# Supplementary material for: Syntheses and crystal structures of di­chlorido­(2,6-di­methyl­pyrazine-κN)(methanol-κO)zinc(II), di­bromido­(2,6-di­methyl­pyrazine-κN)(methanol-κO)zinc(II) and aqua­(2,6-di­methyl­pyrazine-κN)di­iodido­zinc(II)
Source: Acta Crystallogr E Crystallogr Commun. 2026 Mar 24;82(Pt 4):388–93. doi: 10.1107/S2056989026002902 (PMC13055987; doi:10.1107/S2056989026002902)
Supplement: Supplementary file 1 [file e-82-00388-sup1.cif]

##############################################################################
#                                                                            #
# This CIF contains the data in a paper accepted for publication in          #
# Acta Crystallographica Section E. It conforms to the requirements of       #
# Notes for Authors for Acta Crystallographica Section E, and has been       #
# peer reviewed under the auspices of the IUCr Commission on Journals.       #
#                                                                            #
# Full details of the Crystallographic Information File format               #
# are given in the paper "The Crystallographic Information File (CIF):       #
# a New Standard Archive File for Crystallography" by S. R. Hall, F. H.      #
# Allen and I. D. Brown [Acta Cryst. (1991), A47, 655-685].                  #
#                                                                            #
# The current version of the core CIF dictionary is obtainable from          #
# ftp://ftp.iucr.org/pub/cif_core.dic.                                       #
#                                                                            #
# Software is freely available for graphical display of the structure(s)     #
# in this CIF. For information consult the CIF software page                 #
# http://www.iucr.org/resources/cif/software.                                #
#                                                                            #
# This file may be used for bona fide research purposes within the           #
# scientific community so long as proper attribution is given to the journal # 
# article from which it was obtained.                                        #
#                                                                            #
##############################################################################
data_1
_audit_creation_method
;
Olex2 1.3-ac4
(compiled 2020.03.28 svn.rd84adfe8 for Rigaku Oxford Diffraction, GUI svn.r6032)
;
_journal_date_recd_electronic     2026-03-17
_journal_date_accepted     2026-03-19
_journal_name_full     'Acta Crystallographica, Section E'
_journal_year     2026
_journal_volume     82
_journal_issue      1
_journal_page_first     0
_journal_page_last     0
_journal_paper_category     GM
_journal_paper_doi     10.1107/S2056989026002902
_journal_coeditor_code     HB8204
_publ_contact_author_name     'Christian N\"ather'
_publ_contact_author_address
;
Institut f\"ur Anorganische Chemie
Universit\"at Kiel
Max-Eyth.-Str. 2
24118 Kiel
Germany
;
_publ_contact_author_email     'cnaether@ac.uni-kiel.de'
_publ_contact_author_fax     ?
_publ_contact_author_phone     ?
_publ_section_title
;
Syntheses and crystal structures of
dichlorido(2,6-dimethylpyrazine-\k<i>N</i>)(methanol-\k<i>O</i>)zinc(II),
dibromido(2,6-dimethylpyrazine-\k<i>N</i>)(methanol-\k<i>O</i>)zinc(II) and
aqua(2,6-dimethylpyrazine-\k<i>N</i>)diiodidozinc(II)
;
_publ_section_title_footnote     .
loop_
    _publ_author_name
    _publ_author_footnote
    _publ_author_address
    'N\"ather, Christian' .
;
Institut f\"ur Anorganische Chemie
Universit\"at Kiel
Max-Eyth.-Str. 2
24118 Kiel
Germany
;
_publ_section_synopsis
;
The syntheses and crystal structures of three complexes with the composition
ZnCl~2~(2,6-dimethylpyrazine)(CH~3~OH) (<b>1</b>),
ZnBr~2~(2,6-dimethylpyrazine)(CH~3~OH) (<b>2</b>) and
ZnI~2~(2,6-dimethylpyrazine)(H~2~O) (<b>3</b>) are reported. Each consists of
discrete complexes that are linked by hydrogen bonding.
;
_chemical_name_systematic
;
Dichlorido(2,6-dimethylpyrazine-\k<i>N</i>)(methanol-\k<i>O</i>)zinc(II)
;
_chemical_name_common     ?
_chemical_formula_moiety     'C7 H12 Cl2 N2 O Zn'
_chemical_formula_sum     'C7 H12 Cl2 N2 O Zn'
_chemical_formula_iupac     '[Zn Cl2 (C6 H8 N2) (C H4 O)]'
_chemical_formula_weight     276.46
_chemical_melting_point     ?
_space_group_crystal_system     triclinic
_space_group_name_H-M_alt     'P -1'
_space_group_name_Hall     '-P 1'
loop_
    _space_group_symop_operation_xyz
    'x, y, z'
    '-x, -y, -z'
_cell_length_a     6.0481(6)
_cell_length_b     7.4627(7)
_cell_length_c     12.9967(13)
_cell_angle_alpha     89.945(12)
_cell_angle_beta     85.471(12)
_cell_angle_gamma     74.710(11)
_cell_volume     563.96(10)
_cell_formula_units_Z     2
_cell_measurement_reflns_used     2716
_cell_measurement_theta_min     2.85
_cell_measurement_theta_max     28.05
_cell_measurement_temperature     170(2)
_exptl_crystal_description     block
_exptl_crystal_colour     colorless
_exptl_crystal_size_max     0.22
_exptl_crystal_size_mid     0.18
_exptl_crystal_size_min     0.16
_exptl_crystal_density_diffrn     1.628
_exptl_crystal_density_meas     ?
_exptl_crystal_density_method     'not measured'
_exptl_crystal_F_000     280
_exptl_absorpt_coefficient_mu     2.616
_exptl_absorpt_correction_type     numerical
_exptl_absorpt_process_details
;
(X-Red and X-Shape; Stoe, 2008)
;
_exptl_absorpt_correction_T_min     0.6546
_exptl_absorpt_correction_T_max     0.7654
_exptl_special_details     ?
_diffrn_ambient_temperature     170.15
_diffrn_source     ?
_diffrn_radiation_type     MoK\a
_diffrn_radiation_wavelength     0.71073
_diffrn_radiation_monochromator     graphite
_diffrn_measurement_device_type     'Stoe IPDS-2'
_diffrn_measurement_method     'Omega scans'
_diffrn_detector_area_resol_mean     ?
_diffrn_reflns_number     5812
_diffrn_reflns_av_R_equivalents     0.0484
_diffrn_reflns_av_unetI/netI     0.0528
_diffrn_reflns_theta_min     2.830
_diffrn_reflns_theta_max     27.991
_diffrn_reflns_theta_full     25.242
_diffrn_measured_fraction_theta_max     0.990
_diffrn_measured_fraction_theta_full     0.996
_diffrn_reflns_limit_h_min     -7
_diffrn_reflns_limit_h_max     7
_diffrn_reflns_limit_k_min     -9
_diffrn_reflns_limit_k_max     9
_diffrn_reflns_limit_l_min     -17
_diffrn_reflns_limit_l_max     17
_refine_special_details     ?
_reflns_number_total     2675
_reflns_number_gt     2223
_reflns_threshold_expression     'I > 2\s(I)'
_refine_ls_structure_factor_coef     Fsqd
_refine_ls_matrix_type     full
_refine_ls_R_factor_all     0.0574
_refine_ls_R_factor_gt     0.0459
_refine_ls_wR_factor_gt     0.1263
_refine_ls_wR_factor_ref     0.1321
_refine_ls_goodness_of_fit_ref     1.053
_refine_ls_restrained_S_all     1.052
_refine_ls_number_reflns     2675
_refine_ls_number_parameters     125
_refine_ls_number_restraints     1
_refine_ls_hydrogen_treatment     mixed
_refine_ls_weighting_scheme     calc
_refine_ls_weighting_details
              'w=1/[\s^2^(Fo^2^)+(0.0889P)^2^+0.0814P] where P=(Fo^2^+2Fc^2^)/3'
_atom_sites_solution_hydrogens     mixed
_atom_sites_solution_primary     dual
_atom_sites_solution_secondary     ?
_refine_ls_shift/su_max     0.001
_refine_ls_shift/su_mean     0.000
_refine_diff_density_max     1.362
_refine_diff_density_min     -1.316
_refine_ls_extinction_method
;
SHELXL-2016/6 (Sheldrick 2015b)
;
_refine_ls_extinction_coef     0.028(5)
_refine_ls_extinction_expression
                                  'Fc^*^=kFc[1+0.001xFc^2^\l^3^/sin(2\q)]^-1/4^'
loop_
    _atom_type_symbol
    _atom_type_description
    _atom_type_scat_dispersion_real
    _atom_type_scat_dispersion_imag
    _atom_type_scat_source
    'C' 'C' 0.0033 0.0016
                         'International Tables Vol C Tables 4.2.6.8 and 6.1.1.4'
    'H' 'H' 0.0000 0.0000
                         'International Tables Vol C Tables 4.2.6.8 and 6.1.1.4'
    'Cl' 'Cl' 0.1484 0.1585
                         'International Tables Vol C Tables 4.2.6.8 and 6.1.1.4'
    'N' 'N' 0.0061 0.0033
                         'International Tables Vol C Tables 4.2.6.8 and 6.1.1.4'
    'O' 'O' 0.0106 0.0060
                         'International Tables Vol C Tables 4.2.6.8 and 6.1.1.4'
    'Zn' 'Zn' 0.2839 1.4301
                         'International Tables Vol C Tables 4.2.6.8 and 6.1.1.4'
_computing_data_collection
;
X-AREA (Stoe, 2008)
;
_computing_cell_refinement
;
X-AREA (Stoe, 2008)
;
_computing_data_reduction
;
X-AREA (Stoe, 2008)
;
_computing_structure_solution
;
SHELXT (Sheldrick, 2015a)
;
_computing_structure_refinement
;
SHELXL (Sheldrick, 2015b)
;
_computing_molecular_graphics
;
DIAMOND (Brandenburg, 1999) and XP in SHELXTL-PC (Sheldrick,
2008)
;
_computing_publication_material
;
Publcif (Westrip, 2010)
;
loop_
    _atom_site_type_symbol
    _atom_site_label
    _atom_site_fract_x
    _atom_site_fract_y
    _atom_site_fract_z
    _atom_site_U_iso_or_equiv
    _atom_site_adp_type
    _atom_site_calc_flag
    _atom_site_occupancy
    _atom_site_disorder_assembly
    _atom_site_disorder_group
    Zn Zn1 1.02256(6) 0.32540(5) 0.25117(3) 0.01229(18) Uani d 1 . .
    Cl Cl1 1.18124(16) 0.30675(14) 0.09118(8) 0.0246(3) Uani d 1 . .
    Cl Cl2 1.21156(16) 0.35079(14) 0.38598(8) 0.0241(3) Uani d 1 . .
    O O1 0.9178(4) 0.0914(4) 0.2745(2) 0.0172(6) Uani d 1 . .
    H H1 1.028(6) -0.005(5) 0.270(4) 0.026 Uiso d 1 . .
    N N1 0.2974(5) 0.7935(4) 0.2674(2) 0.0124(6) Uani d 1 . .
    N N2 0.7144(5) 0.5283(4) 0.2586(2) 0.0133(6) Uani d 1 . .
    C C1 0.3971(6) 0.7158(5) 0.1768(3) 0.0132(7) Uani d 1 . .
    C C2 0.6088(6) 0.5818(5) 0.1728(3) 0.0139(7) Uani d 1 . .
    H H2 0.678622 0.528008 0.108048 0.017 Uiso calc 1 . .
    C C3 0.6139(6) 0.6067(5) 0.3488(3) 0.0140(7) Uani d 1 . .
    H H3 0.687547 0.570667 0.410353 0.017 Uiso calc 1 . .
    C C4 0.4018(6) 0.7410(5) 0.3542(3) 0.0133(7) Uani d 1 . .
    C C5 0.2791(7) 0.7769(6) 0.0814(3) 0.0215(8) Uani d 1 . .
    H H5A 0.144983 0.726829 0.079890 0.032 Uiso calc 1 . .
    H H5B 0.385738 0.730979 0.020628 0.032 Uiso calc 1 . .
    H H5C 0.229148 0.912884 0.080948 0.032 Uiso calc 1 . .
    C C6 0.2844(7) 0.8266(6) 0.4547(3) 0.0221(8) Uani d 1 . .
    H H6A 0.237284 0.962092 0.448915 0.033 Uiso calc 1 . .
    H H6B 0.390538 0.792852 0.509089 0.033 Uiso calc 1 . .
    H H6C 0.148516 0.781027 0.472088 0.033 Uiso calc 1 . .
    C C7 0.7388(7) 0.0526(6) 0.2186(4) 0.0287(10) Uani d 1 . .
    H H7A 0.594142 0.147234 0.236440 0.043 Uiso calc 1 . .
    H H7B 0.720038 -0.070144 0.237140 0.043 Uiso calc 1 . .
    H H7C 0.780465 0.054397 0.144286 0.043 Uiso calc 1 . .
loop_
    _atom_site_aniso_label
    _atom_site_aniso_U_11
    _atom_site_aniso_U_22
    _atom_site_aniso_U_33
    _atom_site_aniso_U_12
    _atom_site_aniso_U_13
    _atom_site_aniso_U_23
    Zn1 0.0077(2) 0.0089(2) 0.0179(3) 0.00237(15) -0.00194(15) -0.00016(15)
    Cl1 0.0228(5) 0.0263(5) 0.0199(5) -0.0002(4) 0.0051(4) 0.0030(4)
    Cl2 0.0205(5) 0.0272(5) 0.0253(5) -0.0052(4) -0.0105(4) -0.0016(4)
    O1 0.0106(12) 0.0105(12) 0.0289(15) 0.0007(9) -0.0032(11) 0.0025(11)
    N1 0.0081(13) 0.0080(13) 0.0199(16) 0.0000(10) -0.0013(11) 0.0022(11)
    N2 0.0076(13) 0.0114(14) 0.0179(15) 0.0028(11) -0.0016(11) 0.0002(11)
    C1 0.0111(15) 0.0083(15) 0.0196(18) -0.0010(12) -0.0038(13) 0.0000(13)
    C2 0.0110(15) 0.0099(16) 0.0181(17) 0.0020(12) -0.0011(13) -0.0018(13)
    C3 0.0119(15) 0.0114(16) 0.0160(17) 0.0024(13) -0.0030(13) 0.0004(13)
    C4 0.0123(16) 0.0104(15) 0.0157(17) -0.0007(12) -0.0004(13) 0.0012(13)
    C5 0.0200(18) 0.0208(19) 0.0194(19) 0.0038(15) -0.0077(15) -0.0019(15)
    C6 0.0184(18) 0.023(2) 0.0178(19) 0.0062(15) 0.0004(15) -0.0009(15)
    C7 0.0178(19) 0.020(2) 0.049(3) -0.0050(16) -0.0101(18) -0.0034(19)
_geom_special_details
;
 All esds (except the esd in the dihedral angle between two l.s. planes)
 are estimated using the full covariance matrix.  The cell esds are taken
 into account individually in the estimation of esds in distances, angles
 and torsion angles; correlations between esds in cell parameters are only
 used when they are defined by crystal symmetry.  An approximate (isotropic)
 treatment of cell esds is used for estimating esds involving l.s. planes.
;
loop_
    _geom_bond_atom_site_label_1
    _geom_bond_atom_site_label_2
    _geom_bond_site_symmetry_2
    _geom_bond_distance
    _geom_bond_publ_flag
    Zn1 Cl1 . 2.2088(11) y
    Zn1 Cl2 . 2.2008(10) y
    Zn1 O1 . 2.024(3) y
    Zn1 N2 . 2.064(3) y
    O1 H1 . 0.841(19) ?
    O1 C7 . 1.439(5) ?
    N1 C1 . 1.339(5) ?
    N1 C4 . 1.343(5) ?
    N2 C2 . 1.337(5) ?
    N2 C3 . 1.338(5) ?
    C1 C2 . 1.398(4) ?
    C1 C5 . 1.491(5) ?
    C2 H2 . 0.9500 ?
    C3 H3 . 0.9500 ?
    C3 C4 . 1.401(5) ?
    C4 C6 . 1.495(5) ?
    C5 H5A . 0.9800 ?
    C5 H5B . 0.9800 ?
    C5 H5C . 0.9800 ?
    C6 H6A . 0.9800 ?
    C6 H6B . 0.9800 ?
    C6 H6C . 0.9800 ?
    C7 H7A . 0.9800 ?
    C7 H7B . 0.9800 ?
    C7 H7C . 0.9800 ?
loop_
    _geom_angle_atom_site_label_1
    _geom_angle_atom_site_label_2
    _geom_angle_atom_site_label_3
    _geom_angle_site_symmetry_1
    _geom_angle_site_symmetry_3
    _geom_angle
    _geom_angle_publ_flag
    Cl2 Zn1 Cl1 . . 122.64(4) y
    O1 Zn1 Cl1 . . 106.68(9) y
    O1 Zn1 Cl2 . . 104.91(9) y
    O1 Zn1 N2 . . 102.15(11) y
    N2 Zn1 Cl1 . . 108.38(9) y
    N2 Zn1 Cl2 . . 110.06(9) y
    Zn1 O1 H1 . . 113(4) ?
    C7 O1 Zn1 . . 121.7(2) ?
    C7 O1 H1 . . 107(3) ?
    C1 N1 C4 . . 119.4(3) ?
    C2 N2 Zn1 . . 120.4(2) ?
    C2 N2 C3 . . 118.5(3) ?
    C3 N2 Zn1 . . 121.1(2) ?
    N1 C1 C2 . . 120.1(3) ?
    N1 C1 C5 . . 118.6(3) ?
    C2 C1 C5 . . 121.3(3) ?
    N2 C2 C1 . . 121.0(3) ?
    N2 C2 H2 . . 119.5 ?
    C1 C2 H2 . . 119.5 ?
    N2 C3 H3 . . 119.5 ?
    N2 C3 C4 . . 121.1(3) ?
    C4 C3 H3 . . 119.5 ?
    N1 C4 C3 . . 119.8(3) ?
    N1 C4 C6 . . 118.4(3) ?
    C3 C4 C6 . . 121.8(3) ?
    C1 C5 H5A . . 109.5 ?
    C1 C5 H5B . . 109.5 ?
    C1 C5 H5C . . 109.5 ?
    H5A C5 H5B . . 109.5 ?
    H5A C5 H5C . . 109.5 ?
    H5B C5 H5C . . 109.5 ?
    C4 C6 H6A . . 109.5 ?
    C4 C6 H6B . . 109.5 ?
    C4 C6 H6C . . 109.5 ?
    H6A C6 H6B . . 109.5 ?
    H6A C6 H6C . . 109.5 ?
    H6B C6 H6C . . 109.5 ?
    O1 C7 H7A . . 109.5 ?
    O1 C7 H7B . . 109.5 ?
    O1 C7 H7C . . 109.5 ?
    H7A C7 H7B . . 109.5 ?
    H7A C7 H7C . . 109.5 ?
    H7B C7 H7C . . 109.5 ?
loop_
    _geom_torsion_atom_site_label_1
    _geom_torsion_atom_site_label_2
    _geom_torsion_atom_site_label_3
    _geom_torsion_atom_site_label_4
    _geom_torsion_site_symmetry_1
    _geom_torsion_site_symmetry_2
    _geom_torsion_site_symmetry_3
    _geom_torsion_site_symmetry_4
    _geom_torsion
    _geom_torsion_publ_flag
    Zn1 N2 C2 C1 . . . . 178.4(3) ?
    Zn1 N2 C3 C4 . . . . -178.3(3) ?
    N1 C1 C2 N2 . . . . 0.4(6) ?
    N2 C3 C4 N1 . . . . -0.4(6) ?
    N2 C3 C4 C6 . . . . 178.5(4) ?
    C1 N1 C4 C3 . . . . 0.4(5) ?
    C1 N1 C4 C6 . . . . -178.6(3) ?
    C2 N2 C3 C4 . . . . 0.5(5) ?
    C3 N2 C2 C1 . . . . -0.4(5) ?
    C4 N1 C1 C2 . . . . -0.3(5) ?
    C4 N1 C1 C5 . . . . -179.6(3) ?
    C5 C1 C2 N2 . . . . 179.6(4) ?
loop_
    _geom_hbond_atom_site_label_D
    _geom_hbond_atom_site_label_H
    _geom_hbond_atom_site_label_A
    _geom_hbond_site_symmetry_A
    _geom_hbond_distance_DH
    _geom_hbond_distance_HA
    _geom_hbond_distance_DA
    _geom_hbond_angle_DHA
    O1 H1 N1 1_645 0.841(19) 1.90(2) 2.738(4) 173(5)
    C3 H3 Cl2 2_766 0.95 2.86 3.721(4) 152
    C5 H5B Cl1 2_765 0.98 2.84 3.721(4) 150
    C5 H5C Cl1 1_465 0.98 2.88 3.842(4) 168
    C6 H6A Cl2 1_465 0.98 2.98 3.929(4) 163
    C6 H6B Cl2 2_766 0.98 2.82 3.767(4) 163
    C7 H7A Cl2 1_455 0.98 2.98 3.876(5) 153
_shelx_space_group_comment
;
The symmetry employed for this shelxl refinement is uniquely defined
by the following loop, which should always be used as a source of
symmetry information in preference to the above space-group names.
They are only intended as comments.
;
_shelx_estimated_absorpt_T_min     ?
_shelx_estimated_absorpt_T_max     ?
_shelx_hkl_file
;
   7   6  -1   98.05   21.67
   7   6  -2   60.46   21.62
   7   6  -3   63.67   25.56
   7   5  -1   54.36   19.42
   7   5  -2    6.25   16.63
  -7  -5   3  195.05   22.36
   7   5  -3   48.31   19.89
  -7  -5   4   -6.34   23.48
   7   5  -4   17.37   20.35
  -7  -5   5  591.71   29.01
   7   5  -5  659.74   52.16
  -7  -4   1   75.58   20.65
   7   4  -1    3.74   18.29
   7   4  -2    1.58   17.24
  -7  -4   2  425.96   21.78
   7   4  -3   -1.91   16.87
  -7  -4   3    9.99   14.25
  -7  -4   4  135.02   21.50
   7   4  -4    6.20   19.25
  -7  -4   5  298.75   16.84
   7   4  -5   71.03   24.84
  -7  -4   6   51.20   24.73
   7   4  -6   49.90   23.60
   7   4  -6   38.47   25.35
   7   3  -1  330.90   22.42
  -7  -3   1  456.03   19.00
  -7  -3   2   12.19   18.25
   7   3  -2  -10.40   17.22
   7   3  -3    1.74   16.02
  -7  -3   3   61.53   14.17
   7   3  -4    3.67   19.43
  -7  -3   4  141.99   20.41
  -7  -3   5   53.80   20.70
   7   3  -5   -0.95   23.61
  -7  -3   6   16.37   17.01
   7   3  -6   -1.26   23.78
   7   3  -6    2.40   26.00
  -7  -2   1   78.90   12.55
   7   2  -1   75.43   18.67
   7   2  -2   84.67   17.55
  -7  -2   2  113.06   18.77
   7   2  -3  122.07   13.62
  -7  -2   3  257.56   15.19
   7   2  -4    9.87   15.19
  -7  -2   4   39.34   20.21
   7   2  -5   -7.27   16.54
  -7  -2   5  524.00   22.76
   7   2  -6    3.98   16.49
   7   2  -6    0.99   25.76
  -7  -2   6  -25.94   24.10
   7   2  -7  115.49   18.06
  -7  -1   1  262.12   19.69
   7   1  -1  159.35   19.56
   7   1  -2  459.08   22.67
  -7  -1   2  509.87   17.06
  -7  -1   3  101.65   20.87
   7   1  -3   73.28   17.13
  -7  -1   4  309.65   22.23
   7   1  -4  231.25   19.79
   7   1  -5  134.21   25.90
  -7  -1   5   97.92   21.14
   7   1  -5   71.75   17.95
   7   1  -6  165.34   19.02
   7   1  -6  351.16   23.50
  -7  -1   6  271.18   25.54
   7   0  -1  786.95   24.24
  -7   0   1  679.76   18.79
   7   0  -1  698.70   18.82
   7   0  -2    9.15   21.37
   7   0  -2   44.13   15.13
  -7   0   2   58.35   21.22
  -7   0   3  234.78   22.35
   7   0  -3  260.09   21.28
   7   0  -3  192.32   16.15
   7   0  -4  426.07   16.83
  -7   0   4  427.85   16.96
   7   0  -4  389.51   23.04
   7   0  -5  137.28   21.63
  -7   0   5  110.65   17.76
   7  -1   0  424.59   17.30
   7  -1   0  439.73   17.28
  -7   1   0  453.61   17.53
   7  -1  -1   35.18   15.40
   7  -1  -1   19.64   15.49
  -7   1   1   53.33   15.28
  -7   1   2   58.48   21.96
   7  -1  -2   62.43   15.28
   7  -1  -2   25.46   21.58
   7  -1  -3  121.30   18.10
  -7   1   3  170.18   25.65
   7  -1  -3  175.79   25.31
   7  -1  -4   30.93   20.77
  -7   1   4    0.42   24.89
   7  -2   0  330.85   19.59
  -7   2   0  347.61   26.77
   7  -2   0  378.90   26.66
  -7   2   1   23.97   17.61
   7  -2  -1   -1.77   17.69
   7  -2  -1  -20.71   24.91
   6   8  -1  130.43   25.50
   6   8  -2   13.17   20.67
   6   7  -1   57.10   17.43
   6   7  -2  370.38   22.05
   6   7  -3   57.69   20.41
   6   7  -4    5.41   21.01
   6   7  -4   -9.67   29.82
   6   7  -5  132.63   36.12
   6   7  -5  100.43   25.75
   6   6  -1  286.39   19.81
   6   6  -2  282.12   19.91
   6   6  -3   92.78   16.96
   6   6  -4  135.96   25.70
   6   6  -5    1.31   21.03
   6   6  -5   14.63   22.58
   6   6  -6  108.55   23.30
   6   6  -6   94.89   21.92
  -6  -6   6   91.47   24.03
   6   6  -7  123.07   31.91
  -6  -6   7  129.43   27.83
   6   6  -7  119.09   27.31
   6   5  -1 1472.83   38.53
   6   5  -2  139.09   15.95
   6   5  -3  504.90   22.34
  -6  -5   3  518.64   16.94
  -6  -5   4   -0.56   17.35
   6   5  -4    1.05   19.20
  -6  -5   5  159.31   18.71
   6   5  -5  165.78   17.54
   6   5  -5  171.92   18.57
   6   5  -6   14.61   20.60
  -6  -5   6   17.99   21.45
   6   5  -6   19.63   20.98
   6   5  -7  427.66   24.08
   6   5  -7  415.39   24.15
  -6  -5   7  416.38   24.87
   6   5  -8  137.29   24.14
  -6  -5   8  107.06   23.06
   6   5  -8  104.72   22.05
   6   4  -1   35.66   16.74
  -6  -4   1   29.44   10.54
  -6  -4   1   68.70   10.45
   6   4  -2  556.89   23.46
  -6  -4   2  660.05   18.10
   6   4  -3   38.90   15.21
  -6  -4   3   80.92   16.57
   6   4  -4   34.94   14.06
  -6  -4   4   39.93   16.53
   6   4  -5   10.29   22.58
  -6  -4   5   20.24   16.63
  -6  -4   6  221.55   18.19
   6   4  -6  179.17   17.27
   6   4  -6  217.54   18.56
  -6  -4   7    0.82   20.54
   6   4  -7   17.16   21.36
   6   4  -7   -1.61   19.84
   6   4  -8  556.32   19.67
   6   4  -8  565.29   25.40
  -6  -4   8  623.60   25.88
   6   4  -9   16.26   25.51
  -6  -4   9  -25.62   24.81
   6   4  -9   14.68   24.09
  -6  -3   1  543.10   13.72
   6   3  -1  517.24   22.26
   6   3  -2  157.64   13.91
  -6  -3   2  220.99   14.57
   6   3  -3    7.00   14.02
  -6  -3   3   13.79   13.46
  -6  -3   4  194.01   17.26
   6   3  -4   35.61   13.88
   6   3  -5   30.15   17.08
  -6  -3   5   64.07   16.42
   6   3  -6  332.55   29.47
  -6  -3   6  664.96   20.64
   6   3  -6  717.35   30.73
   6   3  -7  122.03   17.76
   6   3  -7  111.46   12.06
  -6  -3   7  110.12   12.67
   6   3  -8  190.77   16.00
   6   3  -8  194.34   14.84
  -6  -3   8  171.37   15.66
  -6  -3   9   76.78   21.50
   6   3  -9   76.78   20.42
   6   3  -9  123.70   15.98
  -6  -3  10   34.38   24.60
   6   3 -10   48.50   26.08
   6   3 -10   29.25   23.38
   6   2  -1 1316.63   30.58
  -6  -2   1 1471.06   23.59
  -6  -2   2   55.37    9.91
   6   2  -2   48.72   15.99
   6   2  -3  306.54   18.57
  -6  -2   3  379.36   12.14
  -6  -2   4  171.14   12.49
   6   2  -4   98.18   18.08
  -6  -2   5    5.71   16.30
   6   2  -5   -2.27   14.50
   6   2  -6    5.10   20.35
  -6  -2   6   -2.49   16.29
   6   2  -6   -2.46   17.61
   6   2  -7   -4.35   18.27
   6   2  -7  197.55   23.03
  -6  -2   7  173.84   12.71
  -6  -2   8  133.05   20.59
   6   2  -8  111.34   28.35
   6   2  -8    1.82   26.95
  -6  -2   9  127.76   20.78
   6   2  -9  148.66   21.83
   6   2  -9  138.64   19.69
  -6  -2  10    8.95   23.42
   6   2 -10    9.31   22.56
   6   2 -10   19.60   25.55
   6   1  -1   18.16   10.17
  -6  -1   1   16.60   14.18
   6   1  -1   13.95   14.08
   6   1  -2  957.46   19.50
  -6  -1   2  929.48   19.12
   6   1  -2  966.53   19.12
  -6  -1   3   11.35   13.91
   6   1  -3   -2.75   14.26
   6   1  -3   27.22   13.51
  -6  -1   4  144.59   17.21
   6   1  -4  142.13   17.59
   6   1  -4  171.35   16.78
   6   1  -5   11.08   17.16
   6   1  -5    2.09   16.09
  -6  -1   5   46.08   16.26
   6   1  -6 1135.44   25.32
  -6  -1   6  924.32   17.92
  -6  -1   7   33.07   11.67
   6   1  -7   37.03   17.36
   6   1  -8  822.89   29.87
  -6  -1   8  782.06   24.10
   6   1  -9   -1.09   25.83
  -6  -1   9   18.15   14.23
   6   1 -10   45.19   34.47
   6   1 -10   -0.12   23.40
   6   0  -1  895.05   18.89
   6   0  -1  806.51   15.85
  -6   0   1  849.05   19.16
   6   0  -2   73.88   15.87
  -6   0   2   79.11   15.92
   6   0  -2   90.27   14.76
   6   0  -3   89.27   17.71
  -6   0   3   94.87   17.36
   6   0  -3   96.99   16.97
   6   0  -4   98.03   11.97
  -6   0   4   85.38   12.49
   6   0  -4   96.96   12.31
  -6   0   5   22.18   11.93
   6   0  -5   20.04   16.74
  -6   0   6  197.72   17.20
   6   0  -6  184.79   17.95
   6   0  -7  654.85   21.73
  -6   0   7  561.16   17.41
   6   0  -8  132.89   21.18
  -6   0   8  110.42   21.16
   6   0  -9  179.09   22.27
  -6   0   9  136.21   17.83
  -6   1   0  487.69   18.82
   6  -1   0  481.32   19.05
   6  -1   0  471.96   19.45
   6  -1  -1 1116.87   23.60
  -6   1   1 1162.43   24.25
   6  -1  -1 1209.94   23.35
  -6   1   2   61.75   17.33
   6  -1  -2   62.79   17.17
   6  -1  -2   26.00   12.64
  -6   1   3   90.31   17.46
   6  -1  -3   91.53   17.34
   6  -1  -3   80.18   17.65
  -6   1   4   42.06   17.13
   6  -1  -4   34.91   16.70
   6  -1  -4   38.71   17.19
   6  -1  -5  350.70   18.69
  -6   1   5  284.60   13.81
  -6   1   6   91.31   14.60
   6  -1  -6   75.46   17.68
  -6   1   7  469.37   22.58
   6  -1  -7  499.27   21.57
   6  -1  -8  192.18   21.82
  -6   1   8  174.38   18.02
   6  -2   0 1292.98   23.93
   6  -2   0 1282.42   20.32
  -6   2   0 1307.13   19.93
   6  -2  -1   58.44   12.52
  -6   2   1   49.93   13.09
   6  -2  -1   49.41   17.84
   6  -2  -2  541.72   15.22
  -6   2   2  506.56   15.28
   6  -2  -2  516.08   19.41
   6  -2  -3  157.93   17.93
   6  -2  -3  161.73   17.95
  -6   2   3  160.54   18.09
   6  -2  -4   38.02   16.77
  -6   2   4   39.25   21.00
  -6   2   5  173.47   15.53
   6  -2  -5  172.59   17.79
   6  -2  -6  337.41   22.09
  -6   2   6  240.74   22.05
  -6   2   7   18.45   24.27
   6  -2  -7   -1.55   20.58
   6  -3   0  331.32   16.33
  -6   3   0  268.06   16.38
   6  -3   0  297.12   16.44
  -6   3   1  844.61   20.29
   6  -3  -1  835.26   25.30
   6  -3  -1  845.70   20.01
  -6   3   2   28.18   21.85
   6  -3  -2   42.91   13.13
  -6   3   3   40.12   15.16
   6  -3  -3   -4.09   15.16
   6  -3  -4  -10.03   20.89
  -6   3   4   -2.16   21.55
   6  -3  -5  283.19   16.39
  -6   3   5  292.89   25.17
   6  -4   0  133.48   24.82
   6  -4   0  121.84   25.36
  -6   4   0   92.64   25.12
  -6   4   1  166.41   18.08
   6  -4  -1  133.05   16.07
   6  -4  -2   83.54   21.41
   5   8  -1  806.99   26.02
  -5  -8   1  809.73   25.34
   5   8  -2   40.47   17.43
  -5  -8   2   30.61   18.21
  -5  -8   3  402.85   24.87
  -5  -7   1 1158.92   25.31
   5   7  -1 1040.75   26.55
   5   7  -2   55.34   16.93
   5   7  -3  488.64   22.20
   5   7  -4   34.48   22.75
   5   7  -4   36.90   25.48
   5   7  -5    7.39   32.24
   5   7  -5   16.89   34.80
   5   7  -6   15.62   36.86
   5   7  -6   33.56   33.51
   5   7  -7  118.33   39.71
   5   7  -7  118.75   42.72
   5   7  -8  213.95   51.10
   5   7  -8  256.73   53.27
   5   6  -1  117.06   14.94
  -5  -6   1  131.93   17.04
   5   6  -2  914.72   25.15
   5   6  -3   77.90   14.52
   5   6  -4  108.17   18.54
   5   6  -5   16.64   22.72
   5   6  -5   24.84   17.40
   5   6  -6  280.32   20.82
  -5  -6   6  336.73   22.25
   5   6  -6  336.75   21.87
   5   6  -7   12.95   18.71
   5   6  -7   15.30   18.86
  -5  -6   7   11.83   26.93
  -5  -6   8  850.87   35.97
   5   6  -8  648.80   33.94
   5   6  -8  739.27   34.95
   5   6  -9   48.33   28.53
  -5  -6   9   55.68   28.93
   5   6  -9   39.80   28.77
   5   6 -10   90.49   27.95
   5   6 -10  107.67   33.38
  -5  -5   1 1200.28   26.14
   5   5  -1  962.43   25.01
   5   5  -2   20.62   13.69
  -5  -5   3  375.05   17.89
   5   5  -3  392.05   18.51
  -5  -5   4   89.14   15.28
   5   5  -4   97.60   17.61
   5   5  -5    5.68   17.45
   5   5  -5   11.95   16.90
  -5  -5   5    3.01   14.60
   5   5  -6   -5.22   16.78
   5   5  -6   -5.71   21.21
  -5  -5   6  -11.30   17.45
  -5  -5   7  303.04   19.84
   5   5  -7  270.66   19.65
   5   5  -7  283.59   19.12
  -5  -5   8    0.44   17.67
   5   5  -8   -5.76   22.54
   5   5  -8    9.34   17.21
  -5  -5   9  493.08   25.71
   5   5  -9  454.35   25.33
   5   5  -9  461.39   24.60
   5   5 -10   -2.07   23.40
   5   5 -10    1.37   21.36
  -5  -5  10   -6.55   21.99
   5   5 -11  -13.90   27.15
  -5  -5  11   -1.12   25.54
   5   5 -11   12.97   24.52
  -5  -4   1  418.46   17.31
   5   4  -1  332.80   16.80
  -5  -4   1  330.90   12.96
  -5  -4   2  556.14   18.02
   5   4  -2  579.91   20.27
  -5  -4   3   28.72   13.83
   5   4  -3   18.21   11.52
  -5  -4   4   52.53   13.96
   5   4  -4   62.12   16.94
   5   4  -5   27.52   22.10
  -5  -4   5   41.01   13.78
  -5  -4   6  268.18   15.68
   5   4  -6  265.39   12.48
   5   4  -6  264.34   15.40
  -5  -4   7  228.10   18.45
   5   4  -7  205.73   17.43
   5   4  -7  220.68   18.53
   5   4  -8  585.04   21.77
  -5  -4   8  649.68   22.27
   5   4  -8  615.66   21.06
   5   4  -9   86.07   16.70
  -5  -4   9   54.70   17.62
   5   4  -9   41.44   18.80
   5   4 -10  189.08   23.71
   5   4 -10  167.40   21.53
  -5  -4  10  143.92   22.43
  -5  -4  11  -10.12   21.24
   5   4 -11   -0.41   23.01
   5   4 -11   19.49   20.32
  -5  -3   1   36.19    9.23
  -5  -3   1   15.75   12.23
   5   3  -1   17.28   16.32
  -5  -3   2 1877.20   27.80
   5   3  -2 1647.48   35.44
   5   3  -3  113.03   15.10
  -5  -3   3  126.89   14.52
   5   3  -4   42.24   13.21
  -5  -3   4   30.70   13.79
  -5  -3   5   16.45   13.49
   5   3  -5    3.50   16.90
  -5  -3   6  228.54   14.99
   5   3  -6  215.65   14.51
   5   3  -6  208.11   15.67
   5   3  -7  105.90   14.60
  -5  -3   7   82.10   14.23
   5   3  -7   99.43   13.72
   5   3  -8  839.93   23.10
  -5  -3   8  817.26   19.24
   5   3  -8  749.35   18.29
   5   3  -9  158.03   18.67
  -5  -3   9  144.81   12.75
   5   3  -9  133.89   12.32
  -5  -3  10   70.74   20.47
   5   3 -10   49.28   20.58
   5   3 -10   30.74   18.31
   5   3 -11    3.51   14.15
  -5  -3  11   17.53   20.76
   5   3 -11   11.97   23.03
   5   3 -12   16.89   23.24
  -5  -3  12   69.48   24.35
   5   3 -12   58.97   27.32
  -5  -2   1 1969.20   26.41
   5   2  -1 1797.36   36.58
  -5  -2   1 2148.01   28.39
  -5  -2   2   19.04   12.08
   5   2  -2   26.86   15.40
   5   2  -3  421.94   19.73
  -5  -2   3  503.42   13.43
  -5  -2   4   83.86   14.51
   5   2  -4   68.55   14.13
  -5  -2   5  460.81   16.37
   5   2  -5  306.31   19.12
   5   2  -6    5.00   17.18
   5   2  -6   -2.50   15.11
  -5  -2   6   22.12   13.65
  -5  -2   7 1777.39   25.80
   5   2  -7 2049.32   49.04
   5   2  -7  436.33   29.40
   5   2  -8   51.96   16.88
   5   2  -8   25.48   11.05
  -5  -2   8   19.69   11.38
   5   2  -9  378.61   17.97
  -5  -2   9  404.19   14.84
   5   2  -9  409.32   19.96
   5   2 -10    6.51   18.14
   5   2 -10  -13.34   15.86
  -5  -2  10   -4.07   16.71
  -5  -2  11   -2.16   20.31
   5   2 -11   11.42   15.83
   5   2 -11   -4.46   19.34
  -5  -2  12   10.60   23.78
   5   2 -12    1.29   22.80
   5   2 -12  -22.30   27.06
  -5  -1   1  493.66   12.03
   5   1  -1  494.30   11.93
   5   1  -1  486.40   12.20
  -5  -1   1  508.32   12.49
   5   1  -2  939.83   17.47
  -5  -1   2  957.24   17.80
   5   1  -2  987.97   18.17
  -5  -1   3   11.15   10.20
   5   1  -3   -5.42   14.35
   5   1  -3   16.57   15.17
   5   1  -4   46.77   10.61
  -5  -1   4   38.20   14.54
   5   1  -4   53.57   13.89
  -5  -1   5  110.24   14.42
   5   1  -5  137.47   14.12
   5   1  -5  138.69   14.82
  -5  -1   6   58.55   10.39
   5   1  -6   89.05   14.64
  -5  -1   7  579.62   13.95
   5   1  -7  676.24   21.11
  -5  -1   8  645.14   16.11
   5   1  -8  710.15   25.58
  -5  -1   9   74.96   16.81
   5   1  -9   77.51   24.31
  -5  -1  10   43.16   12.21
   5   1 -10   42.95   24.97
  -5  -1  11   -6.35   20.80
   5   1 -11    2.02   19.73
   5   1 -11   23.99   22.19
  -5  -1  12   71.22   17.68
   5   1 -12   55.69   19.25
   5   1 -12   38.81   17.05
   5   0  -1  240.24   13.46
  -5   0   1  211.30   13.69
   5   0  -1  200.60   13.47
   5   0  -2  510.53   13.37
  -5   0   2  509.27   13.50
   5   0  -2  511.59   17.44
   5   0  -3   98.93   10.69
  -5   0   3   94.00   10.82
   5   0  -3   79.81   10.87
   5   0  -4  189.54   14.70
   5   0  -4  171.71   15.16
  -5   0   4  155.79   14.91
   5   0  -5  297.88   15.99
  -5   0   5  249.43   11.24
  -5   0   6   63.77   14.11
   5   0  -6   64.35   14.41
   5   0  -7  535.72   18.17
  -5   0   7  483.02   16.11
  -5   0   8  346.06   13.85
   5   0  -8  362.66   17.29
   5   0  -9  210.49   18.73
  -5   0   9  150.77   17.91
   5   0 -10    8.11   17.52
  -5   0  10   11.22   14.91
   5   0 -11    2.01   26.49
  -5   0  11   -9.08   15.46
   5   0 -12  129.63   28.40
  -5   1   0  372.28   12.40
   5  -1   0  387.25   12.50
   5  -1   0  380.41   16.46
   5  -1  -1 1618.02   24.45
   5  -1  -1 1719.62   24.81
  -5   1   1 1676.28   24.57
  -5   1   2   11.67   10.63
   5  -1  -2   34.20   10.21
   5  -1  -2   24.44   14.63
  -5   1   3  208.25   15.10
   5  -1  -3  130.16   15.25
   5  -1  -3  185.53   14.85
   5  -1  -4  131.74   10.63
  -5   1   4   97.79   10.55
   5  -1  -4  101.21   10.16
  -5   1   5  537.32   16.72
   5  -1  -5  580.45   17.27
   5  -1  -6    8.93   13.63
  -5   1   6   -6.70   13.93
  -5   1   7 1464.14   24.94
   5  -1  -7 1669.40   25.50
   5  -1  -8   89.29   17.00
  -5   1   8   70.95   17.51
  -5   1   9  134.67   13.26
   5  -1  -9  188.67   18.00
  -5   1  10   12.13   15.45
   5  -1 -10   -3.76   17.30
   5  -1 -11   14.35   21.47
  -5   1  11   36.83   18.11
   5  -2   0 1899.75   22.80
  -5   2   0 1820.12   24.58
   5  -2   0 1748.76   21.91
  -5   2   1  149.15   15.29
   5  -2  -1  131.98   15.28
   5  -2  -1  175.47   15.27
   5  -2  -2  830.60   18.36
   5  -2  -2  921.97   19.12
  -5   2   2  911.93   19.24
  -5   2   3   31.84   14.34
   5  -2  -3   20.91   13.97
   5  -2  -3   26.68    9.82
  -5   2   4  130.30   10.62
   5  -2  -4  175.13   14.49
   5  -2  -5    0.72    9.73
  -5   2   5    5.89   16.87
  -5   2   6  639.42   19.97
   5  -2  -6  725.97   18.16
   5  -2  -7  298.97   18.18
  -5   2   7  255.74   18.45
   5  -2  -8  529.85   20.24
  -5   2   8  521.22   17.37
  -5   2   9   20.28   21.67
   5  -2  -9   -0.15   18.56
  -5   2  10   55.56   26.37
   5  -2 -10   66.13   21.10
  -5   3   0 1773.62   25.15
   5  -3   0 1691.04   22.90
   5  -3   0 1832.38   25.84
  -5   3   1  461.69   15.68
   5  -3  -1  445.88   18.39
   5  -3  -1  503.77   15.70
  -5   3   2  128.56   12.89
   5  -3  -2  158.84   13.06
   5  -3  -2  142.78   17.63
  -5   3   3  258.78   13.74
   5  -3  -3  296.99   15.34
   5  -3  -4   41.04   10.02
  -5   3   4   75.47   17.24
   5  -3  -5  126.32   17.03
  -5   3   5  129.57   12.53
   5  -3  -6  880.09   21.55
  -5   3   6  785.35   16.72
  -5   3   7  339.09   22.34
   5  -3  -7  373.48   18.90
  -5   3   8  361.00   22.82
   5  -3  -8  392.17   16.72
   5  -3  -9   81.52   20.70
  -5   3   9   57.80   26.01
   5  -4   0   24.90   11.98
  -5   4   0   -3.92   12.19
   5  -4   0   -1.43   17.53
  -5   4   1  541.89   20.01
   5  -4  -1  526.49   16.24
   5  -4  -2   21.04   11.95
  -5   4   2   28.98   16.97
   5  -4  -3    8.95   11.93
  -5   4   3   12.84   12.11
  -5   4   4   38.44   20.82
   5  -4  -4   47.23   12.10
  -5   4   5   66.93   20.90
   5  -4  -5   40.53   17.42
  -5   4   6   30.43   20.74
   5  -4  -6   -0.69   14.76
   5  -4  -7  547.38   22.81
  -5   4   7  468.29   26.09
  -5   5   0  761.51   24.65
   5  -5   0  839.10   18.46
  -5   5   1   59.64   21.56
   5  -5  -1   74.23   21.88
   5  -5  -2  136.34   15.10
  -5   5   2  125.23   21.51
   5  -5  -3  123.50   20.71
  -5   5   3   93.50   22.86
  -5   5   4  165.08   24.66
   5  -5  -4  188.18   21.49
  -4  -9   1   12.49   22.73
  -4  -9   2  144.22   23.13
  -4  -9   3    3.62   21.92
  -4  -9   4   55.49   22.41
   4   8  -1    7.93   17.24
  -4  -8   1   85.28   18.71
  -4  -8   2  507.21   22.70
  -4  -8   3   58.53   18.33
  -4  -8   4    1.13   21.54
  -4  -8   5  238.94   20.16
  -4  -8   6    3.59   25.32
  -4  -7   1  211.56   17.00
   4   7  -1  223.46   15.30
   4   7  -2  159.51   15.35
  -4  -7   2  160.61   16.31
  -4  -7   3  244.99   17.21
  -4  -7   4  452.57   19.09
  -4  -7   5   32.68   17.74
  -4  -6   1  184.83   14.41
   4   6  -1  135.40   12.60
  -4  -6   2 1513.68   26.55
   4   6  -2 1604.08   29.60
  -4  -6   3   68.03   15.79
   4   6  -3   65.26   18.11
  -4  -6   4  393.26   19.47
   4   6  -4  318.12   23.61
   4   6  -4  323.80   22.31
   4   6  -5  336.76   23.58
   4   6  -5  375.75   25.18
   4   6  -6  169.01   24.48
   4   6  -6  195.81   20.88
   4   6  -7    5.85   26.00
  -4  -6   7    7.45   22.68
   4   6  -7    3.54   26.71
   4   6  -8  459.39   31.64
  -4  -6   8  590.04   30.58
   4   6  -8  580.74   30.01
   4   6  -9   14.11   22.95
   4   6  -9   -0.13   26.95
  -4  -6   9   -0.54   25.62
   4   6 -10  337.10   31.72
  -4  -6  10  371.58   32.33
   4   6 -10  305.11   29.96
   4   6 -11    1.37   32.39
   4   6 -11   -7.37   33.14
  -4  -6  11   -0.91   33.21
  -4  -5   1   36.29   14.34
   4   5  -1   52.45   12.07
  -4  -5   2  390.59   17.32
   4   5  -2  363.52   15.64
   4   5  -3  334.45   15.95
   4   5  -4  121.16   15.82
  -4  -5   4  115.15   19.40
   4   5  -5  510.84   19.93
   4   5  -5  585.31   20.50
  -4  -5   5  583.05   20.84
  -4  -5   6   22.32   18.29
   4   5  -6   21.51   17.40
   4   5  -6   19.59   15.21
   4   5  -7  497.73   20.29
  -4  -5   7  554.58   22.92
   4   5  -7  542.87   22.40
  -4  -5   8  479.97   22.03
   4   5  -8  380.44   26.05
   4   5  -8  414.53   20.82
  -4  -5   9  423.02   25.10
   4   5  -9  355.93   21.91
   4   5  -9  393.00   24.10
   4   5 -10    0.40   16.93
  -4  -5  10   -0.80   17.71
   4   5 -10    2.82   23.17
   4   5 -11   87.93   22.97
  -4  -5  11   86.75   26.40
   4   5 -11   85.87   21.14
   4   5 -12   47.66   27.59
  -4  -5  12   50.59   28.77
   4   5 -12   40.46   25.38
   4   4  -1 1273.35   26.93
  -4  -4   1 1507.36   26.69
  -4  -4   2   38.14   13.72
   4   4  -2   54.45   13.22
   4   4  -3  128.52   16.52
  -4  -4   3  136.27   13.34
   4   4  -4  612.16   24.17
  -4  -4   4  573.73   17.65
  -4  -4   5   41.95   11.88
   4   4  -5   47.84   11.52
   4   4  -5   53.07   12.46
  -4  -4   6   50.32   14.60
   4   4  -6   55.05   15.30
   4   4  -6   57.53   13.75
   4   4  -7  763.96   20.45
   4   4  -7  722.72   21.25
  -4  -4   7  789.72   21.20
  -4  -4   8   26.56   13.87
   4   4  -8   13.91   15.40
   4   4  -8   19.98   13.51
   4   4  -9  216.32   16.91
  -4  -4   9  281.46   17.61
   4   4  -9  251.36   18.59
  -4  -4  10  233.83   18.89
   4   4 -10  221.48   20.17
   4   4 -10  203.37   18.18
   4   4 -11   -2.81   18.93
  -4  -4  11    8.58   17.16
   4   4 -11   -2.62   16.67
   4   4 -12   69.83   23.28
   4   4 -12   62.77   24.85
  -4  -4  12   64.19   21.28
  -4  -4  13   80.81   24.79
   4   4 -13   76.31   23.58
   4   4 -13   43.21   27.24
  -4  -3   1  212.98   10.94
  -4  -3   1  265.05   14.44
   4   3  -1  178.43   17.85
   4   3  -2  972.01   26.12
  -4  -3   2  934.16   20.53
  -4  -3   3  385.61   15.19
   4   3  -3  407.12   22.06
   4   3  -4  236.16   19.52
  -4  -3   4  239.04   13.58
   4   3  -5  656.75   35.90
  -4  -3   5  612.56   16.75
  -4  -3   6  140.67    9.39
   4   3  -6  127.20   13.07
   4   3  -6  117.31    9.12
   4   3  -7   21.66   13.28
   4   3  -7    2.20   14.92
  -4  -3   7   16.41   13.87
   4   3  -8  790.61   21.02
  -4  -3   8  774.14   20.10
   4   3  -8  733.90   19.62
   4   3  -9   20.27   13.38
   4   3  -9   22.20   10.72
  -4  -3   9   -4.64   14.13
  -4  -3  10   25.85   17.36
   4   3 -10   26.27   13.73
   4   3 -10   49.75   16.19
   4   3 -11  261.52   18.00
  -4  -3  11  312.52   18.88
   4   3 -11  257.94   20.32
   4   3 -12   23.94   19.68
   4   3 -12  -38.35   23.65
  -4  -3  12   32.21   20.36
  -4  -3  13  -25.35   20.67
   4   3 -13  -17.11   20.02
   4   3 -13   24.10   22.98
   4   2  -1 1872.10   37.30
  -4  -2   1 2171.30   30.10
  -4  -2   1 2453.60   30.91
   4   2  -2  -10.37   18.13
  -4  -2   2   -1.56   12.88
  -4  -2   3 1404.82   22.54
   4   2  -3 1367.77   35.67
  -4  -2   4  604.33   13.62
   4   2  -4  575.62   24.39
   4   2  -5 1005.78   34.54
  -4  -2   5 1123.78   20.31
   4   2  -6   96.04   22.06
   4   2  -6  108.79   21.33
  -4  -2   6   84.90   12.72
  -4  -2   7  831.53   19.93
   4   2  -7  795.00   19.41
   4   2  -7  831.81   20.54
   4   2  -8  277.01   15.36
   4   2  -8  303.91   12.97
  -4  -2   8  280.72   15.84
   4   2  -9  730.67   20.40
   4   2  -9  732.74   19.12
  -4  -2   9  760.42   19.82
   4   2 -10   15.78   11.09
   4   2 -10    7.98    9.54
  -4  -2  10   25.03   11.87
   4   2 -11  282.82   20.01
  -4  -2  11  246.56   14.03
   4   2 -12    5.54   21.01
  -4  -2  12    4.23   11.79
  -4  -2  13  331.30   22.91
   4   2 -13  335.12   24.84
   4   2 -14  104.15   27.94
  -4  -1   1 1735.28   23.65
  -4  -1   1 1586.05   22.86
   4   1  -1 1630.54   23.17
   4   1  -1 1547.45   22.44
   4   1  -2  367.04   16.34
   4   1  -2  412.35   12.09
  -4  -1   2  420.22   12.23
   4   1  -3   27.31    9.23
   4   1  -3   34.24   12.47
  -4  -1   3   38.59   12.55
  -4  -1   4 1748.89   23.71
   4   1  -4 1741.39   23.62
   4   1  -4 1731.58   24.03
   4   1  -5   44.16   15.74
  -4  -1   5   35.94    8.93
  -4  -1   6  522.36   12.59
   4   1  -6  599.15   21.20
  -4  -1   7  834.60   19.57
   4   1  -7  879.70   24.72
   4   1  -8  482.02   21.39
  -4  -1   8  475.63   17.08
  -4  -1   9  273.25   15.78
   4   1  -9  269.44   24.30
  -4  -1  10  345.90   17.87
   4   1 -10  298.16   26.63
  -4  -1  11   25.57   17.59
   4   1 -11   40.71   13.06
  -4  -1  12   56.96   18.02
   4   1 -12   56.68   21.37
  -4  -1  13  306.50   23.35
   4   1 -13  254.75   25.16
  -4  -1  14  128.08   18.53
   4   1 -14  120.42   27.78
   4   0  -1   53.40   13.01
  -4   0   1   63.25   13.03
   4   0  -1   78.61   12.96
  -4   0   2  594.95   16.08
   4   0  -2  556.65   16.21
   4   0  -2  579.04   15.79
   4   0  -3  837.85   15.02
  -4   0   3  823.04   17.25
   4   0  -3  822.06   17.26
  -4   0   4  432.34   14.91
   4   0  -4  446.82   15.09
   4   0  -4  447.18   14.92
   4   0  -5  411.50   15.74
  -4   0   5  362.42   14.35
   4   0  -6 1934.70   28.66
  -4   0   6 1744.61   23.81
   4   0  -7   59.38   11.72
  -4   0   7   58.08   14.91
  -4   0   8  900.16   20.16
   4   0  -8  959.30   23.30
   4   0  -9  234.99   16.30
  -4   0   9  209.99   11.77
  -4   0  10   20.18   17.85
   4   0 -10   26.47   14.11
   4   0 -11  286.68   20.88
  -4   0  11  297.96   14.58
  -4   0  12   92.97   22.19
   4   0 -12   36.58   21.43
   4   0 -13   22.56   26.19
  -4   0  13   62.53   22.52
  -4   1   0  583.33   13.10
  -4   1   0  551.57   15.68
   4  -1   0  613.14   15.71
   4  -1   0  529.44   12.42
   4  -1  -1  983.47   19.52
   4  -1  -1 1013.49   17.26
  -4   1   1 1056.43   17.03
   4  -1  -2   -4.68   12.88
  -4   1   2  -15.79   12.91
   4  -1  -2  -11.12   12.80
   4  -1  -3  881.11   15.12
  -4   1   3  792.32   14.53
   4  -1  -3  778.53   17.05
  -4   1   4  254.65   13.62
   4  -1  -4  243.14   13.62
   4  -1  -4  216.10   13.85
   4  -1  -5   -3.76   12.10
  -4   1   5    2.32   12.13
   4  -1  -6  235.97   13.12
  -4   1   6  204.89   15.46
  -4   1   7  170.91   11.44
   4  -1  -7  199.55   12.83
  -4   1   8  177.45   15.16
   4  -1  -8  183.51   15.30
  -4   1   9  243.98   12.28
   4  -1  -9  288.07   16.17
  -4   1  10  161.69   14.01
   4  -1 -10  197.25   15.31
  -4   1  11   51.68   13.54
   4  -1 -11   79.11   17.62
  -4   1  12  -14.48   22.95
   4  -1 -12   -5.97   17.99
  -4   1  13  280.15   20.91
   4  -1 -13  297.28   24.98
  -4   2   0  436.46   14.71
   4  -2   0  407.59   14.79
   4  -2   0  431.63   14.76
   4  -2  -1  660.85   16.79
  -4   2   1  663.09   16.78
   4  -2  -1  686.61   16.76
  -4   2   2  771.38   17.16
   4  -2  -2  735.89   14.28
   4  -2  -2  827.31   17.31
  -4   2   3  103.87    9.31
   4  -2  -3  121.77    9.33
   4  -2  -3   92.09    9.36
  -4   2   4 1779.87   24.90
   4  -2  -4 1870.20   24.41
   4  -2  -5    6.95   11.21
  -4   2   5    1.92   10.23
   4  -2  -6  873.63   19.53
  -4   2   6  803.33   18.39
   4  -2  -7  586.28   17.47
  -4   2   7  484.18   17.03
  -4   2   8  351.94   12.75
   4  -2  -8  414.82   16.36
   4  -2  -9   24.44   13.91
  -4   2   9   12.74   18.24
   4  -2 -10  225.55   18.28
  -4   2  10  235.86   19.57
  -4   2  11   32.26   23.10
   4  -2 -11   35.79   17.35
  -4   2  12   12.82   17.07
   4  -2 -12   17.78   21.86
  -4   3   0  393.74   16.72
   4  -3   0  434.13   16.69
   4  -3   0  408.28   16.99
   4  -3  -1   66.91   14.66
  -4   3   1   27.28   15.37
   4  -3  -1   54.99   14.97
   4  -3  -2  327.54   16.54
   4  -3  -2  299.91   16.23
  -4   3   2  327.86   16.21
   4  -3  -3 1447.05   19.71
  -4   3   3 1459.40   22.39
  -4   3   4  209.03   15.30
   4  -3  -4  241.61   15.10
   4  -3  -5  187.80   14.84
  -4   3   5  182.30   11.05
   4  -3  -6  979.70   16.78
  -4   3   6  948.96   19.16
  -4   3   7   55.75   17.34
   4  -3  -7   34.12   14.32
  -4   3   8  604.78   15.83
   4  -3  -8  706.45   18.25
  -4   3   9  359.92   15.31
   4  -3  -9  414.17   19.11
  -4   3  10  -37.85   22.91
   4  -3 -10    8.05   17.03
  -4   3  11  261.10   18.04
   4  -3 -11  268.00   16.59
   4  -4   0   22.51   10.17
  -4   4   0   27.23    9.91
   4  -4   0   41.49   14.30
   4  -4  -1  808.05   16.16
  -4   4   1  760.78   19.26
  -4   4   2  183.26   15.53
   4  -4  -2  167.36   14.50
   4  -4  -3  517.75   16.26
  -4   4   3  450.56   16.36
   4  -4  -4  467.32   12.98
  -4   4   4  451.09   14.17
  -4   4   5  497.09   19.20
   4  -4  -5  595.71   16.99
   4  -4  -6   49.77    9.80
  -4   4   6   18.79   12.05
   4  -4  -7  492.64   19.35
  -4   4   7  401.03   19.00
  -4   4   8   14.21   21.10
   4  -4  -8   11.56   16.74
  -4   4   9  293.34   23.12
   4  -4  -9  374.43   22.10
  -4   4  10  194.94   26.74
   4  -4 -10  215.69   21.27
  -4   5   0   95.49   17.46
   4  -5   0   88.65   10.48
  -4   5   1  216.84   13.91
   4  -5  -1  239.94   15.46
  -4   5   2  694.34   20.62
   4  -5  -2  662.46   14.91
  -4   5   3    6.80   16.89
   4  -5  -3    4.65   11.40
  -4   5   4  148.26   17.49
   4  -5  -4  210.23   12.93
  -4   5   5  189.66   20.79
   4  -5  -5  179.01   13.03
   4  -5  -6   31.38   17.10
  -4   5   6   53.22   20.26
  -4   5   7  324.41   21.67
   4  -5  -7  407.61   22.19
   4  -5  -8  155.21   15.62
  -4   5   8  144.40   24.93
  -4   6   0  360.35   22.33
   4  -6   0  363.60   14.81
  -4   6   1   83.37   15.69
   4  -6  -1   65.47   17.97
  -4   6   2   77.29   21.19
   4  -6  -2   74.04   12.35
   4  -6  -3  434.16   22.39
  -4   6   3  417.74   22.80
  -4   6   4   19.00   20.62
   4  -6  -4   26.34   14.37
  -4   6   5  121.33   17.15
   4  -6  -5  118.86   15.15
  -3  -9   1   54.31   13.40
  -3  -9   2  102.39   18.50
  -3  -9   3   36.35   21.62
  -3  -9   4  320.72   24.42
  -3  -9   5   17.81   21.16
  -3  -9   6  388.09   25.40
  -3  -8   1   10.92   10.70
  -3  -8   2  101.20   16.17
  -3  -8   3  133.82   17.40
  -3  -8   4  106.95   19.13
  -3  -8   5  442.41   21.98
  -3  -8   6   16.38   21.32
  -3  -8   7   13.95   21.74
  -3  -8   8   86.82   27.02
  -3  -7   1  222.15   13.35
   3   7  -1  273.10   12.77
  -3  -7   2    3.17   11.21
  -3  -7   3  330.31   18.27
  -3  -7   4  449.54   19.82
  -3  -7   5  367.62   18.92
  -3  -7   6  465.66   20.37
  -3  -7   7  173.06   21.81
  -3  -6   1   35.79   13.88
   3   6  -1   15.63   11.92
   3   6  -2    4.11   11.69
  -3  -6   2   11.44   13.43
  -3  -6   3   86.53   13.96
  -3  -6   4 1315.96   27.11
  -3  -6   5  182.36   14.71
  -3  -6   6  661.87   26.26
   3   6  -9   32.85   27.81
  -3  -6   9   37.15   30.94
   3   6  -9   38.00   32.47
   3   6 -10  340.93   33.50
   3   6 -10  275.29   29.28
  -3  -6  10  384.14   32.13
  -3  -6  11  313.81   31.40
   3   6 -11  256.90   34.04
   3   6 -11  267.41   34.42
  -3  -6  12  123.12   30.31
   3   6 -12  102.58   30.82
   3   6 -12   99.42   29.06
   3   5  -1  879.03   20.01
  -3  -5   1  626.00   19.40
   3   5  -2   26.60   12.40
  -3  -5   2   21.43   14.47
  -3  -5   3 1304.33   26.92
   3   5  -3 1423.50   27.56
   3   5  -4   25.33   18.72
   3   5  -4   23.85   14.84
  -3  -5   4   29.91   14.05
   3   5  -5 1637.12   38.61
   3   5  -5 1340.10   36.13
  -3  -5   5 1681.63   37.91
  -3  -5   6   16.40   19.11
   3   5  -6   17.28   19.59
   3   5  -6   14.50   18.65
   3   5  -7   53.88   19.07
  -3  -5   7   66.60   18.43
   3   5  -7   56.40   17.73
  -3  -5   8  141.72   16.17
   3   5  -8  119.05   19.73
   3   5  -8  144.34   15.52
  -3  -5   9  200.78   16.33
   3   5  -9  156.78   19.94
   3   5  -9  186.63   15.94
   3   5 -10   11.00   21.09
   3   5 -10   23.69   22.11
  -3  -5  10   15.93   21.61
   3   5 -11 1248.55   37.25
  -3  -5  11 1390.77   40.42
   3   5 -11 1157.59   28.83
  -3  -5  12   -2.19   21.39
   3   5 -12   -6.94   20.96
   3   5 -12    7.52   22.24
  -3  -5  13  279.45   23.89
   3   5 -13  263.17   28.89
   3   5 -13  230.36   27.02
   3   4  -1 1157.64   21.65
  -3  -4   1 1201.03   24.05
   3   4  -2   27.59   10.05
  -3  -4   2   33.04   12.05
   3   4  -3 1241.79   27.47
  -3  -4   3 1262.18   31.05
   3   4  -4 1578.23   30.12
  -3  -4   4 1572.47   31.80
   3   4  -4 1447.06   30.24
  -3  -4   5  440.66   19.38
   3   4  -5  450.38   18.89
   3   4  -5  419.30   19.97
  -3  -4   6  210.01   14.29
   3   4  -6  206.95   18.10
   3   4  -6  206.21   13.71
  -3  -4   7  112.72   15.43
   3   4  -7   95.16   16.98
   3   4  -7   97.74   14.71
  -3  -4   8   -1.14   14.57
   3   4  -8    0.23   19.48
   3   4  -8   11.86   13.68
   3   4  -9  270.81   20.80
  -3  -4   9  332.67   17.27
   3   4  -9  302.90   16.89
   3   4 -10  110.82   16.16
  -3  -4  10  132.28   15.45
  -3  -4  11   51.83   17.10
   3   4 -11   36.90   22.25
  -3  -4  12   49.86   17.22
   3   4 -12   42.97   18.11
  -3  -4  13   38.54   20.47
   3   4 -13   45.49   22.41
  -3  -4  14   62.03   23.41
   3   4 -14   64.97   25.65
   3   3  -1   43.52   10.88
  -3  -3   1   72.02   13.07
  -3  -3   1   57.23   12.92
  -3  -3   2  168.73   19.81
   3   3  -2  320.80   15.10
  -3  -3   3  102.15   13.27
   3   3  -3  103.15   13.93
   3   3  -4 3228.32   66.21
  -3  -3   4 2886.48   39.68
   3   3  -5  301.41   14.50
   3   3  -5  299.41   15.61
  -3  -3   5  303.77   14.86
   3   3  -6 1230.66   24.36
  -3  -3   6 1286.82   24.36
   3   3  -6 1262.13   23.87
   3   3  -7  291.98   14.43
  -3  -3   7  294.14   14.87
   3   3  -7  282.75   15.63
   3   3  -8  255.86   15.20
  -3  -3   8  270.76   14.42
  -3  -3   9   52.58   14.74
   3   3  -9   37.35   16.23
  -3  -3  10  614.47   20.06
   3   3 -10  559.17   19.64
   3   3 -11  324.76   17.84
  -3  -3  11  378.29   17.49
  -3  -3  12  234.51   18.22
   3   3 -12  227.10   19.32
   3   3 -13   28.39   18.07
  -3  -3  13   -4.83   18.62
  -3  -3  14   96.55   20.40
   3   3 -14   99.52   22.42
  -3  -2   1  169.15    9.28
   3   2  -1  151.65   15.13
  -3  -2   1  201.80   12.14
  -3  -2   2   24.13   10.01
   3   2  -2   14.69   12.41
   3   2  -3 2608.41   51.06
  -3  -2   3 2791.61   35.56
  -3  -2   4    2.03    8.66
   3   2  -4    1.24   14.20
  -3  -2   5 1315.61   21.45
   3   2  -5 1337.45   23.91
   3   2  -5 1273.11   20.92
  -3  -2   6  134.45   10.32
   3   2  -6  151.36   13.32
   3   2  -6  152.05   14.11
  -3  -2   7    6.64   12.45
   3   2  -7    3.63   13.30
  -3  -2   8  255.46   14.46
   3   2  -8  275.44   11.71
   3   2  -9  595.46   20.15
  -3  -2   9  660.83   19.88
  -3  -2  10   -1.84   14.42
   3   2 -10   15.77   11.18
  -3  -2  11  654.74   20.33
   3   2 -11  696.56   20.55
   3   2 -12   -7.11   18.21
  -3  -2  12   -2.47   16.95
   3   2 -13   95.85   19.49
  -3  -2  13  112.39   17.57
  -3  -2  14  203.22   21.79
   3   2 -14  195.79   23.24
   3   2 -15   54.17   26.55
  -3  -2  15   67.00   25.03
  -3  -1   1   55.41   10.49
   3   1  -1   54.58   10.51
  -3  -1   1   58.30   10.69
   3   1  -1   53.08   10.70
   3   1  -2  686.98   18.16
  -3  -1   2  713.07   17.32
   3   1  -2  759.24   17.09
   3   1  -3  474.96   11.90
   3   1  -3  490.27   14.44
  -3  -1   3  473.53   11.92
   3   1  -4 3943.77   44.73
   3   1  -4 3890.47   42.74
  -3  -1   4 3882.07   42.83
   3   1  -5  100.37   13.90
  -3  -1   5   86.04   13.40
  -3  -1   6  804.02   18.29
   3   1  -6  894.32   27.02
  -3  -1   7  117.76   13.56
   3   1  -7  120.21   19.35
   3   1  -8   58.28   19.42
  -3  -1   8   45.62   13.19
   3   1  -9  137.59   18.79
  -3  -1   9  146.01   11.91
  -3  -1  10 1783.11   32.02
   3   1 -10 1636.66   55.44
   3   1 -11   37.44   15.84
  -3  -1  11   32.52   10.48
   3   1 -12  574.29   17.60
  -3  -1  12  670.94   22.57
   3   1 -13   64.21   13.83
  -3  -1  13   69.19   18.11
  -3  -1  14    7.37   21.55
   3   1 -14   27.85   15.73
  -3  -1  15  187.82   26.68
   3   1 -15  187.71   27.46
   3   0  -1   56.31    7.93
  -3   0   1   65.81    8.03
   3   0  -1   50.08    7.81
  -3   0   1   50.74    7.95
   3   0  -2 1597.69   22.31
  -3   0   2 1650.70   22.89
   3   0  -2 1708.79   23.32
   3   0  -3 1189.25   18.57
   3   0  -3 1206.66   21.12
  -3   0   3 1145.32   18.49
  -3   0   4 2298.28   28.88
   3   0  -4 2263.96   28.69
   3   0  -4 2269.96   28.67
   3   0  -5  175.23   12.22
  -3   0   5  157.33   10.37
   3   0  -6  157.18   14.14
  -3   0   6  135.95   10.33
  -3   0   7  100.35   13.62
   3   0  -7  101.93   13.37
   3   0  -8  351.43   18.58
  -3   0   8  354.35   12.07
  -3   0   9  109.54   16.04
   3   0  -9  111.32   15.56
  -3   0  10  630.97   19.76
   3   0 -10  625.77   21.96
  -3   0  11  165.52   16.28
   3   0 -11  170.74   16.54
   3   0 -12  203.94   17.11
  -3   0  12  210.80   19.26
  -3   0  13   45.35   18.24
   3   0 -13   25.64   17.89
   3   0 -14   -2.70   16.21
  -3   0  14  224.11   23.37
   3   0 -15  -46.52   27.41
  -3   0  15   19.26   26.11
  -3   1   0   58.68   10.39
  -3   1   0   54.89    7.59
   3  -1   0   62.13    7.66
   3  -1   0   44.83   10.34
   3  -1  -1  127.07   12.29
   3  -1  -1   69.16    8.66
  -3   1   1   64.72    9.62
   3  -1  -2  210.48   10.71
   3  -1  -2  218.97   14.06
  -3   1   2  225.70   14.17
  -3   1   3 3713.07   37.40
   3  -1  -3 3777.83   38.35
   3  -1  -3 3758.89   37.73
  -3   1   4   29.86    9.24
   3  -1  -4   18.71    7.34
  -3   1   5 2469.25   29.07
   3  -1  -5 2746.95   33.10
   3  -1  -6  117.79   13.52
  -3   1   6   91.42    9.84
   3  -1  -7  230.14   14.09
  -3   1   7  209.90   10.73
  -3   1   8  395.73   12.09
   3  -1  -8  444.75   15.75
  -3   1   9  693.11   15.94
   3  -1  -9  724.27   18.11
   3  -1 -10   70.42   14.75
  -3   1  10   60.32   11.52
   3  -1 -11  555.77   20.17
  -3   1  11  554.17   20.55
  -3   1  12    8.62   13.49
   3  -1 -12    1.75   20.25
   3  -1 -13    3.35   17.66
  -3   1  13   13.69   22.78
  -3   1  14  203.15   24.23
   3  -1 -14  202.36   23.41
   3  -2   0  107.35    9.91
  -3   2   0  119.55   13.30
   3  -2   0  121.86   12.94
  -3   2   1  120.42    9.94
   3  -2  -1  131.63    9.98
   3  -2  -1  149.30   13.56
   3  -2  -2 1716.83   24.11
  -3   2   2 1765.35   21.91
   3  -2  -2 1833.14   22.57
  -3   2   3  901.25   15.80
   3  -2  -3  956.27   16.35
   3  -2  -4 2033.57   24.64
  -3   2   4 1887.00   25.01
   3  -2  -5 1508.09   22.66
  -3   2   5 1277.92   20.58
   3  -2  -6   27.59    8.99
  -3   2   6   28.13   13.26
   3  -2  -7  733.84   17.20
  -3   2   7  670.35   16.56
  -3   2   8  172.64   12.31
   3  -2  -8  185.48   12.77
  -3   2   9  297.38   12.81
   3  -2  -9  288.17   12.46
  -3   2  10 1079.11   18.87
   3  -2 -10 1132.83   20.79
  -3   2  11   46.90   19.29
   3  -2 -11   48.12   10.67
  -3   2  12  243.91   15.24
   3  -2 -12  232.25   14.98
  -3   2  13  199.66   24.43
   3  -2 -13  202.25   19.74
   3  -2 -14   -3.23   21.92
  -3   2  14   -7.75   27.86
   3  -3   0   13.01   12.88
   3  -3   0   18.79    8.98
  -3   3   0   18.25   12.63
   3  -3  -1  174.09   10.59
   3  -3  -1  177.58   13.82
  -3   3   1  153.51   13.92
  -3   3   2  942.16   18.94
   3  -3  -2 1040.01   18.95
   3  -3  -3 1313.23   20.53
  -3   3   3 1256.19   20.25
   3  -3  -4  239.37   10.67
  -3   3   4  197.39   13.73
   3  -3  -5  871.64   17.35
  -3   3   5  758.08   16.76
   3  -3  -6   29.07    8.35
  -3   3   6   19.97   10.87
   3  -3  -7    5.61   11.18
  -3   3   7   -2.25   14.88
  -3   3   8  218.00   16.11
   3  -3  -8  184.65   11.46
   3  -3  -9  559.31   17.60
  -3   3   9  504.53   17.85
  -3   3  10  451.96   20.81
   3  -3 -10  479.01   17.18
   3  -3 -11  380.10   19.58
  -3   3  11  374.12   20.93
   3  -3 -12  191.54   18.92
  -3   3  12  119.94   24.57
  -3   3  13   39.31   19.69
   3  -3 -13    3.12   15.82
   3  -4   0   85.63    8.83
   3  -4   0   56.11   12.68
  -3   4   0   65.58    9.05
  -3   4   1  201.67   13.42
   3  -4  -1  196.83   12.78
   3  -4  -2  102.56    8.83
  -3   4   2   92.56   14.10
   3  -4  -3 2099.37   25.72
  -3   4   3 1990.76   26.79
   3  -4  -4  119.33    8.81
  -3   4   4  126.02   14.86
  -3   4   5  799.27   18.59
   3  -4  -5  836.29   17.46
  -3   4   6   30.49   10.15
   3  -4  -6   14.33   14.26
  -3   4   7  121.88   15.12
   3  -4  -7  179.18   14.73
  -3   4   8   20.30   17.68
   3  -4  -8   16.19    9.71
  -3   4   9  412.85   20.13
   3  -4  -9  453.54   15.07
  -3   4  10   85.11   20.91
   3  -4 -10   91.89   12.40
  -3   4  11   91.68   23.41
   3  -4 -11  118.81   19.49
  -3   4  12   15.80   27.30
   3  -4 -12  -14.71   21.38
  -3   5   0   57.61   14.20
   3  -5   0   46.98   10.29
  -3   5   1   97.05   14.53
   3  -5  -1   86.90   13.98
  -3   5   2 1162.18   21.75
   3  -5  -2 1215.31   21.26
  -3   5   3  318.29   15.90
   3  -5  -3  356.64   15.36
   3  -5  -4  699.71   17.53
  -3   5   4  669.55   17.79
   3  -5  -5   90.51   10.29
  -3   5   5   81.49   12.24
  -3   5   6    0.64   16.95
   3  -5  -6    5.02   13.83
  -3   5   7  302.17   18.13
   3  -5  -7  318.95   18.04
  -3   5   8  170.00   13.72
   3  -5  -8  233.61   13.36
  -3   5   9    4.66   15.28
   3  -5  -9  -10.69   17.77
  -3   5  10  771.55   19.94
   3  -5 -10  896.89   20.19
   3  -6   0  407.82   15.76
  -3   6   0  382.53   14.73
   3  -6  -1  240.36   14.75
  -3   6   1  301.68   18.86
   3  -6  -2  781.38   18.38
  -3   6   2  726.94   17.37
   3  -6  -3  824.00   16.95
  -3   6   3  706.20   21.17
  -3   6   4  783.84   21.36
   3  -6  -4  878.44   20.90
  -3   6   5   21.49   17.29
   3  -6  -5   36.11   16.92
   3  -6  -6  240.53   18.23
  -3   6   6  227.91   21.12
  -3   6   7   -5.41   20.69
   3  -6  -7    8.66   19.11
  -3   6   8  305.43   18.55
   3  -6  -8  356.46   22.94
   3  -7   0   24.10   16.89
  -3   7   0    6.95   20.77
   3  -7  -1  315.99   18.58
  -3   7   1  283.02   22.37
   3  -7  -2   60.39   12.23
  -3   7   2   33.45   21.36
   3  -7  -3  512.56   16.95
  -3   7   3  492.39   23.11
   3  -7  -4   81.44   20.19
  -3   7   4   30.50   21.07
  -3   7   5   50.02   24.21
   3  -7  -5   -9.66   14.56
  -2  -9   1   -8.34   12.05
  -2  -9   2   35.92   16.65
  -2  -9   3    7.99   16.47
  -2  -9   4  315.72   22.02
  -2  -9   5   76.45   14.60
  -2  -9   6  340.57   22.95
  -2  -8   1  554.98   18.26
  -2  -8   2    6.88   14.09
  -2  -8   3  296.94   13.00
  -2  -8   4  538.59   19.37
  -2  -8   5  367.76   19.97
  -2  -8   6  174.75   17.93
  -2  -8   7  108.58   16.81
  -2  -8   8    1.18   18.27
  -2  -8   9    6.21   24.85
  -2  -7   1  158.69    9.99
  -2  -7   2   62.63    8.70
  -2  -7   3  557.88   16.46
  -2  -7   4   41.22   14.35
  -2  -7   5 1451.43   33.54
  -2  -7   6    7.44   13.57
  -2  -7   7  204.51   18.27
  -2  -7   8   -7.34   19.63
  -2  -7   9  113.87   21.48
  -2  -7  10    2.41   24.35
  -2  -7  10    2.61   24.26
  -2  -6   1  409.01   16.25
   2   6  -1  436.65   15.28
  -2  -6   2  219.87   14.75
  -2  -6   3   15.57    9.04
  -2  -6   4 1398.36   29.22
  -2  -6   5    6.16   11.65
  -2  -6   6  479.45   18.26
  -2  -6   7  180.42   16.32
  -2  -6   8   12.22   16.59
  -2  -6   9    3.96   19.07
   2   6 -10  534.07   45.88
  -2  -6  10  590.69   47.47
  -2  -6  10  574.35   47.55
   2   6 -10  562.54   44.94
   2   6 -11    4.93   26.08
   2   6 -11    6.94   24.83
  -2  -6  11    4.38   25.90
  -2  -6  11   -0.28   28.02
   2   6 -12  708.39   39.45
  -2  -6  12  677.45   37.30
   2   6 -12  659.86   39.09
   2   6 -13    7.76   33.31
   2   6 -13   13.37   29.54
  -2  -6  13   11.39   30.64
   2   5  -1   77.07    9.52
  -2  -5   1   63.56   14.47
  -2  -5   2    1.83   13.95
   2   5  -2    6.24   12.42
  -2  -5   3  477.53   18.32
  -2  -5   4  710.52   21.30
  -2  -5   5 1461.97   32.98
  -2  -5   6  157.74   18.01
   2   5  -7  189.85   23.42
   2   5  -7  224.07   25.50
  -2  -5   7  216.51   18.53
   2   5  -8   38.77   17.56
  -2  -5   8   36.93   18.97
   2   5  -8   32.36   17.86
   2   5  -9   91.53   18.48
  -2  -5   9  115.94   19.55
   2   5 -10   93.40   18.55
  -2  -5  10  104.89   16.21
   2   5 -11  242.07   19.76
  -2  -5  11  294.11   23.99
   2   5 -12   21.13   22.26
  -2  -5  12   33.38   20.64
   2   5 -13   29.98   26.91
  -2  -5  13   47.68   20.16
   2   5 -14    1.54   26.11
  -2  -5  14   25.76   27.56
  -2  -4   1  565.90   17.29
   2   4  -1  554.70   14.25
  -2  -4   2  925.58   21.71
   2   4  -2  925.35   20.93
   2   4  -3 1306.33   42.37
   2   4  -3 1479.71   43.40
  -2  -4   3 1507.89   29.26
   2   4  -4  186.65   20.90
   2   4  -4  136.77   21.93
  -2  -4   4  176.82   14.30
   2   4  -5 1516.94   36.10
   2   4  -5 1920.28   40.80
  -2  -4   5 2026.93   42.14
   2   4  -6   50.67   15.54
  -2  -4   6   62.19   22.81
   2   4  -6   46.54   16.96
   2   4  -7   17.78   16.39
  -2  -4   7   18.07   15.79
   2   4  -8   -2.15   12.80
  -2  -4   8    1.14   12.38
  -2  -4   9  218.50   16.92
   2   4  -9  183.41   16.52
   2   4 -10  287.09   16.97
  -2  -4  10  301.47   17.42
   2   4 -11  563.27   19.29
  -2  -4  11  629.87   22.02
   2   4 -12  579.81   21.95
  -2  -4  12  645.04   27.20
   2   4 -13   60.84   18.27
  -2  -4  13   77.07   16.63
  -2  -4  14   20.61   23.95
   2   4 -14   22.50   21.49
   2   4 -15   31.07   25.68
  -2  -4  15   24.63   23.54
   2   3  -1  429.39   15.88
  -2  -3   1  417.79   16.93
  -2  -3   2 3317.18   49.72
   2   3  -2 3648.83   52.13
  -2  -3   3   79.16   15.81
   2   3  -3   87.73   14.51
   2   3  -4 4203.46   55.27
  -2  -3   4 5022.54   88.40
   2   3  -4 4524.58   62.07
   2   3  -5   45.07   13.78
  -2  -3   5   53.17   13.24
   2   3  -6  860.94   22.20
  -2  -3   6  988.99   23.14
  -2  -3   7   43.04   13.05
   2   3  -7   32.29   13.65
  -2  -3   8  115.45   13.73
   2   3  -8  107.01   14.20
  -2  -3   9   17.55   12.26
   2   3  -9   25.90   12.72
   2   3 -10 1834.21   29.67
  -2  -3  10 2050.15   40.90
  -2  -3  11  172.63   15.12
   2   3 -11  160.85   15.89
  -2  -3  12 1017.92   27.16
   2   3 -12  963.62   21.82
   2   3 -13   34.80   17.90
  -2  -3  13   58.89   16.36
  -2  -3  14   42.50   20.18
   2   3 -14   60.22   20.95
   2   3 -15   29.27   15.43
  -2  -3  15   30.08   20.81
   2   2  -1   24.28   11.83
  -2  -2   1   23.75   12.09
   2   2  -2  130.37   16.10
  -2  -2   2  110.53   12.75
  -2  -2   3 2838.02   40.61
   2   2  -3 3053.60   67.39
  -2  -2   4 1261.10   24.48
   2   2  -4 1239.33   23.94
  -2  -2   5 3113.57   41.80
   2   2  -5 2884.73   37.60
   2   2  -6   34.74   13.60
  -2  -2   6   48.41   13.13
   2   2  -7  499.24   17.55
  -2  -2   7  519.46   17.27
  -2  -2   8    0.88   12.81
   2   2  -8    9.65   13.33
  -2  -2   9  548.58   17.67
   2   2  -9  516.49   17.27
   2   2 -10  125.33   15.49
  -2  -2  10  138.13   16.03
  -2  -2  11  926.73   22.03
   2   2 -11  936.21   21.68
  -2  -2  12   -1.11    9.91
   2   2 -12   -0.72   14.67
  -2  -2  13   25.50   16.58
   2   2 -13   19.97   17.48
   2   2 -14   14.29   17.54
  -2  -2  14   12.03   16.89
  -2  -2  15   12.77   21.37
   2   2 -15   10.24   21.97
  -2  -2  16   66.21   17.95
   2   2 -16   14.48   26.02
  -2  -1   1  222.47   13.74
  -2  -1   1  226.57   14.11
   2   1  -1  205.42   13.71
   2   1  -1  201.83   13.82
   2   1  -2  583.06   17.65
  -2  -1   2  558.41   17.04
   2   1  -2  562.67   16.80
   2   1  -3 1747.15   28.29
  -2  -1   3 1720.65   28.13
   2   1  -3 1742.12   28.76
   2   1  -4  496.20   23.77
  -2  -1   4  444.50   15.19
  -2  -1   5 2062.96   29.38
   2   1  -5 2144.15   49.77
  -2  -1   6   27.57   13.45
   2   1  -6   41.02   16.41
   2   1  -7   40.54   15.23
  -2  -1   7   40.91    9.51
   2   1  -8   44.43   19.94
  -2  -1   8   37.48   13.46
   2   1  -9  294.03   23.13
  -2  -1   9  269.50   14.97
  -2  -1  10  522.26   17.18
   2   1 -10  524.36   16.70
  -2  -1  11  876.37   23.29
   2   1 -11  857.09   21.01
  -2  -1  12  317.54   16.76
   2   1 -12  283.85   16.49
  -2  -1  13   -1.16   17.36
   2   1 -13    4.34   17.65
  -2  -1  14    6.54   12.50
   2   1 -14   29.00   17.88
   2   1 -15   54.93   15.61
  -2  -1  15   75.07   21.43
  -2  -1  16   41.58   24.83
   2   1 -16   39.91   25.31
   2   0  -1  432.08   13.58
  -2   0   1  505.61   16.47
  -2   0   1  423.67   13.25
   2   0  -1  447.71   16.72
   2   0  -2 1517.77   25.38
  -2   0   2 1482.39   25.31
   2   0  -2 1373.97   22.82
   2   0  -3  242.56   13.28
  -2   0   3  232.34   10.66
   2   0  -4 2815.95   40.77
  -2   0   4 2585.09   32.76
   2   0  -5   26.20   10.41
  -2   0   5   23.58   10.96
  -2   0   6   42.85    9.59
   2   0  -6   35.87   10.29
  -2   0   7   78.99   14.00
   2   0  -7   89.22   11.48
   2   0  -8   64.42   13.87
  -2   0   8   65.27   13.95
   2   0  -9    9.00   16.13
  -2   0   9   -2.80   13.42
  -2   0  10 1167.32   21.29
   2   0 -10 1227.81   27.98
   2   0 -11  142.88   14.04
  -2   0  11  139.14   13.33
   2   0 -12  232.42   18.93
  -2   0  12  258.21   17.25
  -2   0  13   56.20   12.84
   2   0 -13   59.63   19.40
   2   0 -14   22.02   17.95
  -2   0  14  -14.18   17.96
   2   0 -15   -6.39   22.61
  -2   0  15   33.25   21.73
   2   0 -16  150.02   19.62
  -2   0  16  159.70   26.77
  -2   1   0 1465.70   23.10
  -2   1   0 1556.28   22.72
   2  -1   0 1606.57   24.15
   2  -1   0 1453.25   21.69
   2  -1  -1 3575.62   42.67
  -2   1   1 3170.39   36.55
   2  -1  -1 3403.98   38.31
   2  -1  -2  203.47   12.87
   2  -1  -2  255.09   10.39
  -2   1   2  228.29   10.44
  -2   1   3 4506.81   48.99
   2  -1  -3 4994.73   54.44
   2  -1  -4 1364.22   23.58
  -2   1   4 1164.66   20.03
  -2   1   5 3365.07   36.16
   2  -1  -5 3631.30   41.60
   2  -1  -6    6.36    9.99
  -2   1   6   -3.60   13.46
   2  -1  -7  340.55   15.46
  -2   1   7  301.45   15.50
   2  -1  -8    1.18   12.73
  -2   1   8    1.61   13.94
  -2   1   9 1583.37   25.09
   2  -1  -9 1772.93   28.79
   2  -1 -10  559.25   17.43
  -2   1  10  554.54   19.34
   2  -1 -11 1828.23   32.76
  -2   1  11 1887.19   30.92
   2  -1 -12   29.02   14.83
  -2   1  12   49.32   15.30
   2  -1 -13   89.80   15.38
  -2   1  13   99.97   18.74
   2  -1 -14   27.76   18.03
  -2   1  14   26.60   13.03
   2  -1 -15   91.25   22.28
  -2   1  15   84.19   23.13
  -2   2   0  927.15   17.92
   2  -2   0  918.06   18.18
   2  -2   0 1012.01   18.55
   2  -2  -1  213.09   12.84
  -2   2   1  215.98   10.08
   2  -2  -1  220.08   10.17
   2  -2  -2 1871.27   24.70
  -2   2   2 1734.94   23.85
  -2   2   3 2908.47   32.87
   2  -2  -3 3358.10   36.94
   2  -2  -4 1980.09   26.01
  -2   2   4 1758.23   23.15
   2  -2  -5   91.32   10.83
  -2   2   5   82.24   13.77
   2  -2  -6  944.59   19.32
  -2   2   6  766.78   15.25
  -2   2   7   -1.44   13.43
   2  -2  -7   -2.73   12.39
  -2   2   8  443.68   12.97
   2  -2  -8  466.60   13.21
   2  -2  -9  829.65   16.26
  -2   2   9  819.57   16.86
   2  -2 -10  661.77   17.21
  -2   2  10  675.17   19.55
  -2   2  11  388.53   13.62
   2  -2 -11  421.37   17.88
  -2   2  12   90.73   13.52
   2  -2 -12   72.58   15.46
   2  -2 -13   73.15   17.91
  -2   2  13   68.97   13.54
   2  -2 -14   25.66   18.03
  -2   2  14    5.20   22.61
   2  -2 -15   63.73   21.86
  -2   2  15   19.97   27.29
   2  -3   0   43.22    9.37
  -2   3   0   48.06   12.72
   2  -3   0   53.67   12.72
   2  -3  -1  554.05   14.27
   2  -3  -1  701.90   17.44
  -2   3   1  643.14   17.16
   2  -3  -2 1067.98   16.34
  -2   3   2 1055.09   17.93
   2  -3  -3   13.49    6.98
  -2   3   3   17.54   13.18
   2  -3  -4 3610.46   36.73
  -2   3   4 3250.31   34.87
   2  -3  -5  211.61   13.83
  -2   3   5  203.29   14.13
  -2   3   6  247.89   14.69
   2  -3  -6  291.50   11.45
   2  -3  -7   87.22   12.78
  -2   3   7   65.51   13.56
  -2   3   8  209.28   12.35
   2  -3  -8  222.69   10.28
   2  -3  -9   98.81   12.10
  -2   3   9   97.83   11.68
  -2   3  10 1278.53   23.21
   2  -3 -10 1479.30   24.89
   2  -3 -11  194.55   15.44
  -2   3  11  179.10   14.12
   2  -3 -12   52.72   17.95
  -2   3  12   62.31   18.69
   2  -3 -13   30.86   18.37
  -2   3  13   25.72   23.43
   2  -3 -14   58.01   22.01
  -2   3  14   57.15   16.69
   2  -4   0  197.61   10.07
  -2   4   0  214.57   13.82
   2  -4  -1  676.44   16.67
  -2   4   1  717.82   17.90
  -2   4   2  408.60   15.36
   2  -4  -2  434.04   11.78
   2  -4  -3 1188.18   17.43
  -2   4   3 1138.24   17.96
   2  -4  -4  631.34   16.15
  -2   4   4  563.73   16.39
   2  -4  -5   23.31   12.51
  -2   4   5   31.18   12.75
   2  -4  -6    7.13   11.90
  -2   4   6   11.91   10.81
   2  -4  -7    7.62   11.38
  -2   4   7   -3.29   10.54
   2  -4  -8   57.86   10.22
  -2   4   8   45.40   15.38
   2  -4  -9  887.63   16.39
  -2   4   9  772.24   19.52
   2  -4 -10   30.53   14.64
  -2   4  10   43.18   13.34
  -2   4  11  493.12   21.41
   2  -4 -11  613.25   20.88
   2  -4 -12    2.62   12.70
  -2   4  12  -16.03   16.49
   2  -4 -13   42.99   21.79
  -2   4  13   13.13   16.73
  -2   5   0 1058.54   20.88
   2  -5   0 1144.12   19.75
  -2   5   1  344.42   14.40
   2  -5  -1  370.85   13.78
   2  -5  -2  633.91   15.57
  -2   5   2  608.31   13.91
   2  -5  -3 1006.86   17.62
  -2   5   3  937.54   20.40
   2  -5  -4 1582.19   19.81
  -2   5   4 1502.46   23.72
  -2   5   5   -2.38   14.52
   2  -5  -5   14.30   11.15
   2  -5  -6  570.37   17.29
  -2   5   6  508.60   13.66
  -2   5   7   16.97   14.24
   2  -5  -7    7.68    9.87
   2  -5  -8  276.41   15.82
  -2   5   8  271.61   18.70
  -2   5   9  514.49   20.50
   2  -5  -9  605.58   18.92
   2  -5 -10  447.54   15.38
  -2   5  10  413.16   20.32
   2  -5 -11  179.98   19.03
  -2   5  11  150.59   17.01
   2  -5 -12   -3.10   21.61
  -2   5  12   22.99   26.84
  -2   6   0   19.30   14.17
   2  -6   0   33.43   13.65
   2  -6  -1  444.95   16.41
  -2   6   1  417.64   14.08
   2  -6  -2 1283.99   19.13
  -2   6   2 1197.24   22.91
   2  -6  -3  229.72   14.54
  -2   6   3  200.08   15.68
  -2   6   4  925.38   20.33
   2  -6  -4 1054.32   19.44
   2  -6  -5  167.56   14.71
  -2   6   5  160.25   13.30
  -2   6   6   79.22   17.58
   2  -6  -6   82.89   10.60
   2  -6  -7  216.44   13.03
  -2   6   7  182.27   17.97
  -2   6   8  354.56   14.62
   2  -6  -8  402.22   14.84
   2  -6  -9  111.91   13.49
  -2   6   9   94.61   15.91
  -2   6  10  214.29   16.93
   2  -6 -10  207.31   17.15
   2  -7   0  431.36   16.10
  -2   7   0  447.55   20.28
   2  -7  -1  355.67   12.46
  -2   7   1  429.29   19.72
   2  -7  -2   24.24   11.52
  -2   7   2   41.07   17.38
   2  -7  -3  684.87   19.39
  -2   7   3  628.96   21.05
  -2   7   4   41.97   17.27
   2  -7  -4    7.50   11.77
   2  -7  -5  149.58   17.57
  -2   7   5  155.77   21.31
   2  -7  -6   43.42   12.66
  -2   7   6   66.12   21.20
   2  -7  -7   75.28   21.11
  -2   7   7   54.03   21.32
   2  -7  -8   18.33   20.97
  -2   7   8   21.88   24.57
  -2   8   0  121.10   21.81
   2  -8   0  143.93   21.31
  -2   8   1  151.65   21.81
   2  -8  -1  204.55   21.02
   2  -8  -2  219.94   21.10
  -2   8   2  208.83   22.22
   2  -8  -3  383.74   22.10
  -2   8   3  436.39   23.27
   2  -8  -4   99.39   20.05
  -2   8   4   73.07   24.80
  -1  -9   1    5.20   16.83
  -1  -9   2  381.31   19.39
  -1  -9   3    9.38   18.55
  -1  -9   4   97.63   20.50
  -1  -9   5   97.02   20.46
  -1  -9   6   30.26   19.25
  -1  -8   1  547.54   17.66
  -1  -8   2  113.93   10.25
  -1  -8   3   75.63   14.04
  -1  -8   4  463.31   17.78
  -1  -8   5   86.97   16.33
  -1  -8   6  525.60   21.97
  -1  -8   7  472.08   21.52
  -1  -8   8   43.05   11.56
  -1  -8   9  119.46   19.63
  -1  -7   1  220.84   10.11
  -1  -7   2  702.59   17.63
  -1  -7   3  535.27   15.47
  -1  -7   4   -4.53   13.41
  -1  -7   5  803.95   22.88
  -1  -7   6   -3.31   13.10
  -1  -7   7  258.33   15.35
  -1  -7   8  283.11   17.19
  -1  -7   9  245.26   18.05
  -1  -7  10   16.67   15.43
  -1  -7  11  414.37   25.31
  -1  -7  12    8.66   25.72
  -1  -6   1  313.66   14.20
  -1  -6   2 1587.42   27.65
  -1  -6   3   77.90   12.33
  -1  -6   4  415.50   15.55
  -1  -6   5  314.30   14.44
  -1  -6   6  839.87   22.47
  -1  -6   7  103.89   16.87
  -1  -6   8  362.45   19.83
  -1  -6   9   16.27   12.56
  -1  -6  10  316.57   19.63
   1   6 -10  360.64   38.13
  -1  -6  11  341.13   20.54
   1   6 -11  386.40   32.02
  -1  -6  11  394.08   24.62
  -1  -6  12  427.26   26.53
  -1  -6  12  429.07   22.69
   1   6 -12  451.82   38.31
  -1  -6  13   14.85   27.38
  -1  -6  13    8.03   25.99
   1   6 -13   24.34   32.50
  -1  -5   1  753.98   16.81
  -1  -5   2  153.80   11.16
  -1  -5   3   65.09    9.56
  -1  -5   4 1407.92   27.88
  -1  -5   5   29.07   12.48
  -1  -5   6  147.49   13.53
  -1  -5   7  152.23   13.21
   1   5  -7  158.73   24.56
  -1  -5   8   21.80   10.88
   1   5  -8   17.54   20.37
  -1  -5   9  112.57   17.43
   1   5  -9  108.76   18.02
  -1  -5  10  358.84   18.59
  -1  -5  10  321.61   19.92
   1   5 -10  294.98   19.83
  -1  -5  11   30.16   15.32
   1   5 -11   20.95   20.94
  -1  -5  11   23.17   14.51
  -1  -5  12  206.80   21.32
  -1  -5  12  225.65   23.32
   1   5 -12  199.71   22.35
  -1  -5  13  160.12   24.17
  -1  -5  13  148.11   23.40
   1   5 -13  162.19   22.54
   1   5 -14   22.53   21.49
  -1  -5  14    2.45   27.00
  -1  -5  14    3.28   28.69
  -1  -4   1 1730.68   25.60
   1   4  -1 1827.98   26.59
  -1  -4   2  381.30   14.12
  -1  -4   3 1574.43   28.12
  -1  -4   4  207.52   12.58
  -1  -4   5 1697.89   32.90
   1   4  -5 1647.98   46.43
  -1  -4   6  679.76   23.01
   1   4  -6  593.23   25.29
  -1  -4   7  282.97   16.16
   1   4  -7  244.75   18.38
  -1  -4   8  653.94   24.32
   1   4  -8  522.38   18.63
  -1  -4   9  346.48   19.30
   1   4  -9  283.22   16.36
  -1  -4  10   38.93   14.86
   1   4 -10   36.40   18.05
  -1  -4  11 1345.63   32.34
   1   4 -11 1098.18   25.95
  -1  -4  12    5.80   17.01
   1   4 -12   -3.84   18.13
   1   4 -13   92.41   18.16
  -1  -4  13   83.16   24.13
  -1  -4  14  108.70   25.25
   1   4 -14  119.36   21.88
   1   4 -15    1.63   23.79
  -1  -4  15    4.46   32.19
   1   3  -1 1308.27   25.02
  -1  -3   1 1293.85   25.11
  -1  -3   2 1462.66   28.06
  -1  -3   3   67.76   11.46
   1   3  -3   61.42   21.96
   1   3  -4 1854.07   43.57
  -1  -3   4 2230.46   40.37
   1   3  -5  353.54   16.97
  -1  -3   5  457.74   17.98
   1   3  -6 1662.12   30.83
  -1  -3   6 1778.09   37.55
  -1  -3   7  468.69   20.32
   1   3  -7  377.45   17.09
   1   3  -8 1049.32   22.18
  -1  -3   8 1240.76   29.39
   1   3  -9   -1.29   12.83
  -1  -3   9   11.90   16.65
   1   3 -10  484.65   16.14
  -1  -3  10  595.34   22.83
  -1  -3  11   84.07   15.26
   1   3 -11   67.17   15.03
   1   3 -12  276.67   16.42
  -1  -3  12  319.10   20.60
   1   3 -13  238.26   18.83
  -1  -3  13  198.83   18.96
  -1  -3  14  129.35   21.32
   1   3 -14  106.08   18.02
  -1  -3  15   10.63   23.97
   1   3 -15    0.87   20.92
   1   3 -16   85.20   25.13
  -1  -3  16   99.04   27.30
   1   2  -2   48.08   13.46
  -1  -2   2   41.21   13.31
   1   2  -3  408.85   22.02
  -1  -2   3  507.67   25.43
   1   2  -4 1024.23   26.17
  -1  -2   4 1334.99   40.62
   1   2  -5  714.49   20.55
  -1  -2   5  861.75   31.55
   1   2  -6   25.89   11.10
  -1  -2   6   32.26   14.40
   1   2  -7 1267.41   24.46
  -1  -2   7 1471.49   35.32
  -1  -2   8   87.26   12.57
   1   2  -8   84.13   13.68
  -1  -2   9  798.51   25.51
   1   2  -9  695.30   18.04
  -1  -2  10 1091.31   27.47
   1   2 -10  893.73   19.40
  -1  -2  11 1371.77   28.08
   1   2 -11 1191.71   23.00
  -1  -2  12  515.10   22.71
   1   2 -12  406.35   13.57
  -1  -2  13  670.22   24.39
   1   2 -13  614.49   18.44
   1   2 -14   19.33   16.98
  -1  -2  14   16.68   14.83
   1   2 -15  109.50   21.37
  -1  -2  15  129.85   21.90
   1   2 -16  136.86   23.61
  -1  -2  16  149.57   27.30
   1   1  -1 3242.57   72.31
  -1  -1   1 5081.55   77.33
  -1  -1   1 3889.32   63.58
  -1  -1   2   19.15   16.03
   1   1  -2   12.74   15.86
   1   1  -3 1863.37   33.96
  -1  -1   3 1878.81   33.61
   1   1  -4  502.46   15.89
  -1  -1   4  624.47   34.16
   1   1  -5  624.77   18.16
  -1  -1   5  673.77   27.47
  -1  -1   6  685.67   24.58
   1   1  -6  563.84   16.96
   1   1  -7   16.12   13.68
  -1  -1   7   13.53   10.62
  -1  -1   8  755.97   21.30
   1   1  -8  647.99   15.33
   1   1  -9  628.74   17.68
  -1  -1   9  799.83   22.11
  -1  -1  10  275.00   16.08
   1   1 -10  232.83   14.56
  -1  -1  11  963.90   24.42
   1   1 -11  818.53   19.17
   1   1 -12    4.24   14.64
  -1  -1  12    8.35   15.34
   1   1 -13   34.16   14.40
  -1  -1  13   56.19   14.66
  -1  -1  14  214.55   15.95
   1   1 -14  186.54   18.09
   1   1 -15   24.75   19.36
  -1  -1  15   27.73   20.71
  -1  -1  16   27.90   21.10
   1   1 -16   38.69   21.08
   1   0  -1  881.41   25.80
   1   0  -1  922.46   26.32
  -1   0   1  864.40   25.48
   1   0  -2 1721.65   40.76
  -1   0   2 1556.41   32.32
   1   0  -3 4612.99   67.30
  -1   0   3 4544.59   68.71
  -1   0   4 3576.33   52.92
   1   0  -4 3283.92   51.73
   1   0  -5   79.96   11.93
  -1   0   5   78.45   12.25
   1   0  -6 2991.14   46.06
  -1   0   6 3260.72   45.00
   1   0  -7  256.15   14.30
  -1   0   7  275.06   14.32
  -1   0   8  628.43   18.09
   1   0  -8  591.69   18.35
   1   0  -9  144.13   15.58
  -1   0   9  148.81   14.68
   1   0 -10 1201.24   27.28
  -1   0  10 1170.28   23.50
   1   0 -11   52.30   14.05
  -1   0  11   55.79   12.86
  -1   0  12  346.99   16.38
   1   0 -12  331.01   19.62
   1   0 -13  282.96   16.00
  -1   0  13  300.43   17.28
  -1   0  14   49.87   14.53
   1   0 -14   32.02   17.84
  -1   0  15    0.84   20.78
   1   0 -15  -13.07   19.15
  -1   0  16  361.70   24.41
   1   0 -16  361.29   22.82
   1  -1   0   22.96   15.15
  -1   1   0   22.51   15.06
  -1   1   0   25.03   15.00
   1  -1   0   24.78   15.02
   1  -1  -1 7338.09   88.97
  -1   1   1 6385.80   78.19
   1  -1  -2  167.74   15.24
  -1   1   2  148.92   15.43
   1  -1  -3 1060.00   23.41
  -1   1   3  990.63   22.86
   1  -1  -4 2662.33   36.79
  -1   1   4 2446.77   34.09
   1  -1  -5  422.69   12.99
  -1   1   5  428.96   15.63
  -1   1   6   37.98   10.97
   1  -1  -6   46.90   10.55
   1  -1  -7 1554.89   25.29
  -1   1   7 1554.08   25.03
   1  -1  -8    7.17   10.46
  -1   1   8   -2.56   10.52
   1  -1  -9  586.44   18.41
  -1   1   9  615.54   18.21
  -1   1  10 1192.48   22.57
   1  -1 -10 1172.81   23.91
   1  -1 -11  300.01   14.92
  -1   1  11  320.66   15.00
  -1   1  12   50.62   15.04
   1  -1 -12   34.51   11.17
  -1   1  13  424.89   17.96
   1  -1 -13  442.74   19.03
   1  -1 -14   93.74   18.11
  -1   1  14   69.25   16.18
   1  -1 -15   31.33   18.25
  -1   1  15   54.36   17.79
   1  -1 -16  108.39   21.62
  -1   1  16  110.04   21.88
   1  -2   010119.81  103.00
   1  -2   0 9435.56  100.71
  -1   2   0 9659.97   99.22
   1  -2  -1   52.00   11.35
  -1   2   1   34.61   11.71
  -1   2   2  265.33   14.15
   1  -2  -2  297.04   13.72
   1  -2  -3  791.80   16.43
  -1   2   3  691.75   17.09
   1  -2  -4  436.59   14.16
  -1   2   4  395.24   14.13
  -1   2   5   44.88   10.88
   1  -2  -5   42.52   10.19
   1  -2  -6 3680.23   39.69
  -1   2   6 3587.86   37.35
  -1   2   7    0.98   10.59
   1  -2  -7   13.55   10.00
   1  -2  -8  755.83   18.29
  -1   2   8  748.70   18.65
  -1   2   9  720.10   18.37
   1  -2  -9  709.53   15.46
   1  -2 -10  254.70   11.57
  -1   2  10  254.84   14.53
   1  -2 -11  760.19   15.93
  -1   2  11  752.90   17.82
   1  -2 -12  412.66   18.43
  -1   2  12  477.76   18.10
  -1   2  13    5.62   14.68
   1  -2 -13   13.41   14.90
   1  -2 -14  356.92   20.63
  -1   2  14  396.92   20.03
   1  -2 -15  154.09   19.40
  -1   2  15  198.90   19.13
   1  -2 -16   88.26   22.45
  -1   2  16   64.29   16.30
   1  -3   0 4917.75   55.93
  -1   3   0 4886.42   56.47
   1  -3  -1  213.98    9.61
  -1   3   1  217.79   13.14
   1  -3  -2 1045.39   17.24
  -1   3   2  974.53   19.94
   1  -3  -3  593.10   12.98
  -1   3   3  517.76   14.98
   1  -3  -4 1076.65   17.16
  -1   3   4 1098.03   17.01
   1  -3  -5   21.08    9.81
  -1   3   5   16.85   10.31
   1  -3  -6  540.05   12.07
  -1   3   6  523.07   13.51
   1  -3  -7  998.55   18.99
  -1   3   7  924.88   19.10
   1  -3  -8  813.99   17.61
  -1   3   8  750.60   17.97
  -1   3   9  139.28   13.64
   1  -3  -9  141.83   13.23
   1  -3 -10 1144.22   20.37
  -1   3  10 1071.81   19.65
  -1   3  11   53.91   15.37
   1  -3 -11  118.51   14.99
   1  -3 -12  387.33   17.64
  -1   3  12  390.96   17.36
   1  -3 -13  245.86   19.81
  -1   3  13  223.97   14.86
   1  -3 -14  126.68   19.24
  -1   3  14  130.02   19.41
  -1   3  15   12.51   22.08
   1  -3 -15   10.07   15.48
   1  -4   0   -0.35    6.70
  -1   4   0    0.65   12.55
  -1   4   1 1278.26   23.93
   1  -4  -1 1387.15   19.86
   1  -4  -2 1429.68   20.20
  -1   4   2 1419.60   22.25
  -1   4   3  640.12   14.80
   1  -4  -3  651.54   14.70
   1  -4  -4  360.86   14.65
  -1   4   4  308.01   14.94
   1  -4  -5 2210.71   26.69
  -1   4   5 1802.41   24.71
  -1   4   6  153.14   13.65
   1  -4  -6  167.90   13.63
   1  -4  -7 1118.21   17.31
  -1   4   7 1056.78   17.33
   1  -4  -8  138.28   12.43
  -1   4   8  141.46    9.63
  -1   4   9  295.44   13.66
   1  -4  -9  282.19   13.50
   1  -4 -10  329.92   16.20
  -1   4  10  302.85   12.64
   1  -4 -11  230.42   15.85
  -1   4  11  226.03   15.83
   1  -4 -12   17.26   17.71
  -1   4  12   13.81   12.89
   1  -4 -13   96.71   14.00
  -1   4  13  131.80   19.39
  -1   4  14   19.97   22.53
   1  -4 -14   33.44   22.60
   1  -5   0 3460.53   38.08
  -1   5   0 3428.99   44.83
   1  -5  -1  280.11   10.76
  -1   5   1  293.96   15.21
   1  -5  -2  231.07   15.07
  -1   5   2  138.02   15.77
   1  -5  -3 1606.97   22.10
  -1   5   3 1450.19   23.56
   1  -5  -4   91.48    9.30
  -1   5   4   84.63   13.41
   1  -5  -5  941.38   15.31
  -1   5   5  808.77   17.65
   1  -5  -6  666.48   15.75
  -1   5   6  544.86   18.03
   1  -5  -7  117.35   12.01
  -1   5   7   88.84   15.14
   1  -5  -8  222.33   11.93
  -1   5   8  206.05   15.58
   1  -5  -9  753.47   15.50
  -1   5   9  770.04   19.17
   1  -5 -10   34.81   14.61
  -1   5  10   59.93   15.13
  -1   5  11  178.30   14.22
   1  -5 -11  205.53   18.85
  -1   5  12  237.62   14.60
   1  -5 -12  292.52   19.76
   1  -5 -13   57.94   21.83
  -1   5  13   12.63   22.77
   1  -6   0  537.34   12.49
  -1   6   0  547.98   18.86
   1  -6  -1  356.63   13.37
  -1   6   1  333.01   17.12
   1  -6  -2  320.51   10.19
  -1   6   2  304.29   17.01
   1  -6  -3   17.35    8.07
  -1   6   3   35.47   15.17
  -1   6   4   11.00   10.52
   1  -6  -4   10.17   12.61
   1  -6  -5  874.57   18.55
  -1   6   5  693.67   15.71
   1  -6  -6    8.84   14.03
  -1   6   6   19.66   14.43
   1  -6  -7  280.52   12.12
  -1   6   7  281.17   17.15
   1  -6  -8  307.47   12.39
  -1   6   8  322.94   18.90
   1  -6  -9    6.80   12.26
  -1   6   9   11.52   17.72
   1  -6 -10  570.92   16.52
  -1   6  10  564.78   24.03
   1  -6 -11    9.48   22.11
  -1   6  11   -3.51   16.22
   1  -6 -12  115.14   22.55
  -1   6  12   64.28   19.34
   1  -7   0   10.02   13.52
  -1   7   0    8.04   14.25
   1  -7  -1  315.12   15.20
  -1   7   1  323.59   19.59
   1  -7  -2   89.64   10.13
  -1   7   2   87.89   14.57
   1  -7  -3  360.44   11.84
  -1   7   3  382.24   19.75
   1  -7  -4    5.97   13.48
  -1   7   4   25.61   17.32
   1  -7  -5  958.97   16.76
  -1   7   5 1001.26   23.46
   1  -7  -6  211.99   18.07
  -1   7   6  205.66   18.69
   1  -7  -7  468.08   14.94
  -1   7   7  347.79   19.75
  -1   7   8   38.37   21.16
   1  -7  -8   14.97   17.94
   1  -7  -9  150.70   22.26
  -1   7   9  125.86   22.29
  -1   7  10   95.82   25.60
   1  -7 -10   98.75   16.06
   1  -8   0  586.39   20.15
  -1   8   0  587.00   24.13
   1  -8  -1  255.71   17.47
  -1   8   1  191.60   18.81
   1  -8  -2   50.82   16.71
  -1   8   2   14.35   23.20
   1  -8  -3  370.73   18.17
  -1   8   3  300.76   23.04
   1  -8  -4  134.56   17.23
  -1   8   4  114.69   22.30
   1  -8  -5    5.35   14.56
  -1   8   5   26.19   21.83
   1  -8  -6  307.50   16.33
  -1   8   6  319.96   23.25
   1  -8  -7   47.09   21.28
  -1   8   7   76.59   25.49
   1  -9   0  393.97   17.83
  -1   9   0  463.19   30.83
   1  -9  -1   81.40   20.81
  -1   9   1  140.36   26.03
   0  -9   1   36.74   15.00
   0  -9   2  377.92   23.00
   0  -9   3   78.99   21.35
   0  -9   4   -7.04   15.08
   0  -9   5  183.62   16.57
   0  -8   1  701.48   19.09
   0   8  -1  701.11   36.81
   0  -8   2  585.42   16.00
   0  -8   3  206.39   18.06
   0  -8   4  101.18   17.68
   0  -8   5   53.92   12.39
   0  -8   6  216.70   14.65
   0  -8   7   20.56   16.89
   0  -8   8  162.70   21.19
   0  -8   9  148.63   15.33
   0  -7   1 1524.84   26.88
   0   7  -1 1557.42   42.52
   0  -7   2  157.63   14.75
   0  -7   3  357.65   13.21
   0  -7   4   18.74   13.81
   0  -7   5   61.68   14.22
   0  -7   6  447.81   19.12
   0  -7   7  521.97   21.27
   0  -7   8  583.84   24.49
   0  -7   9  352.12   20.46
   0  -7  10  -12.18   11.39
   0  -7  11  125.79   19.12
   0  -6   1  160.08   12.66
   0   6  -1  143.41   17.33
   0  -6   2  624.18   14.58
   0   6  -2  600.05   26.29
   0  -6   3   -0.46    8.29
   0  -6   4   19.39   11.74
   0  -6   5  215.55   13.43
   0  -6   6  533.07   16.32
   0  -6   7   91.99   15.15
   0  -6   8 1229.38   34.54
   0  -6   9   14.39   13.40
   0   6  -9    9.14   25.44
   0  -6  10   58.79   15.25
   0   6 -10   60.86   27.23
   0  -6  11  104.44   16.34
   0   6 -11  107.88   24.72
   0  -6  12   26.81   14.77
   0  -6  12  -50.56   19.70
   0   6 -12  -17.17   31.32
   0  -6  13    9.56   20.63
   0  -6  13   10.97   21.14
   0   6 -13  -15.41   34.37
   0  -5   1 3097.17   37.76
   0   5  -1 3004.28   48.67
   0  -5   2 1025.93   20.47
   0   5  -2  938.66   28.81
   0  -5   3   95.36   13.02
   0  -5   4  495.91   16.64
   0  -5   5    7.98    9.08
   0  -5   6  467.17   15.36
   0   5  -6  433.07   23.92
   0   5  -7 1116.27   29.63
   0  -5   7 1155.55   30.10
   0  -5   7  891.82   34.58
   0   5  -8  536.01   23.77
   0  -5   8  541.56   23.90
   0  -5   8  443.73   25.32
   0   5  -9  255.96   19.65
   0  -5   9  250.58   16.95
   0  -5   9  239.49   20.27
   0   5 -10  299.93   16.75
   0  -5  10  249.64   20.77
   0  -5  10  315.52   16.75
   0  -5  11    8.03   14.69
   0   5 -11   15.73   16.69
   0  -5  12  287.48   20.33
   0   5 -12  284.61   19.84
   0  -5  13  333.62   20.72
   0   5 -13  388.42   23.68
   0  -5  14   82.58   21.89
   0   5 -14   81.68   21.98
   0  -4   1 7834.27   79.40
   0   4  -1 7821.30   87.67
   0  -4   2  120.82   10.74
   0   4  -2  111.20   13.90
   0  -4   3  878.18   17.74
   0   4  -4  128.67   16.97
   0  -4   4  120.10   18.43
   0  -4   4  139.82   17.55
   0  -4   5 1062.66   35.13
   0  -4   5 1213.68   30.96
   0   4  -5 1198.71   30.35
   0  -4   6    0.52   16.98
   0   4  -6    6.22   15.25
   0  -4   6    6.25   15.45
   0  -4   7 2356.80   36.39
   0   4  -7 2408.82   37.04
   0  -4   7 2241.18   55.49
   0   4  -8  311.45   15.17
   0  -4   8  293.14   15.36
   0  -4   8  302.87   20.05
   0   4  -9  596.30   18.34
   0  -4   9  616.63   24.49
   0  -4  10  186.10   13.98
   0   4 -10  164.02   15.29
   0  -4  11  240.73   16.51
   0   4 -11  186.30   15.66
   0  -4  12  112.99   15.26
   0   4 -12  104.30   17.96
   0  -4  13  410.39   20.77
   0   4 -13  398.13   19.93
   0  -4  14  175.17   22.91
   0   4 -14  229.29   21.67
   0  -4  15  109.11   22.09
   0   4 -15   94.11   21.94
   0  -3   1  217.84   12.39
   0   3  -1  198.08   16.65
   0  -3   2 1917.94   30.76
   0   3  -2 1622.40   40.92
   0   3  -3    5.62   14.12
   0  -3   3    3.16   14.51
   0  -3   3    5.44   14.23
   0   3  -4    6.23    9.86
   0  -3   4    4.13   10.67
   0  -3   4    7.77   10.27
   0   3  -5   75.02   10.88
   0  -3   5   78.21   12.29
   0  -3   5   86.93   11.31
   0   3  -6 1057.17   25.85
   0  -3   6 1009.97   29.05
   0  -3   7  244.05   19.36
   0   3  -7  242.36   15.25
   0  -3   8 1610.32   37.97
   0   3  -8 1582.67   26.98
   0  -3   9   13.93   13.24
   0   3  -9   10.37   13.05
   0  -3  10  132.38   13.64
   0   3 -10  118.09   13.33
   0  -3  11  195.31   13.68
   0   3 -11  170.22   15.76
   0  -3  12  363.95   17.92
   0   3 -12  355.32   17.05
   0   3 -13    4.49   17.03
   0  -3  13    3.99   14.40
   0  -3  14  520.00   21.81
   0   3 -14  484.45   20.30
   0   3 -15   16.92   21.03
   0  -3  15   16.66   20.95
   0  -3  16  114.90   21.07
   0   3 -16  123.03   25.37
   0  -2   1 1772.45   32.78
   0   2  -1 1772.42   47.21
   0  -2   2   81.02   16.45
   0   2  -2   83.97   17.35
   0  -2   2   87.02   17.47
   0  -2   3  202.29   17.94
   0   2  -3  219.38   15.57
   0   2  -4   11.21   10.81
   0  -2   4    6.36   11.01
   0   2  -5  594.41   18.83
   0  -2   5  552.21   20.16
   0   2  -6  583.81   15.98
   0  -2   6  598.28   19.84
   0  -2   7 4017.09   53.88
   0   2  -7 3546.54   44.06
   0  -2   8   79.00    8.74
   0   2  -8   67.23   13.91
   0   2  -9  201.13   14.56
   0  -2   9  234.34   15.43
   0  -2  10  289.21   15.83
   0   2 -10  242.27   14.56
   0  -2  11   75.53   13.12
   0   2 -11   82.83   15.43
   0  -2  12  153.28   15.95
   0   2 -12  108.09   11.16
   0   2 -13  590.95   14.96
   0  -2  13  776.98   21.33
   0  -2  14    9.58   14.32
   0   2 -14   33.04   11.94
   0   2 -15  294.61   14.35
   0  -2  15  343.62   19.53
   0  -2  16  178.04   25.93
   0   2 -16  134.05   21.72
   0   1  -1 1410.95   51.61
   0  -1   1 1291.00   49.22
   0   1  -2  264.55   22.38
   0  -1   2  237.54   20.14
   0   1  -3  601.79   24.66
   0  -1   3  604.05   22.92
   0   1  -4  559.85   20.35
   0  -1   4  550.36   21.47
   0  -1   5  652.14   19.92
   0   1  -5  594.78   18.66
   0   1  -6  363.15   14.68
   0  -1   6  391.22   16.18
   0  -1   7 2645.18   39.03
   0   1  -7 2298.58   32.39
   0   1  -8  430.98   16.48
   0  -1   8  481.07   16.14
   0  -1   9  485.15   18.08
   0   1  -9  403.07   16.20
   0   1 -10   13.15   13.09
   0  -1  10    7.08   13.70
   0  -1  11  102.42   13.83
   0   1 -11  125.41   12.96
   0   1 -12  535.31   17.80
   0  -1  12  508.38   16.59
   0   1 -13  507.85   13.91
   0  -1  13  595.63   19.34
   0   1 -14  639.81   20.51
   0  -1  14  709.66   19.73
   0  -1  15  135.94   17.76
   0   1 -15  132.10   17.52
   0   1 -16    1.03   20.84
   0  -1  16   18.80   18.40
   0   1 -17   81.14   24.50
   0  -1  17   92.47   20.71
   0   0  -2 4309.62   75.79
   0   0   2 4199.88   73.63
   0   0   3   53.91   17.01
   0   0  -3   53.35   17.12
   0   0   4  448.46   19.85
   0   0  -4  438.72   17.41
   0   0   5   96.36   13.26
   0   0  -5  100.49   10.55
   0   0   6 4745.53   55.67
   0   0  -6 4663.17   60.43
   0   0   7  181.86   13.29
   0   0  -7  186.54   11.04
   0   0   8 1982.85   29.41
   0   0  -8 1959.86   31.40
   0   0   9  286.28   15.96
   0   0  -9  317.15   14.20
   0   0  10  462.34   16.97
   0   0 -10  454.26   15.75
   0   0 -11  997.29   19.27
   0   0  11 1165.72   22.10
   0   0 -12  805.68   16.11
   0   0  12  910.99   19.26
   0   0 -13    9.08   14.65
   0   0  13   36.29   14.36
   0   0 -14  703.00   16.66
   0   0  14  695.91   16.60
   0   0 -15   30.74   17.14
   0   0  15    3.52   16.97
   0   0 -16   41.12   14.58
   0   0  16   44.77   17.51
   0   0 -17   75.86   25.15
   0   0  17  108.78   21.43
   0  -1   0 1989.91   41.49
   0   1   0 2004.07   42.07
   0  -1  -1 1148.96   29.28
   0   1   1 1108.14   28.87
   0   1   2  165.87   15.51
   0  -1  -2  172.90   12.79
   0   1   3   64.97   11.16
   0  -1  -3   73.89   14.97
   0   1   4   11.18   11.73
   0  -1  -4    8.00   11.89
   0   1   5 1896.21   29.37
   0  -1  -5 1990.59   30.18
   0   1   6  121.10   11.74
   0  -1  -6  145.34   12.26
   0   1   7 4705.69   52.16
   0  -1  -7 4678.11   53.92
   0   1   8  483.60   14.92
   0  -1  -8  507.18   13.41
   0   1   9   34.40    9.62
   0  -1  -9   39.03    9.87
   0   1  10  169.29   14.39
   0  -1 -10  185.66   11.49
   0   1  11   13.27   12.38
   0  -1 -11   12.49   13.25
   0   1  12   94.85   12.43
   0  -1 -12  100.97   13.14
   0   1  13  781.66   19.93
   0  -1 -13  808.26   22.50
   0   1  14   54.33   14.39
   0  -1 -14   62.57   11.32
   0  -1 -15  224.16   13.45
   0   1  15  236.52   14.06
   0   1  16  192.93   16.21
   0  -1 -16  183.74   21.85
   0  -2   0 4155.27   54.20
   0   2   0 4195.42   69.15
   0   2   1  651.99   20.35
   0  -2  -1  659.98   20.33
   0  -2  -2   69.74   12.46
   0   2   2   59.09   12.66
   0   2   3   39.50    8.23
   0  -2  -3   53.16   11.19
   0  -2  -4   65.34    7.89
   0   2   4   55.31    7.90
   0   2   5 2355.52   31.38
   0  -2  -5 2544.77   32.43
   0  -2  -6  960.15   16.96
   0   2   6  870.84   16.38
   0  -2  -7 1235.66   20.47
   0   2   7 1119.54   19.88
   0  -2  -8  384.55   13.82
   0   2   8  346.81   10.87
   0   2   9  318.55   14.86
   0  -2  -9  298.74   15.32
   0   2  10   28.40   12.78
   0  -2 -10   21.18    9.41
   0   2  11  456.82   15.31
   0  -2 -11  489.45   13.18
   0  -2 -12  544.91   15.31
   0   2  12  594.23   18.22
   0   2  13  286.56   16.46
   0  -2 -13  293.77   13.28
   0   2  14  506.96   17.90
   0  -2 -14  531.26   15.42
   0   2  15  197.62   18.82
   0  -2 -15  226.84   19.75
   0   2  16   98.97   21.73
   0  -2 -16   91.15   22.27
   0  -3   0 4939.69   52.70
   0   3   0 5043.12   69.48
   0  -3  -1   32.04   10.38
   0   3   1   20.90   10.36
   0  -3  -2  324.48   13.11
   0   3   2  306.06   10.75
   0  -3  -3  149.28    8.84
   0   3   3  140.62   11.10
   0  -3  -4    8.47   10.13
   0   3   4    9.97    9.98
   0  -3  -5   84.08   10.49
   0   3   5   73.88   10.47
   0  -3  -6 1556.88   21.93
   0   3   6 1475.17   20.43
   0  -3  -7  284.26   13.54
   0   3   7  269.77   11.15
   0   3   8  616.50   16.74
   0  -3  -8  637.23   14.08
   0  -3  -9   24.54   13.12
   0   3   9   46.25   12.93
   0  -3 -10    6.39   12.63
   0   3  10   -0.81   12.36
   0  -3 -11    8.90   11.93
   0   3  11   15.40   11.45
   0   3  12  491.27   17.91
   0  -3 -12  577.07   18.70
   0  -3 -13  318.26   16.98
   0   3  13  249.12   12.55
   0  -3 -14  484.26   20.76
   0   3  14  424.81   15.87
   0  -3 -15   39.90   20.76
   0   3  15   54.87   20.33
   0   3  16   24.09   22.02
   0  -3 -16    7.98   22.22
   0  -4   0  231.44   11.86
   0   4   0  227.98   16.02
   0  -4  -1 3336.10   36.01
   0   4   1 2785.38   39.70
   0  -4  -2   44.70   10.17
   0   4   2   42.46   10.02
   0  -4  -3  209.20   11.40
   0   4   3  182.15   10.99
   0  -4  -4  120.48    8.12
   0   4   4  100.11    7.98
   0  -4  -5 3105.10   32.66
   0   4   5 2769.59   29.32
   0  -4  -6  154.10   10.09
   0   4   6  154.58   13.60
   0   4   7 1980.58   25.50
   0  -4  -7 1990.67   25.67
   0  -4  -8  110.34   13.06
   0   4   8   81.78    9.26
   0   4   9  108.97   12.68
   0  -4  -9   87.57   12.60
   0  -4 -10  404.26   13.09
   0   4  10  370.05   16.60
   0  -4 -11  368.59   13.01
   0   4  11  413.24   16.67
   0  -4 -12   21.03   10.60
   0   4  12   14.56   10.34
   0  -4 -13  860.46   23.10
   0   4  13  882.40   23.23
   0  -4 -14    2.53   18.57
   0   4  14   16.40   18.41
   0  -4 -15   57.16   23.34
   0   4  15   29.86   16.60
   0  -5   0 1262.44   21.11
   0   5   0 1262.27   27.03
   0  -5  -1 1256.78   20.56
   0   5   1 1124.84   24.30
   0  -5  -2  245.59   13.76
   0   5   2  235.19   15.54
   0  -5  -3   54.97   12.56
   0   5   3   51.68   12.78
   0  -5  -4  240.91   10.63
   0   5   4  275.73   13.64
   0  -5  -5  542.39   12.53
   0   5   5  508.39   12.31
   0  -5  -6 1671.44   21.08
   0   5   6 1537.23   21.98
   0  -5  -7  824.83   14.63
   0   5   7  731.99   16.63
   0  -5  -8  124.34    9.15
   0   5   8  123.45   12.20
   0  -5  -9  280.85   15.81
   0   5   9  203.55   11.60
   0  -5 -10   63.41   14.90
   0   5  10   66.66   10.54
   0  -5 -11  268.30   16.34
   0   5  11  255.01   12.23
   0  -5 -12  211.57   19.75
   0   5  12  241.71   14.06
   0  -5 -13  262.35   15.18
   0   5  13  213.61   20.08
   0  -5 -14  183.50   16.70
   0   5  14  148.86   16.89
   0  -6   0 1001.87   16.92
   0   6   0  964.83   25.33
   0  -6  -1   33.70   12.05
   0   6   1   18.66   12.96
   0  -6  -2   37.39    8.28
   0   6   2   27.71   13.09
   0  -6  -3    8.60   11.66
   0   6   3    5.42   12.33
   0  -6  -4 1181.54   18.97
   0   6   4 1087.23   22.44
   0  -6  -5  201.67    9.80
   0   6   5  207.03    9.60
   0  -6  -6 2257.85   27.77
   0   6   6 2166.09   27.27
   0  -6  -7   66.32   14.85
   0   6   7  101.41   14.20
   0  -6  -8  269.43   11.98
   0   6   8  237.97   11.35
   0  -6  -9    3.27   14.71
   0   6   9   -8.36   14.25
   0  -6 -10  124.91   18.38
   0   6  10  159.40   13.19
   0  -6 -11   53.19   13.40
   0   6  11   68.19   13.02
   0  -6 -12  277.22   17.37
   0   6  12  269.64   17.26
   0   6  13  156.44   19.42
   0  -6 -13  132.49   18.17
   0  -7   0  115.09   14.27
   0   7   0  125.02   19.00
   0  -7  -1  588.10   16.83
   0   7   1  596.52   22.81
   0  -7  -2   36.39    9.64
   0   7   2   12.16   18.12
   0  -7  -3    1.38   13.60
   0   7   3   11.48   14.72
   0  -7  -4  152.11   14.29
   0   7   4  134.99   15.61
   0  -7  -5  235.82   11.13
   0   7   5  207.82   15.89
   0  -7  -6   29.64   13.98
   0   7   6   10.20   17.52
   0  -7  -7  356.11   17.24
   0   7   7  311.14   19.28
   0  -7  -8   30.80   12.52
   0   7   8   30.88   12.07
   0  -7  -9   18.66   18.31
   0   7   9   20.10   17.77
   0  -7 -10   14.45   15.73
   0   7  10   15.12   15.38
   0  -7 -11  299.58   23.35
   0   7  11  259.98   23.33
   0  -8   0  576.72   17.54
   0   8   0  623.42   29.15
   0  -8  -1   80.62   10.17
   0   8   1  210.27   22.33
   0  -8  -2   15.57    9.63
   0   8   2  -23.62   22.90
   0  -8  -3  -12.76   11.60
   0   8   3   -5.09   17.13
   0  -8  -4  609.73   15.78
   0   8   4  601.16   22.08
   0  -8  -5   25.49   12.57
   0   8   5   52.44   18.28
   0  -8  -6  577.70   20.36
   0   8   6  602.12   25.24
   0  -8  -7   27.84   19.69
   0   8   7   24.88   22.18
   0  -8  -8   15.42   21.28
   0   8   8   13.12   25.57
   0  -9   0  227.95   21.96
   0   9   0  277.03   39.69
   0  -9  -1   94.43   14.59
   0   9   1   99.29   27.11
   0  -9  -2   36.13   20.64
   0   9   2   30.58   22.24
   0  -9  -3   16.01   14.39
   0   9   3   21.61   25.28
   0  -9  -4  475.66   17.37
   0   9   4  457.45   33.71
   0  -9  -5   65.51   14.87
   1  -9   1  625.90   24.70
  -1   9  -1  628.57   40.10
   1  -9   2  428.59   19.26
   1  -8   1   10.24   12.52
  -1   8  -1   15.65   18.88
   1  -8   2  564.41   17.27
  -1   8  -2  562.74   29.66
   1  -8   3  138.17   18.32
   1  -8   4   51.85   18.44
   1  -8   5  219.29   14.93
   1  -8   6  175.05   21.08
   1  -8   7  230.45   23.73
   1  -8   8  672.83   25.72
   1  -7   1  874.76   17.57
  -1   7  -1  835.15   26.85
   1  -7   2   -7.54   10.11
  -1   7  -2   10.99   17.46
   1  -7   3  144.30   14.94
   1  -7   4   67.64   14.58
   1  -7   5  107.88   11.03
   1  -7   6  136.90   15.86
   1  -7   7 1026.36   32.39
   1  -7   8  111.21   18.75
   1  -7   9  356.33   21.35
   1  -7  10    3.81   14.33
   1  -7  11   31.40   19.51
   1  -6   1 1296.87   21.92
  -1   6  -1 1281.20   27.64
   1  -6   2  528.02   13.09
  -1   6  -2  518.57   20.26
   1  -6   3   41.31   11.91
  -1   6  -3   55.00   17.58
   1  -6   4   50.01   11.94
   1  -6   5   55.95   15.20
   1  -6   6   17.35   10.74
   1  -6   7   94.44   21.21
   1  -6   7  100.94   19.51
   1  -6   8  454.83   31.04
   1  -6   8  480.63   27.11
  -1   6  -8  425.08   26.14
   1  -6   9   49.55   25.17
   1  -6   9   68.09   23.81
  -1   6  -9   80.24   22.94
   1  -6  10   56.51   24.95
   1  -6  10   56.02   19.60
  -1   6 -10   60.73   19.60
   1  -6  11    1.23   28.47
   1  -6  11    1.98   28.96
  -1   6 -11    7.36   28.14
   1  -6  12   33.20   29.53
   1  -6  12   42.06   23.62
  -1   6 -12   18.38   29.60
   1  -5   1  187.54   10.22
  -1   5  -1  183.06   17.31
   1  -5   2 1608.65   24.49
  -1   5  -2 1564.96   30.20
   1  -5   3  350.84   14.80
  -1   5  -3  301.13   15.30
   1  -5   4   29.50   12.96
   1  -5   4   26.71   11.98
   1  -5   5  856.63   22.06
   1  -5   5  775.66   24.54
  -1   5  -5  802.67   21.33
   1  -5   6 1407.68   27.40
   1  -5   6 1322.11   32.28
  -1   5  -6 1347.01   26.77
   1  -5   7  917.54   28.86
   1  -5   7  956.83   24.17
  -1   5  -7  914.36   23.96
   1  -5   8 1346.94   38.03
   1  -5   8 1341.97   27.46
  -1   5  -8 1355.20   29.83
   1  -5   9  170.07   18.85
   1  -5   9  195.88   19.03
  -1   5  -9  190.41   18.71
   1  -5  10   46.27   24.02
   1  -5  10   33.05   17.26
  -1   5 -10   37.82   16.98
   1  -5  11  -12.32   20.95
   1  -5  11    8.89   16.87
  -1   5 -11    2.66   16.81
   1  -5  12   54.27   18.58
  -1   5 -12   39.84   18.09
   1  -5  13   40.69   18.64
  -1   5 -13   90.61   26.50
   1  -5  14  187.58   23.33
  -1   5 -14  226.58   32.08
   1  -4   1 1969.96   27.31
  -1   4  -1 2028.83   30.72
   1  -4   2  317.66   16.60
   1  -4   2  340.37   17.12
  -1   4  -2  325.26   16.30
   1  -4   3  676.12   21.45
   1  -4   3  644.47   19.37
  -1   4  -3  605.64   18.52
   1  -4   4  546.72   18.07
   1  -4   4  618.63   19.01
  -1   4  -4  596.52   18.54
   1  -4   5  404.25   16.79
   1  -4   5  465.34   17.54
  -1   4  -5  468.55   17.28
   1  -4   6   20.43   15.87
   1  -4   6   14.50   15.40
  -1   4  -6   29.97   15.46
   1  -4   7 2560.40   46.72
   1  -4   7 2562.82   36.57
  -1   4  -7 2562.86   36.70
   1  -4   8    7.40   13.32
   1  -4   8    0.26   11.75
  -1   4  -8   -1.37   11.66
   1  -4   9  814.12   20.31
   1  -4   9  860.18   26.33
  -1   4  -9  802.48   20.09
   1  -4  10   56.16   13.89
   1  -4  10   38.93   20.42
  -1   4 -10   38.28   14.14
   1  -4  11    9.97   14.28
  -1   4 -11    4.26   13.60
  -1   4 -12   21.64   16.89
   1  -4  12   21.06   14.52
   1  -4  13  804.82   19.86
  -1   4 -13  803.80   22.78
   1  -4  14   25.09   17.67
  -1   4 -14  -20.72   21.34
   1  -4  15  432.27   24.55
  -1   4 -15  420.52   26.76
   1  -3   1  909.80   21.19
   1  -3   1  985.32   20.80
  -1   3  -1  913.71   20.15
   1  -3   2 1808.13   29.85
   1  -3   2 1926.22   31.06
  -1   3  -2 1754.08   29.02
  -1   3  -2 1789.50   29.82
   1  -3   3  103.03   11.05
   1  -3   3  107.04   11.48
  -1   3  -3  103.38   10.91
  -1   3  -3  116.40   11.35
   1  -3   4  341.48   14.29
   1  -3   4  317.10   13.45
  -1   3  -4  360.03   14.19
   1  -3   5   -4.04   12.53
   1  -3   5    0.44   11.67
  -1   3  -5   -6.25   12.08
   1  -3   6 2436.14   34.85
   1  -3   6 2403.52   40.98
  -1   3  -6 2580.75   36.20
   1  -3   7  822.33   19.44
  -1   3  -7  877.28   19.92
   1  -3   7  800.30   21.54
  -1   3  -8 1443.55   24.39
   1  -3   8 1473.86   30.73
   1  -3   8 1407.63   24.10
  -1   3  -9   97.23   13.02
   1  -3   9   89.28   14.27
   1  -3  10  233.15   13.98
  -1   3 -10  228.60   15.94
   1  -3  11   52.74   15.17
  -1   3 -11   44.41   14.59
   1  -3  12  484.16   14.43
  -1   3 -12  482.28   17.93
   1  -3  13  258.80   16.41
  -1   3 -13  239.11   18.76
   1  -3  14  907.99   23.95
  -1   3 -14  872.44   22.43
   1  -3  15   85.99   18.71
  -1   3 -15  107.19   21.40
   1  -3  16  116.37   22.47
  -1   3 -16  136.57   25.11
  -1   2  -1  142.55   12.85
  -1   2  -1  143.23   12.92
   1  -2   1  140.67   12.88
   1  -2   1  148.32   13.03
  -1   2  -2  957.37   22.28
  -1   2  -2 1061.21   22.93
   1  -2   2 1072.66   23.25
   1  -2   2 1014.38   22.70
  -1   2  -3  401.27   15.23
   1  -2   3  383.32   15.06
   1  -2   3  358.48   14.69
  -1   2  -4   44.93   10.41
   1  -2   4   43.12   10.52
   1  -2   4   43.46   10.02
  -1   2  -5   16.75   10.05
   1  -2   5   12.47    7.40
   1  -2   5   14.17    6.99
  -1   2  -6 1568.83   25.16
   1  -2   6 1542.80   28.38
  -1   2  -7  278.02   15.05
   1  -2   7  243.99   14.71
   1  -2   8 1239.48   23.97
  -1   2  -8 1082.50   21.59
   1  -2   9  222.20   14.65
  -1   2  -9  184.45   14.42
   1  -2  10   36.98   13.02
  -1   2 -10   25.58   13.14
   1  -2  11    6.93   11.88
  -1   2 -11   18.81   14.95
   1  -2  12   93.87   15.22
  -1   2 -12   87.38   11.18
   1  -2  13  511.24   18.23
  -1   2 -13  415.25   13.65
   1  -2  14  527.10   18.48
  -1   2 -14  505.32   20.02
   1  -2  15  161.24   18.84
  -1   2 -15  132.07   15.51
   1  -2  16    2.54   15.09
  -1   2 -16    2.20   21.11
  -1   1  -1 8613.06  100.47
  -1   1  -1 7501.15   91.93
   1  -1   1 7771.13   92.36
   1  -1   1 8549.75  101.10
  -1   1  -2   53.79   14.21
  -1   1  -2   50.57   14.40
   1  -1   2   58.52   14.07
   1  -1   2   51.97   14.50
  -1   1  -3   97.71    9.93
   1  -1   3  101.24   12.65
   1  -1   3   98.74   10.10
  -1   1  -4 1308.93   25.79
   1  -1   4 1243.50   25.19
  -1   1  -5  875.27   18.64
   1  -1   5  804.34   17.99
   1  -1   6  513.32   16.56
  -1   1  -6  483.26   15.62
   1  -1   7 2950.47   39.73
  -1   1  -7 2822.98   36.59
   1  -1   8    7.89    7.48
  -1   1  -8   14.99   13.13
   1  -1   9  156.71   10.89
  -1   1  -9  171.32   14.36
   1  -1  10   16.23    9.37
  -1   1 -10   23.66   13.09
   1  -1  11   82.89   12.90
  -1   1 -11   84.53   12.91
   1  -1  12   -5.03    8.30
  -1   1 -12    8.84   14.73
   1  -1  13  770.41   20.25
  -1   1 -13  629.37   15.01
   1  -1  14   54.87   14.72
  -1   1 -14   87.69   17.22
   1  -1  15  317.05   19.89
  -1   1 -15  271.51   18.67
   1  -1  16   17.53   19.13
  -1   1 -16   -5.76   20.98
   1  -1  17   10.90   14.80
  -1   0   0 1571.17   32.74
  -1   0   0 1677.20   34.32
   1   0   0 1533.50   32.30
   1   0   0 1755.60   34.97
  -1   0  -1  350.84   17.61
  -1   0  -1  379.00   15.89
   1   0   1  354.57   15.26
   1   0   1  376.95   17.71
  -1   0  -2 1040.73   26.71
   1   0   2  976.09   23.69
   1   0   3 2750.46   45.90
  -1   0  -3 2822.52   47.53
   1   0   4  895.49   20.05
  -1   0  -4  910.02   20.40
   1   0   5  529.21   16.49
  -1   0  -5  594.73   16.91
   1   0   6 3873.50   46.47
  -1   0  -6 4127.62   50.93
   1   0   7  847.99   18.31
  -1   0  -7  887.72   18.44
   1   0   8 1934.79   27.12
  -1   0  -8 2026.46   27.25
   1   0   9    7.76    9.54
  -1   0  -9   12.89    9.60
   1   0  10   53.65   13.37
  -1   0 -10   45.77    9.54
   1   0  11   22.84   13.06
  -1   0 -11   28.00   12.99
   1   0  12  409.57   15.95
  -1   0 -12  338.50   13.08
   1   0  13   35.19   14.73
  -1   0 -13   29.14   10.55
   1   0  14 1173.31   22.86
  -1   0 -14 1051.08   23.33
   1   0  15   34.15   12.49
  -1   0 -15   41.30   17.24
   1   0  16    3.07   17.48
  -1   0 -16   27.61   14.73
   1   0  17   32.87   21.64
  -1   0 -17   69.07   17.79
   1   1   0  235.96   18.71
  -1  -1   0  245.95   19.38
   1   1   1 3837.04   58.39
  -1  -1  -1 4079.77   61.29
   1   1   2   14.65   11.61
  -1  -1  -2   13.33   12.08
   1   1   3  627.58   18.42
  -1  -1  -3  662.86   18.98
   1   1   4   88.68   12.99
  -1  -1  -4   88.56   13.20
   1   1   5 1453.66   24.55
  -1  -1  -5 1497.67   24.10
   1   1   6 2114.92   27.95
  -1  -1  -6 2395.26   32.03
   1   1   7 1277.08   21.33
  -1  -1  -7 1265.20   20.57
   1   1   8  838.84   17.36
  -1  -1  -8  841.24   18.26
   1   1   9  883.09   19.33
  -1  -1  -9  943.76   20.86
   1   1  10   23.69    9.60
  -1  -1 -10   28.99   10.19
   1   1  11 1255.13   19.82
  -1  -1 -11 1382.37   22.73
   1   1  12  719.17   15.00
  -1  -1 -12  837.49   17.54
   1   1  13 1177.88   20.02
  -1  -1 -13 1094.02   21.83
   1   1  14  598.87   15.08
  -1  -1 -14  587.01   16.16
   1   1  15  213.15   18.62
  -1  -1 -15  168.76   13.83
   1   1  16   33.43   19.50
  -1  -1 -16   53.88   21.29
   1   1  17    5.98   21.24
   1   2   0 3445.09   51.13
  -1  -2   0 3523.47   53.69
   1   2   1 6354.09   79.14
  -1  -2  -1 6515.30   81.21
   1   2   2  461.45   17.35
  -1  -2  -2  488.68   15.39
   1   2   3    7.90   11.27
  -1  -2  -3    2.63    8.12
   1   2   4  435.80   14.86
  -1  -2  -4  503.83   15.56
   1   2   5 1125.92   19.01
  -1  -2  -5 1244.57   21.70
   1   2   6  134.02   11.55
  -1  -2  -6  140.49    9.21
   1   2   7 2196.69   26.37
  -1  -2  -7 2379.78   28.61
   1   2   8  224.33   11.89
  -1  -2  -8  240.37   12.56
   1   2   9   44.65   13.33
  -1  -2  -9   75.92   13.78
   1   2  10   21.73   13.09
  -1  -2 -10   21.16    9.74
   1   2  11  115.39    9.38
  -1  -2 -11  145.65   13.32
   1   2  12   16.15   14.54
  -1  -2 -12   -6.00   16.06
   1   2  13 1239.97   20.68
  -1  -2 -13 1390.19   22.78
   1   2  14  131.41   15.12
  -1  -2 -14  142.26   11.55
   1   2  15   90.76   18.46
  -1  -2 -15  131.02   19.55
   1   2  16   -6.76   15.42
  -1  -2 -16  -47.26   21.73
   1   3   0 1362.62   22.97
  -1  -3   0 1374.99   23.47
   1   3   1  116.29   11.59
  -1  -3  -1  116.05    9.01
   1   3   2  520.72   13.24
  -1  -3  -2  571.39   15.64
   1   3   3  297.93   10.63
  -1  -3  -3  316.59   11.05
   1   3   4 1171.81   19.98
  -1  -3  -4 1288.95   19.96
   1   3   5   77.70    7.63
  -1  -3  -5   99.27    8.03
   1   3   6 3215.66   34.41
  -1  -3  -6 3442.09   36.22
   1   3   7  447.11   13.51
  -1  -3  -7  519.57   14.11
   1   3   8  347.61   14.66
  -1  -3  -8  353.45   12.13
   1   3   9   96.59    9.57
  -1  -3  -9   99.90   13.70
   1   3  10   -5.12   12.20
  -1  -3 -10    7.36    9.07
   1   3  11   76.38   11.86
  -1  -3 -11   58.49   12.55
   1   3  12  383.94   12.86
  -1  -3 -12  446.20   13.73
   1   3  13   13.39   14.51
  -1  -3 -13   36.58   15.10
   1   3  14  502.26   20.51
  -1  -3 -14  578.27   21.27
   1   3  15   24.16   12.64
  -1  -3 -15   18.63   18.55
   1   3  16   41.84   21.39
  -1  -3 -16  -14.85   22.47
   1   4   0 2070.88   28.34
  -1  -4   0 2166.07   29.25
   1   4   1 1416.44   20.66
  -1  -4  -1 1498.91   22.76
   1   4   2  140.72   11.12
  -1  -4  -2  147.45   11.32
   1   4   3  479.11   13.46
  -1  -4  -3  501.26   13.86
   1   4   4  246.41   11.48
  -1  -4  -4  269.76   12.08
   1   4   5  314.86    9.81
  -1  -4  -5  368.98   12.94
   1   4   6 1735.47   21.67
  -1  -4  -6 1951.29   23.34
  -1  -4  -7  626.10   13.71
   1   4   7  577.43   15.91
   1   4   8  108.16   13.16
  -1  -4  -8  150.88   13.79
   1   4   9   52.96   12.16
  -1  -4  -9   52.47    8.82
   1   4  10   31.67   11.51
  -1  -4 -10   11.69   12.05
   1   4  11  176.28   11.35
  -1  -4 -11  182.04   11.49
   1   4  12  383.69   16.82
  -1  -4 -12  378.27   17.05
   1   4  13  652.15   21.51
  -1  -4 -13  669.32   17.58
   1   4  14  184.45   18.62
  -1  -4 -14  190.44   19.09
   1   4  15   49.14   22.01
  -1  -4 -15   10.08   15.43
   1   5   0  224.31   11.86
  -1  -5   0  203.09    9.29
   1   5   1  218.44    9.08
  -1  -5  -1  275.15   12.18
   1   5   2  975.87   17.24
  -1  -5  -2 1017.69   18.59
   1   5   3    6.56    8.78
  -1  -5  -3    3.39    9.07
   1   5   4  885.36   15.47
  -1  -5  -4  983.52   18.64
   1   5   5  900.77   17.58
  -1  -5  -5  904.46   15.70
   1   5   6  440.49   14.95
  -1  -5  -6  490.18   15.54
   1   5   7 1024.71   18.12
  -1  -5  -7 1124.90   16.78
   1   5   8  212.94   10.02
  -1  -5  -8  271.71   13.52
   1   5   9   12.02   10.13
  -1  -5  -9   -3.35   10.49
   1   5  10  346.42   12.53
  -1  -5 -10  416.15   16.55
   1   5  11  229.28   11.87
  -1  -5 -11  240.42   12.49
   1   5  12  268.96   19.48
  -1  -5 -12  260.80   19.68
   1   5  13  635.69   17.35
  -1  -5 -13  687.60   17.71
   1   5  14  187.87   22.75
  -1  -5 -14  129.56   23.33
   1   6   0 2319.18   47.29
  -1  -6   0 2373.57   32.14
   1   6   1  155.31   13.48
  -1  -6  -1  110.06    9.59
   1   6   2  227.28   10.54
  -1  -6  -2  234.52   10.50
   1   6   3  347.79   14.23
  -1  -6  -3  341.81   14.26
   1   6   4  832.71   16.70
  -1  -6  -4  786.21   17.05
  -1  -6  -5   42.80    8.61
   1   6   5   60.17    8.44
   1   6   6 1286.33   17.93
  -1  -6  -6 1572.67   21.64
   1   6   7   35.56   10.18
  -1  -6  -7   29.15   14.57
   1   6   8  222.62   15.29
  -1  -6  -8  285.20   12.24
  -1  -6  -9   69.53   14.49
   1   6   9   28.37   10.15
   1   6  10  150.13   11.24
  -1  -6 -10  139.88   11.37
   1   6  11   15.20   12.35
  -1  -6 -11   14.44   17.98
   1   6  12  750.58   17.97
  -1  -6 -12  883.36   22.76
   1   6  13   34.45   22.06
  -1  -6 -13  -15.22   15.99
  -1  -7   0  546.15   12.97
   1   7   0  547.69   28.48
   1   7   1  413.48   22.09
  -1  -7  -1  384.88   11.07
   1   7   2   33.63   18.70
  -1  -7  -2   20.74    8.01
   1   7   3  415.45   12.74
  -1  -7  -3  409.18   12.67
   1   7   4   15.39   13.75
  -1  -7  -4    7.50   10.20
   1   7   5  723.73   14.87
  -1  -7  -5  755.18   15.38
   1   7   6  348.93   15.68
  -1  -7  -6  389.19   12.39
   1   7   7  267.33   11.63
  -1  -7  -7  304.64   11.77
   1   7   8    9.40   11.81
  -1  -7  -8   19.43   17.64
   1   7   9   -2.83   17.62
  -1  -7  -9    4.42   17.90
   1   7  10   12.49   18.07
  -1  -7 -10   53.21   12.85
   1   7  11   83.63   22.20
  -1  -7 -11   62.01   16.35
  -1  -8   0  225.67   14.68
   1   8   1  143.86   22.30
  -1  -8  -1  116.51   14.14
   1   8   2  213.31   23.15
  -1  -8  -2  213.79   11.10
   1   8   3  231.51   23.47
  -1  -8  -3  222.42   11.06
   1   8   4   13.91   18.44
  -1  -8  -4   11.86   15.40
   1   8   5 1266.63   27.37
  -1  -8  -5 1495.59   25.58
   1   8   6    6.11   12.53
  -1  -8  -6   17.58   17.34
   1   8   7  238.74   13.88
  -1  -8  -7  242.33   19.08
   1   8   8   32.38   21.37
  -1  -8  -8   61.08   21.55
   1   8   9    2.98   15.50
  -1  -8  -9   26.42   21.89
  -1  -9   0  339.84   14.16
   1   9   1  135.14   40.51
  -1  -9  -1   80.83   17.41
   1   9   2   -0.53   26.80
  -1  -9  -2   25.43   16.98
   1   9   3   94.30   21.80
  -1  -9  -3   45.64   12.65
   1   9   4   37.12   26.91
  -1  -9  -4   51.95   14.75
   1   9   5   26.28   28.97
  -1  -9  -5    4.17   20.76
   1   9   6  212.46   27.71
  -1  -9  -6  200.58   22.18
   2  -8   1   23.07   19.53
  -2   8  -1   30.23   21.71
   2  -8   2  179.87   16.56
  -2   8  -2  194.65   23.54
   2  -8   3  213.16   23.45
   2  -8   4  186.19   17.59
   2  -8   5  466.26   25.48
   2  -8   6  240.63   24.65
  -2   7  -1  252.57   19.31
   2  -7   1  234.51   15.65
   2  -7   2  298.23   16.12
  -2   7  -2  303.00   23.48
  -2   7  -3  449.07   25.10
   2  -7   3  490.03   19.45
   2  -7   4  127.88   13.28
   2  -7   5  368.27   21.01
   2  -7   6   21.44   18.87
   2  -7   7  207.93   15.30
   2  -7   8   96.59   17.24
   2  -7   9  301.98   26.00
  -2   6  -1  454.10   18.76
   2  -6   1  550.54   17.20
   2  -6   2  119.63   11.12
  -2   6  -2  114.77   15.47
   2  -6   3  226.08   11.92
  -2   6  -3  233.16   16.06
   2  -6   4 1065.44   21.56
   2  -6   5  110.28   18.11
   2  -6   5  116.05   16.08
   2  -6   6  598.02   27.56
   2  -6   6  650.02   23.68
   2  -6   7  877.67   30.59
   2  -6   7  974.94   26.75
   2  -6   8  119.88   20.06
   2  -6   8  111.77   19.75
  -2   6  -8  113.24   19.32
  -2   6  -9  245.77   25.42
   2  -6   9  289.02   27.84
   2  -6   9  281.33   25.57
   2  -6  10  209.08   29.16
   2  -6  10  176.97   33.18
  -2   6 -10  195.68   29.35
   2  -6  11   69.78   27.06
   2  -6  11   51.34   23.70
  -2   6 -11   69.03   23.28
   2  -5   1   28.52   12.24
  -2   5  -1   44.28   12.60
  -2   5  -2  808.19   18.74
   2  -5   2  825.88   16.46
   2  -5   3  856.34   19.81
  -2   5  -3  845.46   19.46
   2  -5   3  927.39   20.55
  -2   5  -4  289.80   16.73
   2  -5   4  315.86   16.60
   2  -5   4  290.21   20.81
   2  -5   5   57.20   15.40
  -2   5  -5   66.44   15.01
   2  -5   5   57.95   14.14
  -2   5  -6  681.20   20.13
   2  -5   6  577.35   19.85
   2  -5   6  722.43   20.51
   2  -5   7  496.33   18.83
  -2   5  -7  494.58   18.39
   2  -5   7  477.81   19.02
  -2   5  -8  555.57   18.96
   2  -5   8  514.05   20.04
   2  -5   8  558.11   18.82
   2  -5   9   28.05   18.39
  -2   5  -9   40.66   16.93
   2  -5   9   23.41   21.35
   2  -5  10   76.95   17.57
   2  -5  10   97.96   19.88
  -2   5 -10   60.69   21.17
   2  -5  11  154.77   21.82
  -2   5 -11  142.60   18.04
   2  -5  11  163.97   17.95
  -2   5 -12  156.79   22.79
   2  -5  12  155.44   22.32
   2  -5  12  184.40   27.09
   2  -5  13  -11.43   15.72
  -2   5 -13    8.58   24.56
   2  -4   1  501.46   13.96
   2  -4   1  529.37   14.51
  -2   4  -1  451.28   14.04
  -2   4  -2   -4.46   12.51
   2  -4   2   -7.73   13.01
   2  -4   2    9.52   12.58
   2  -4   3 1295.27   23.16
  -2   4  -3 1310.03   23.00
   2  -4   3 1382.30   23.38
  -2   4  -3 1230.57   22.11
  -2   4  -4 1143.91   21.66
  -2   4  -4 1111.16   22.03
   2  -4   4 1183.20   22.94
   2  -4   4 1165.65   22.15
   2  -4   5  573.07   17.06
   2  -4   5  593.52   17.06
  -2   4  -5  581.69   17.09
   2  -4   6  200.70   12.95
   2  -4   6  194.13   13.78
  -2   4  -6  199.27   13.80
   2  -4   7  576.65   18.80
   2  -4   7  543.30   18.69
  -2   4  -7  625.16   17.61
   2  -4   8   58.21   14.13
   2  -4   8   50.38   14.06
  -2   4  -8   67.91   14.14
   2  -4   9  585.23   19.59
   2  -4   9  550.29   14.45
  -2   4  -9  602.40   17.82
   2  -4  10  185.26   16.02
   2  -4  10  178.65   14.62
  -2   4 -10  172.14   14.34
   2  -4  11  315.33   18.41
   2  -4  11  355.32   21.39
  -2   4 -11  337.22   18.23
   2  -4  12    3.92   17.75
  -2   4 -12   18.79   16.55
  -2   4 -13  426.14   22.56
   2  -4  13  455.68   20.42
   2  -4  14  160.92   22.89
  -2   4 -14  155.09   22.11
   2  -3   1 1044.54   20.94
   2  -3   1 1180.04   20.97
  -2   3  -1 1107.19   20.30
   2  -3   2  517.06   17.24
   2  -3   2  514.81   17.32
  -2   3  -2  513.25   17.17
  -2   3  -2  507.27   16.40
   2  -3   3   82.11   13.24
   2  -3   3   85.32   12.94
  -2   3  -3   95.37   12.78
  -2   3  -3   69.99   12.83
   2  -3   4 2647.34   36.19
   2  -3   4 2713.73   33.24
  -2   3  -4 2826.53   34.20
   2  -3   5  316.70   15.05
   2  -3   5  299.67   14.08
  -2   3  -5  320.40   11.55
   2  -3   6  896.71   19.20
   2  -3   6  896.05   20.02
  -2   3  -6  925.95   19.45
   2  -3   7 1340.67   23.08
   2  -3   7 1328.71   25.29
  -2   3  -7 1435.17   23.78
   2  -3   8  573.89   16.44
   2  -3   8  532.66   14.11
  -2   3  -8  587.79   16.51
   2  -3   9    0.13    9.97
   2  -3   9    0.11   10.04
  -2   3  -9    6.92   10.34
   2  -3  10  547.43   17.67
   2  -3  10  520.63   18.72
  -2   3 -10  575.83   18.02
   2  -3  11   64.73   15.08
  -2   3 -11   65.11   14.50
   2  -3  12  250.10   16.30
  -2   3 -12  245.81   13.81
   2  -3  13  164.96   18.35
  -2   3 -13  162.87   18.23
   2  -3  14  308.29   15.22
  -2   3 -14  351.30   22.74
   2  -3  15  168.29   22.30
  -2   3 -15  108.37   22.07
   2  -2   1  191.23    9.85
   2  -2   1  189.50   12.12
  -2   2  -1  153.70   11.97
  -2   2  -1  173.40    9.78
   2  -2   2 1255.40   20.12
   2  -2   2 1221.73   21.33
  -2   2  -2 1176.91   18.98
  -2   2  -2 1272.53   21.32
   2  -2   3 2863.27   34.01
   2  -2   3 2960.15   35.16
  -2   2  -3 2664.94   32.74
  -2   2  -3 3023.52   35.24
   2  -2   4  403.55   11.60
   2  -2   4  437.93   13.77
  -2   2  -4  429.36   11.78
   2  -2   5  467.56   13.12
   2  -2   5  482.82   15.81
  -2   2  -5  532.75   15.93
   2  -2   6  724.48   15.29
   2  -2   6  772.06   18.19
  -2   2  -6  796.06   15.85
   2  -2   7   46.72   12.88
   2  -2   7   33.05   11.86
  -2   2  -7   37.41   12.73
   2  -2   8 1043.27   21.31
   2  -2   8 1098.04   20.60
  -2   2  -8 1185.89   21.31
   2  -2   9  524.17   13.92
  -2   2  -9  464.47   13.09
   2  -2  10   16.17    8.67
  -2   2 -10   12.27   15.30
   2  -2  11  897.75   16.43
  -2   2 -11  940.86   20.52
   2  -2  12  261.49   16.66
  -2   2 -12  289.63   16.83
   2  -2  13   18.15   14.29
  -2   2 -13   -9.75   12.86
   2  -2  14  757.91   17.89
  -2   2 -14  668.10   21.31
   2  -2  15   69.17   18.34
  -2   2 -15   32.44   21.51
   2  -2  16    6.31   21.66
  -2   2 -16   47.16   17.31
   2  -1   1 4351.27   48.12
   2  -1   1 4238.33   46.02
  -2   1  -1 3791.52   44.37
  -2   1  -1 4542.81   48.59
   2  -1   2  112.44   11.36
   2  -1   2  123.91   11.27
  -2   1  -2  121.10    8.70
  -2   1  -2  113.03   11.18
   2  -1   3 2065.50   27.99
   2  -1   3 2040.26   28.23
  -2   1  -3 2172.22   29.38
  -2   1  -3 1874.59   26.41
   2  -1   4  409.04   11.79
   2  -1   4  422.08   13.66
  -2   1  -4  437.97   12.02
  -2   1  -5 2697.04   33.70
   2  -1   5 2507.49   32.05
   2  -1   5 2614.06   33.69
   2  -1   6 1353.97   22.85
   2  -1   6 1335.89   22.88
  -2   1  -6 1477.36   23.92
   2  -1   7 1463.14   24.82
  -2   1  -7 1494.57   23.96
   2  -1   8  294.43   15.17
  -2   1  -8  249.32   11.26
   2  -1   9  522.59   16.66
  -2   1  -9  479.75   16.09
   2  -1  10  102.83   10.11
  -2   1 -10   95.85   13.39
   2  -1  11  359.53   14.42
  -2   1 -11  374.76   17.06
   2  -1  12   71.79   15.33
  -2   1 -12  117.13   10.94
   2  -1  13  598.94   15.16
  -2   1 -13  660.05   18.37
   2  -1  14  189.30   17.14
  -2   1 -14  163.63   13.19
   2  -1  15  182.69   18.72
  -2   1 -15  198.81   21.82
   2  -1  16   30.99   21.45
  -2   1 -16   18.61   21.01
   2   0   0  412.41   15.34
   2   0   0  382.12   15.11
  -2   0   0  446.20   15.29
  -2   0   0  415.24   15.13
   2   0   1  410.22   15.39
   2   0   1  437.06   15.88
  -2   0  -1  373.71   15.48
  -2   0  -1  466.70   15.64
   2   0   2 2949.92   38.09
   2   0   2 2805.45   35.82
  -2   0  -2 2809.84   36.63
  -2   0  -2 3051.26   37.93
   2   0   3  236.12   12.71
   2   0   3  237.23   12.46
  -2   0  -3  268.08   12.80
   2   0   4 2052.63   29.25
   2   0   4 2061.25   28.30
  -2   0  -4 2259.44   31.29
   2   0   5   18.94    8.12
  -2   0  -5    7.57   10.20
   2   0   6   92.42    8.62
  -2   0  -6  103.76   10.87
   2   0   7 1233.70   20.87
  -2   0  -7 1322.12   22.45
   2   0   8  834.20   17.29
  -2   0  -8  861.88   16.31
   2   0   9   12.73   13.00
  -2   0  -9    6.36   12.91
   2   0  10  986.58   19.98
  -2   0 -10  918.28   16.33
  -2   0 -11   32.10   15.64
   2   0  11   28.60   12.07
   2   0  12  524.39   18.51
  -2   0 -12  574.16   18.10
   2   0  13  822.23   16.99
  -2   0 -13  863.60   19.72
   2   0  14  261.56   12.36
  -2   0 -14  250.94   14.02
   2   0  15   16.98   17.33
  -2   0 -15  -32.43   17.99
   2   0  16  131.59   21.71
  -2   0 -16  136.42   15.89
  -2  -1   0 3429.46   45.36
  -2  -1   0 2961.42   41.22
   2   1   0 3218.45   55.53
   2   1   1  125.31   16.12
  -2  -1  -1  105.00   10.11
  -2  -1  -1  141.34   12.79
   2   1   2  102.65   14.05
  -2  -1  -2   96.16    8.91
   2   1   3 5003.96   57.99
  -2  -1  -3 5261.17   63.87
  -2  -1  -4  257.93   10.24
   2   1   4  211.98   10.47
   2   1   5 2082.24   27.68
  -2  -1  -5 2088.57   30.10
   2   1   6 1486.53   20.91
  -2  -1  -6 1711.96   25.79
   2   1   7  297.96   12.52
  -2  -1  -7  347.33   15.04
   2   1   8  146.05    8.79
  -2  -1  -8  179.20   10.58
   2   1   9  970.75   17.02
  -2  -1  -9 1118.70   20.43
   2   1  10    6.01   12.78
  -2  -1 -10   15.16    9.41
   2   1  11  330.14   14.07
  -2  -1 -11  334.64   17.41
   2   1  12  335.30   12.55
  -2  -1 -12  313.26   12.95
   2   1  13   75.43   14.25
  -2  -1 -13   57.35   15.06
   2   1  14  416.57   17.00
  -2  -1 -14  439.33   20.18
   2   1  15  146.91   17.63
  -2  -1 -15  138.49   18.77
   2   1  16   20.43   15.12
  -2  -1 -16    8.96   15.58
   2   2   0  124.13   10.88
  -2  -2   0  146.81   11.17
   2   2   1  145.30   10.80
  -2  -2  -1  159.38   10.91
   2   2   2 2052.65   30.34
  -2  -2  -2 2213.19   30.84
   2   2   3 1297.26   23.11
  -2  -2  -3 1373.83   22.03
   2   2   4  483.75   12.86
  -2  -2  -4  558.07   16.04
   2   2   5  452.15   12.15
  -2  -2  -5  501.09   12.90
   2   2   6  507.54   12.23
  -2  -2  -6  541.81   12.87
   2   2   7  850.44   16.46
  -2  -2  -7  864.85   15.31
   2   2   8  120.04   10.14
  -2  -2  -8  132.46   10.70
   2   2   9   85.06   13.23
  -2  -2  -9   96.30   14.12
   2   2  10 1606.15   21.87
  -2  -2 -10 1749.49   23.15
   2   2  11   87.42   12.41
  -2  -2 -11  104.26   13.47
   2   2  12  111.99   14.90
  -2  -2 -12   86.22   11.93
   2   2  13  751.24   16.09
  -2  -2 -13  825.42   20.33
   2   2  14   11.78   11.83
  -2  -2 -14   24.02   18.27
   2   2  15   73.76   17.61
  -2  -2 -15   75.99   15.82
   2   2  16   56.84   15.66
  -2  -2 -16  103.21   16.03
   2   3   0 4663.40   57.76
  -2  -3   0 4721.67   55.50
   2   3   1   88.29    8.73
  -2  -3  -1   93.90   12.29
   2   3   2 3229.86   39.68
  -2  -3  -2 3425.40   40.94
   2   3   3  157.70   11.80
  -2  -3  -3  161.38   12.66
   2   3   4 1416.77   20.83
  -2  -3  -4 1533.96   21.65
   2   3   5  649.83   13.54
  -2  -3  -5  763.25   16.61
   2   3   6  253.65    9.72
  -2  -3  -6  252.97   10.02
   2   3   7  710.61   16.97
  -2  -3  -7  797.44   18.18
   2   3   8  553.87   13.09
  -2  -3  -8  633.29   14.17
   2   3   9    0.39    8.73
  -2  -3  -9   -4.76    9.46
   2   3  10 1114.55   17.07
  -2  -3 -10 1241.24   20.36
   2   3  11  330.30   13.45
  -2  -3 -11  383.35   14.20
   2   3  12  632.45   18.08
  -2  -3 -12  636.55   19.18
   2   3  13  551.67   14.14
  -2  -3 -13  615.08   18.80
   2   3  14  192.09   18.58
  -2  -3 -14  234.29   14.51
   2   3  15    1.26   12.26
  -2  -3 -15   -8.03   13.30
   2   3  16    2.85   21.80
  -2  -3 -16   72.41   25.86
   2   4   0 1589.34   25.04
  -2  -4   0 1648.96   25.48
   2   4   1  378.92   11.61
  -2  -4  -1  406.94   14.43
   2   4   2  275.40   10.20
  -2  -4  -2  322.84   13.62
   2   4   3 2913.55   33.94
  -2  -4  -3 3070.43   34.56
   2   4   4  302.29   10.08
  -2  -4  -4  336.87   13.00
   2   4   5  363.14   10.47
  -2  -4  -5  396.09   13.55
   2   4   6 1373.72   21.38
  -2  -4  -6 1535.96   22.76
   2   4   7  296.17   13.97
  -2  -4  -7  302.54   11.63
   2   4   8  276.34   13.69
  -2  -4  -8  290.33   11.24
   2   4   9  461.72   11.89
  -2  -4  -9  500.76   12.43
   2   4  10    7.10   11.25
  -2  -4 -10   -0.28    8.19
   2   4  11   61.18   14.37
  -2  -4 -11   76.47   10.94
   2   4  12  563.82   17.44
  -2  -4 -12  661.91   18.52
   2   4  13   43.09   17.35
  -2  -4 -13   38.67   12.90
   2   4  14  286.87   18.67
  -2  -4 -14  308.07   15.11
   2   4  15  130.51   21.90
  -2  -4 -15  177.49   16.84
   2   5   0   66.52   11.49
  -2  -5   0   87.12   12.82
   2   5   1  428.68   14.44
  -2  -5  -1  460.63   16.86
   2   5   2 1376.13   22.00
  -2  -5  -2 1393.62   20.90
   2   5   3  899.48   18.31
  -2  -5  -3  915.86   16.66
   2   5   4  274.17   10.93
  -2  -5  -4  312.20   15.08
   2   5   5 1175.14   17.61
  -2  -5  -5 1358.92   21.40
   2   5   6   96.47    9.41
  -2  -5  -6   84.97   13.61
   2   5   7  454.38   14.43
  -2  -5  -7  425.41   15.22
   2   5   8  363.84   13.69
  -2  -5  -8  453.29   14.44
   2   5   9  156.01   14.88
  -2  -5  -9  169.52   15.71
   2   5  10  669.85   17.85
  -2  -5 -10  725.64   18.25
   2   5  11  321.58   12.09
  -2  -5 -11  372.43   16.47
   2   5  12   10.87   17.27
  -2  -5 -12    7.99   17.91
   2   5  13  349.52   19.31
  -2  -5 -13  340.30   20.17
   2   5  14   21.94   21.30
  -2  -5 -14  -39.07   22.12
   2   6   0  292.73   13.97
  -2  -6   0  287.63   15.16
   2   6   1  128.07   13.07
  -2  -6  -1  134.03   14.27
   2   6   2 1006.44   19.14
  -2  -6  -2 1015.71   17.56
   2   6   3  268.14   13.67
  -2  -6  -3  255.87   14.52
   2   6   4   84.49   12.57
  -2  -6  -4  110.13   13.39
   2   6   5  108.20   12.47
  -2  -6  -5  125.99   12.99
   2   6   6   60.86   11.63
  -2  -6  -6   44.98    8.83
   2   6   7   21.12   14.00
  -2  -6  -7   16.07   10.53
   2   6   8  167.60   15.02
  -2  -6  -8  198.24   11.81
   2   6   9  241.33   11.50
  -2  -6  -9  270.24   12.27
   2   6  10  107.57   10.68
  -2  -6 -10  111.05   11.22
   2   6  11   17.75   17.37
  -2  -6 -11   -8.13   12.70
   2   6  12  207.82   19.13
  -2  -6 -12  229.76   14.41
   2   6  13   55.84   22.16
  -2  -6 -13   60.97   15.86
   2   7   0   94.12    8.98
  -2  -7   0   87.99   12.37
   2   7   1  840.50   15.59
  -2  -7  -1  843.62   18.68
   2   7   2    2.36   11.55
  -2  -7  -2    9.66    8.72
   2   7   3 1008.23   20.22
  -2  -7  -3 1012.42   21.18
   2   7   4  217.36   15.16
  -2  -7  -4  227.38   15.98
   2   7   5  125.87   10.69
  -2  -7  -5  130.93   11.44
   2   7   6  389.53   12.68
  -2  -7  -6  402.89   13.07
   2   7   7  109.34   14.92
  -2  -7  -7  139.47   15.27
   2   7   8    9.76   11.83
  -2  -7  -8  -12.27   16.68
   2   7   9  561.59   20.17
  -2  -7  -9  688.46   21.41
   2   7  10   27.60   18.10
  -2  -7 -10   33.53   18.68
   2   7  11  183.47   22.52
  -2  -7 -11  200.12   23.03
   2   7  12  175.95   19.25
  -2  -7 -12  200.35   18.55
  -2  -8   0   60.65   14.29
   2   8   1  607.95   39.81
   2   8   1  615.65   38.28
  -2  -8  -1  496.99   14.53
   2   8   2  857.48   19.66
  -2  -8  -2  777.01   19.66
   2   8   3  349.30   16.19
  -2  -8  -3  360.69   16.50
   2   8   4   27.21   14.23
  -2  -8  -4   52.87   14.74
   2   8   5  400.55   18.99
  -2  -8  -5  373.44   15.15
   2   8   6   16.20   12.00
  -2  -8  -6    3.19   17.88
   2   8   7  246.11   18.99
  -2  -8  -7  317.89   14.76
   2   8   8  179.43   13.81
  -2  -8  -8  161.82   14.27
   2   8   9   58.79   22.11
  -2  -8  -9  129.41   22.57
   2   8  10   23.24   15.43
  -2  -9   0  153.71   13.14
  -2  -9  -1   92.41   12.65
   2   9   2  581.58   43.55
   2   9   2  531.94   39.86
  -2  -9  -2  512.32   16.25
   2   9   3  108.36   26.97
  -2  -9  -3   97.16   18.10
   2   9   4  530.98   26.87
  -2  -9  -4  490.85   22.16
   2   9   5   10.48   15.00
  -2  -9  -5   17.30   15.29
   2   9   6  245.24   16.51
  -2  -9  -6  253.63   22.72
   2   9   7   34.27   15.37
   3  -7   1  -28.56   17.60
  -3   7  -1   32.37   20.99
   3  -7   2    3.98   18.12
  -3   7  -2   21.80   20.85
   3  -7   3  626.43   21.92
  -3   7  -3  551.07   25.52
   3  -7   4    6.59   13.26
   3  -7   5  566.14   26.61
   3  -7   6   13.57   24.59
   3  -7   7   22.25   25.04
   3  -6   1  172.49   11.02
  -3   6  -1  140.71   17.84
   3  -6   2  390.23   13.32
  -3   6  -2  360.31   19.46
   3  -6   3  487.43   14.58
  -3   6  -3  449.93   20.23
   3  -6   4  833.70   24.24
   3  -6   4  854.21   24.46
  -3   6  -4  795.69   23.96
   3  -6   5  423.40   21.46
   3  -6   5  448.38   21.10
   3  -6   6  138.44   20.03
   3  -6   6  153.70   18.48
   3  -6   7  210.30   24.28
   3  -6   7  173.46   25.87
   3  -6   8    8.48   23.46
   3  -6   8    5.80   21.98
  -3   6  -8   40.33   22.69
   3  -6   9  139.23   29.65
   3  -6   9  133.50   24.07
  -3   6  -9  118.04   29.06
   3  -6  10  249.93   31.01
   3  -6  10  335.37   28.66
  -3   6 -10  286.69   28.83
   3  -5   1   19.77   14.31
  -3   5  -1   20.99   14.42
   3  -5   2  486.90   18.11
   3  -5   2  542.70   18.06
  -3   5  -2  526.25   17.47
   3  -5   3  273.48   16.60
   3  -5   3  271.97   16.16
  -3   5  -3  267.46   15.80
   3  -5   4 1815.50   28.72
   3  -5   4 1849.43   29.96
  -3   5  -4 1721.06   28.89
   3  -5   5  265.32   17.03
   3  -5   5  290.22   15.88
  -3   5  -5  293.80   16.35
   3  -5   6  257.63   16.56
   3  -5   6  256.16   12.30
  -3   5  -6  251.61   16.57
   3  -5   7   16.07   17.33
   3  -5   7   15.67   16.39
  -3   5  -7    6.68   17.22
   3  -5   8  400.74   19.69
   3  -5   8  419.41   19.83
  -3   5  -8  406.73   19.72
   3  -5   9   22.30   17.41
   3  -5   9   38.87   17.23
  -3   5  -9   30.58   17.10
   3  -5  10  502.64   25.98
   3  -5  10  557.96   23.55
  -3   5 -10  583.15   23.58
   3  -5  11  118.93   21.31
   3  -5  11   98.60   23.36
  -3   5 -11   88.82   21.24
   3  -5  12  184.91   28.36
   3  -5  12  114.52   25.01
  -3   5 -12  148.79   24.79
   3  -4   1  107.04   13.20
   3  -4   1  112.15    9.93
  -3   4  -1   97.93    9.72
   3  -4   2  -11.30   12.47
   3  -4   2    5.94   11.90
  -3   4  -2    4.72   11.83
   3  -4   3 1683.68   25.20
   3  -4   3 1767.58   24.50
  -3   4  -3 1690.15   23.32
  -3   4  -3 1628.88   23.13
   3  -4   4   47.55   15.17
   3  -4   4   38.25   10.44
  -3   4  -4   32.03   15.29
  -3   4  -4   35.87   10.41
   3  -4   5 1817.55   27.59
   3  -4   5 1895.28   29.38
  -3   4  -5 1899.05   27.81
   3  -4   6  280.87   15.74
   3  -4   6  294.02   15.88
  -3   4  -6  302.91   16.00
   3  -4   7  168.99   14.67
   3  -4   7  189.95   14.76
  -3   4  -7  175.40   14.82
   3  -4   8  165.24   14.89
   3  -4   8  175.17   14.30
  -3   4  -8  183.37   14.41
   3  -4   9  497.07   19.86
   3  -4   9  493.48   19.56
  -3   4  -9  542.86   19.53
   3  -4  10   47.09   16.58
   3  -4  10   32.73   16.76
  -3   4 -10   32.73   16.73
   3  -4  11  983.67   27.36
   3  -4  11 1097.01   23.34
  -3   4 -11 1178.31   24.02
   3  -4  12    3.20   12.69
  -3   4 -12   13.02   14.22
   3  -4  13   89.46   22.31
  -3   4 -13   97.46   21.49
   3  -3   1  169.37   13.88
   3  -3   1  164.38   13.48
  -3   3  -1  140.26   13.59
   3  -3   2  860.44   18.47
   3  -3   2  852.35   17.85
  -3   3  -2  901.23   18.75
  -3   3  -2  791.15   17.16
   3  -3   3  446.67   12.64
   3  -3   3  452.15   15.12
  -3   3  -3  440.59   14.75
  -3   3  -3  447.42   12.67
   3  -3   4 1246.24   18.09
   3  -3   4 1226.09   20.44
  -3   3  -4 1155.08   17.33
  -3   3  -4 1285.27   20.77
  -3   3  -5   11.68    8.69
   3  -3   5    6.87    8.62
   3  -3   5   14.02    8.76
  -3   3  -6  172.98   12.78
   3  -3   6  162.18   12.88
   3  -3   6  182.99   12.68
  -3   3  -7   16.88   14.27
   3  -3   7   21.85    9.70
   3  -3   7    8.28   14.36
  -3   3  -8   17.09   13.89
   3  -3   8   22.64    9.50
   3  -3   8   24.35   14.17
  -3   3  -9   48.63   13.91
   3  -3   9   27.65   14.08
   3  -3   9   43.97   13.29
  -3   3 -10  998.57   20.77
   3  -3  10  866.85   21.51
   3  -3  10  918.86   20.01
  -3   3 -11   43.16   17.03
   3  -3  11   19.61   14.73
  -3   3 -12  163.28   13.48
   3  -3  12  209.04   13.63
  -3   3 -13  204.11   15.94
   3  -3  13  179.85   18.88
  -3   3 -14  -18.91   21.91
   3  -3  14   35.00   21.44
  -3   2  -1   40.53    9.34
  -3   2  -1   32.76   12.77
   3  -2   1   43.05    9.29
   3  -2   1   38.83   12.89
  -3   2  -2 1547.36   22.35
  -3   2  -2 1371.45   19.34
   3  -2   2 1502.52   20.38
   3  -2   2 1444.74   22.04
  -3   2  -3  784.31   17.01
  -3   2  -3  823.45   15.14
   3  -2   3  826.06   15.04
   3  -2   3  864.30   17.44
  -3   2  -4 2190.38   25.97
  -3   2  -4 2335.67   27.78
   3  -2   4 2173.80   26.53
   3  -2   4 2331.42   27.08
  -3   2  -5 1050.56   16.94
   3  -2   5  987.94   18.70
   3  -2   5  923.14   15.95
  -3   2  -6  369.09   11.44
   3  -2   6  342.43   11.35
   3  -2   6  345.22   11.35
  -3   2  -7   21.11   12.33
   3  -2   7    7.22   12.19
   3  -2   7    4.39   11.81
  -3   2  -8  243.28   13.53
   3  -2   8  186.86   13.40
   3  -2   8  205.45   12.61
  -3   2  -9  224.28   15.65
   3  -2   9  225.28   15.48
   3  -2   9  213.32   14.55
  -3   2 -10  791.17   19.24
   3  -2  10  809.38   19.84
  -3   2 -11  210.30   11.84
   3  -2  11  212.97   11.82
  -3   2 -12  187.97   13.78
   3  -2  12  219.37   16.03
  -3   2 -13  117.33   13.15
   3  -2  13  107.85   18.17
  -3   2 -14   44.83   22.15
   3  -2  14   89.36   13.00
  -3   2 -15   53.00   23.40
   3  -2  15  -11.21   15.83
  -3   1  -1  248.34    9.61
  -3   1  -1  273.68   11.97
   3  -1   1  281.36   11.97
   3  -1   1  264.28    9.81
  -3   1  -2   69.93   12.86
  -3   1  -2   72.60    7.60
   3  -1   2   95.79   11.48
   3  -1   2   76.35    7.66
  -3   1  -3 6190.14   55.20
  -3   1  -3 5658.47   49.81
   3  -1   3 5742.99   51.78
   3  -1   3 5844.87   51.55
  -3   1  -4   16.74   12.37
   3  -1   4   28.10   12.25
   3  -1   4   15.22    8.46
  -3   1  -5 1559.11   20.89
   3  -1   5 1466.27   19.91
   3  -1   5 1420.13   19.88
  -3   1  -6  699.99   16.86
   3  -1   6  630.32   16.36
   3  -1   6  679.39   16.28
  -3   1  -7  301.88   11.20
   3  -1   7  274.58   11.12
   3  -1   7  296.34   13.82
  -3   1  -8   17.89   12.82
   3  -1   8   17.82    9.68
  -3   1  -9 1802.16   25.24
   3  -1   9 1746.05   24.19
  -3   1 -10  126.24   11.64
   3  -1  10  147.65   13.05
  -3   1 -11  865.82   20.18
   3  -1  11  898.79   20.21
  -3   1 -12   20.01   14.81
   3  -1  12   21.94   14.39
  -3   1 -13  223.45   18.74
   3  -1  13  192.06   15.79
  -3   1 -14   74.41   18.14
   3  -1  14  106.22   18.29
  -3   1 -15  113.60   22.54
   3  -1  15  138.32   22.52
  -3   1 -16   -6.11   25.58
   3  -1  16    2.92   18.11
  -3   0   0 1379.53   20.64
  -3   0   0 1337.97   20.19
   3   0   0 1403.92   20.72
   3   0   0 1227.17   19.53
  -3   0  -1   64.61    7.77
  -3   0  -1   76.32   10.53
   3   0   1   73.27    7.81
   3   0   1   77.86   10.65
  -3   0  -2 4235.45   41.40
  -3   0  -2 3926.75   39.23
   3   0   2 4024.93   39.78
   3   0   2 4057.69   40.38
  -3   0  -3  936.54   17.02
  -3   0  -3 1037.85   17.85
   3   0   3  952.55   17.17
   3   0   3 1013.67   17.62
  -3   0  -4 4507.32   44.00
   3   0   4 4346.80   42.28
   3   0   4 3956.52   39.86
  -3   0  -5  114.61    9.75
   3   0   5  112.91    9.14
  -3   0  -6  437.03   15.09
   3   0   6  390.73   11.79
  -3   0  -7  180.94   13.71
   3   0   7  202.47   11.34
  -3   0  -8  697.49   14.19
   3   0   8  704.05   15.20
  -3   0  -9  199.00   13.96
   3   0   9  186.46   10.71
  -3   0 -10 3043.11   33.68
   3   0  10 2944.60   35.66
  -3   0 -11  213.25   12.18
   3   0  11  249.71   14.76
  -3   0 -12  314.51   16.40
   3   0  12  276.08   12.29
  -3   0 -13  326.35   14.45
   3   0  13  314.78   12.55
  -3   0 -14   43.19   17.41
   3   0  14    7.14   17.43
  -3   0 -15   85.25   15.74
   3   0  15   67.19   18.48
  -3   0 -16  428.47   20.15
   3   0  16  423.38   18.16
  -3  -1   0  107.77   10.94
  -3  -1   0   99.03   10.86
   3   1   0   94.60   10.69
   3   1   0   94.60   10.75
  -3  -1  -1   43.11   10.35
  -3  -1  -1   45.61   10.35
   3   1   1   42.70   10.17
   3   1   1   53.33   10.33
  -3  -1  -2 1335.99   21.18
  -3  -1  -2 1520.35   22.35
   3   1   2 1513.17   27.88
  -3  -1  -3 1792.57   24.15
   3   1   3 1751.20   28.59
  -3  -1  -4  957.45   17.22
   3   1   4  943.49   17.96
  -3  -1  -5   76.13   12.50
   3   1   5   71.32   11.73
  -3  -1  -6    7.85    8.78
   3   1   6    3.69    7.90
  -3  -1  -7    9.55   12.62
   3   1   7   16.29   13.88
  -3  -1  -8  179.07   13.47
   3   1   8  167.36   10.63
  -3  -1  -9  846.20   15.27
   3   1   9  838.78   18.37
  -3  -1 -10  354.40   13.11
   3   1  10  315.16   14.19
  -3  -1 -11  176.91   15.88
   3   1  11  171.35    9.56
  -3  -1 -12  223.11   15.79
   3   1  12  161.95   15.30
  -3  -1 -13   29.06   17.96
   3   1  13   38.84   14.02
  -3  -1 -14   82.64   18.33
   3   1  14   92.77   12.52
  -3  -1 -15   22.11   22.07
   3   1  15   44.42   12.69
  -3  -1 -16   15.53   18.07
   3   1  16   21.39   20.97
  -3  -2   0   87.21   10.92
  -3  -2   0   91.08    8.12
   3   2   0   81.14   10.44
  -3  -2  -1  763.25   17.20
  -3  -2  -1  795.64   16.06
   3   2   1  700.23   17.89
  -3  -2  -2    2.79    9.64
   3   2   2    5.70    8.65
  -3  -2  -3 2992.78   37.54
   3   2   3 2627.02   34.72
  -3  -2  -4  105.41    9.57
   3   2   4  101.83   12.20
  -3  -2  -5   97.81    9.33
   3   2   5   79.20    8.41
  -3  -2  -6   12.51    8.57
   3   2   6    6.30    7.58
  -3  -2  -7   14.90   12.39
   3   2   7    7.34   13.50
  -3  -2  -8    1.04    8.47
   3   2   8    4.02    9.26
  -3  -2  -9 1310.99   21.91
   3   2   9 1191.02   18.07
  -3  -2 -10  145.35   16.07
   3   2  10  144.51   12.54
  -3  -2 -11  691.39   15.35
   3   2  11  682.46   18.23
  -3  -2 -12  144.66   11.44
   3   2  12  149.51   14.32
  -3  -2 -13   20.23   12.92
   3   2  13    8.84   13.78
  -3  -2 -14   35.59   12.67
   3   2  14   19.67   16.61
  -3  -2 -15  220.24   23.71
   3   2  15  200.55   14.09
  -3  -2 -16  220.12   19.82
   3   2  16  188.66   22.11
   3   3   0   16.85   10.69
  -3  -3   0   14.39   11.37
   3   3   1  210.99   13.40
  -3  -3  -1  222.23   13.35
   3   3   2 3282.40   40.72
  -3  -3  -2 3741.60   41.72
   3   3   3  545.18   15.65
  -3  -3  -3  563.56   13.40
   3   3   4 2172.90   27.56
  -3  -3  -4 2231.12   26.17
   3   3   5  628.59   15.50
  -3  -3  -5  639.18   13.59
   3   3   6  155.93   10.66
  -3  -3  -6  182.75   14.94
   3   3   7  127.83   10.42
  -3  -3  -7  166.78   10.70
   3   3   8 1010.64   16.31
  -3  -3  -8 1144.78   17.70
   3   3   9    9.42   11.86
  -3  -3  -9   16.19    9.05
   3   3  10  699.22   15.72
  -3  -3 -10  733.56   14.43
   3   3  11   19.92   10.08
  -3  -3 -11   26.77   15.38
   3   3  12  -18.81   14.30
  -3  -3 -12  189.10   16.55
  -3  -3 -13   90.08   13.70
   3   3  13   70.88   12.10
   3   3  14   83.85   16.90
  -3  -3 -14   93.91   16.13
  -3  -3 -15   20.67   22.63
   3   3  15   15.36   14.45
   3   4   0   97.97   10.67
  -3  -4   0  120.73   12.56
   3   4   1 2367.08   33.71
  -3  -4  -1 2192.86   29.21
   3   4   2 1325.78   21.18
  -3  -4  -2 1365.40   20.88
   3   4   3 1952.27   27.32
  -3  -4  -3 1950.29   25.18
   3   4   4  492.29   13.60
  -3  -4  -4  564.57   17.39
   3   4   5  139.17   10.32
  -3  -4  -5  160.05   14.61
   3   4   6   45.25    9.40
  -3  -4  -6   61.53   13.88
   3   4   7  176.33   10.22
  -3  -4  -7  212.06   14.39
   3   4   8  368.21   14.14
  -3  -4  -8  485.92   15.38
   3   4   9 2184.10   26.32
  -3  -4  -9 2357.39   26.58
   3   4  10  504.53   13.11
  -3  -4 -10  581.35   14.37
   3   4  11  697.98   14.46
  -3  -4 -11  823.56   19.29
   3   4  12  226.80   15.53
  -3  -4 -12  294.22   12.63
   3   4  13   20.39   16.49
  -3  -4 -13   16.14   17.84
   3   4  14   71.14   17.68
  -3  -4 -14   47.15   20.95
   3   4  15  177.20   15.50
  -3  -4 -15  235.02   16.99
   3   5   0   -2.97   11.71
  -3  -5   0   -0.05   14.42
   3   5   1 1637.88   24.40
  -3  -5  -1 1767.04   27.26
   3   5   2  296.14   14.77
  -3  -5  -2  287.73   12.49
   3   5   3 1261.10   20.00
  -3  -5  -3 1285.02   22.76
   3   5   4   85.50    9.44
  -3  -5  -4   92.52   14.34
   3   5   5    9.79    8.78
  -3  -5  -5   14.23   13.56
   3   5   6   10.66    8.45
  -3  -5  -6   -1.58   13.10
   3   5   7  104.99   12.11
  -3  -5  -7  113.40    9.48
   3   5   8  144.13   11.86
  -3  -5  -8  150.81   12.71
   3   5   9  877.33   15.97
  -3  -5  -9  952.87   20.31
   3   5  10  -13.15   13.63
  -3  -5 -10   -3.64   14.51
   3   5  11  232.06   11.51
  -3  -5 -11  321.58   12.14
   3   5  12  161.05   12.27
  -3  -5 -12  173.12   18.16
   3   5  13   72.43   12.70
  -3  -5 -13   68.61   13.27
   3   5  14   -0.19   14.56
  -3  -5 -14    8.78   15.56
   3   6   0    4.16   11.59
  -3  -6   0   13.88    9.72
   3   6   1  113.16   12.78
  -3  -6  -1  106.07   14.70
   3   6   2 1387.16   21.06
  -3  -6  -2 1457.48   24.14
   3   6   3  125.56    9.51
  -3  -6  -3  126.17   10.57
   3   6   4  437.80   14.29
  -3  -6  -4  455.30   12.74
   3   6   5   44.73   11.62
  -3  -6  -5   53.03   12.64
   3   6   6   24.86   12.66
  -3  -6  -6   32.08   15.53
   3   6   7   58.43   14.41
  -3  -6  -7   71.92   11.06
   3   6   8  408.23   12.81
  -3  -6  -8  489.62   17.46
   3   6   9    2.87    9.92
  -3  -6  -9    9.11   10.44
   3   6  10  306.96   18.05
  -3  -6 -10  330.03   19.11
   3   6  11  -15.35   17.06
  -3  -6 -11    3.46   12.24
   3   6  12  -37.28   21.03
  -3  -6 -12   56.65   20.49
   3   6  13   58.88   14.64
  -3  -6 -13   40.48   21.86
   3   7   0  173.59   14.88
  -3  -7   0  186.52   17.12
   3   7   1  747.40   19.33
  -3  -7  -1  687.23   17.13
   3   7   2  722.21   19.09
  -3  -7  -2  735.91   17.14
   3   7   3  379.68   16.49
  -3  -7  -3  363.15   14.07
   3   7   4  412.69   13.61
  -3  -7  -4  488.14   14.56
   3   7   5    4.20   10.11
  -3  -7  -5   18.18   10.67
   3   7   6   69.41   10.86
  -3  -7  -6   99.71   15.76
   3   7   7  136.29   14.79
  -3  -7  -7  137.31   11.78
   3   7   8  169.32   13.12
  -3  -7  -8  169.56   19.09
   3   7   9  451.24   14.81
  -3  -7  -9  537.77   15.87
   3   7  10  231.09   13.65
  -3  -7 -10  202.26   19.36
   3   7  11   21.76   15.21
  -3  -7 -11   35.33   15.43
   3   8   0  219.81   11.76
  -3  -8   0  212.54   16.78
   3   8   1  641.56   18.80
  -3  -8  -1  613.31   16.25
   3   8   2  358.55   12.65
  -3  -8  -2  355.95   13.80
   3   8   3  339.33   12.72
  -3  -8  -3  381.56   13.58
   3   8   4  176.35   13.36
  -3  -8  -4  176.43   14.19
   3   8   5    3.60   12.22
  -3  -8  -5   -5.30   13.12
   3   8   6   57.63   17.97
  -3  -8  -6   80.07   18.97
   3   8   7  144.83   13.54
  -3  -8  -7  176.76   19.62
   3   8   8  302.80   22.77
  -3  -8  -8  300.36   17.55
   3   8   9  294.31   16.95
  -3  -8  -9  287.54   23.74
  -3  -9   0  389.13   21.18
  -3  -9  -1   23.51   13.08
   3   9   2  510.50   16.58
  -3  -9  -2  527.61   22.44
   3   9   3   -1.78   12.47
  -3  -9  -3   -1.05   20.81
   3   9   4  111.89   21.86
  -3  -9  -4   87.55   22.86
   3   9   5    4.09   15.31
  -3  -9  -5  -21.42   22.64
   3   9   6   22.66   16.12
  -3  -9  -6   35.52   16.56
  -4   6  -1   81.45   20.89
   4  -6   1   73.14   13.23
  -4   6  -2  109.65   21.17
   4  -6   2  142.21   13.63
  -4   6  -3  490.31   23.07
   4  -6   3  415.71   16.87
  -4   6  -4   68.52   21.36
   4  -6   4   70.74   23.09
   4  -6   4   72.04   21.38
   4  -6   5  368.13   23.80
   4  -6   5  365.35   25.36
   4  -6   6   -1.28   16.38
   4  -6   6   26.14   21.80
   4  -6   7   27.64   27.10
   4  -6   7    6.44   18.02
  -4   5  -1  616.01   20.17
   4  -5   1  537.57   20.63
   4  -5   1  623.45   20.44
  -4   5  -2  487.53   19.42
   4  -5   2  474.21   15.97
   4  -5   2  517.55   20.03
   4  -5   3  -20.20   18.08
   4  -5   3   -0.24   16.67
  -4   5  -3    2.38   12.01
  -4   5  -4 1444.41   26.89
   4  -5   4 1463.08   27.54
   4  -5   4 1507.28   27.69
   4  -5   5   95.94   18.57
   4  -5   5   94.66   17.64
  -4   5  -6  318.59   19.43
   4  -5   6  295.14   19.52
   4  -5   6  317.90   19.02
  -4   5  -7  271.16   22.72
   4  -5   7  278.09   22.88
   4  -5   7  237.34   22.17
  -4   5  -8  201.78   21.99
   4  -5   8  208.83   22.23
   4  -5   8  224.23   22.15
  -4   5  -9   24.42   21.01
   4  -5   9  -15.10   21.51
   4  -5   9   25.85   21.37
  -4   5 -10  870.17   29.25
   4  -5  10  962.83   29.72
   4  -5  10  978.71   33.06
  -4   4  -1  636.70   18.93
   4  -4   1  715.32   19.39
   4  -4   1  752.35   19.19
  -4   4  -2   86.19   14.22
   4  -4   2   86.96   15.26
   4  -4   2   82.65   14.34
  -4   4  -3  874.23   16.27
   4  -4   3  929.76   20.35
   4  -4   3  933.20   16.89
  -4   4  -4  233.93   15.09
  -4   4  -4  280.84   15.85
   4  -4   4  258.98   15.78
   4  -4   4  237.81   14.99
  -4   4  -5  521.35   17.24
   4  -4   5  529.76   17.43
   4  -4   5  520.08   16.91
  -4   4  -6    0.57   16.88
   4  -4   6   16.23   16.66
   4  -4   6   22.88   11.60
  -4   4  -7   93.45   16.89
   4  -4   7   99.18   17.20
   4  -4   7   80.39   17.23
  -4   4  -8   68.92   16.40
   4  -4   8   17.29   16.93
   4  -4   8   66.20   11.80
   4  -4   9  460.05   20.33
   4  -4   9  500.53   19.21
  -4   4  -9  550.38   19.53
  -4   4 -10  233.52   20.76
   4  -4  10  225.33   21.38
   4  -4  10  186.56   20.89
  -4   4 -11  402.17   22.21
   4  -4  11  421.68   22.40
   4  -4  11  359.19   22.92
   4  -4  12   97.56   15.91
  -4   4 -12   89.13   17.25
  -4   3  -1   11.81   14.55
   4  -3   1   27.43   14.89
   4  -3   1   24.90   14.37
   4  -3   2  144.27   15.75
  -4   3  -2  153.51   10.94
  -4   3  -2  142.78   11.51
   4  -3   2  168.80   11.26
   4  -3   3 1701.74   22.57
   4  -3   3 1667.11   23.93
  -4   3  -3 1729.45   22.89
  -4   3  -3 1616.78   23.32
   4  -3   4  305.36   15.88
   4  -3   4  315.37   15.56
  -4   3  -4  317.43   15.89
  -4   3  -4  319.08   15.39
   4  -3   5  411.80   15.98
   4  -3   5  395.50   12.59
  -4   3  -5  389.96   12.70
  -4   3  -6  375.71   15.85
   4  -3   6  356.46   12.47
   4  -3   6  353.43   15.60
   4  -3   7   -1.64    9.66
  -4   3  -7   -3.87    9.78
   4  -3   7   12.23   13.61
   4  -3   8   91.59   14.38
   4  -3   8  109.56   10.17
  -4   3  -8  101.73   14.20
   4  -3   9  428.70   14.76
   4  -3   9  448.74   18.97
  -4   3  -9  457.78   14.82
  -4   3 -10  281.29   13.81
   4  -3  10  256.16   13.24
   4  -3  10  222.91   17.57
  -4   3 -11  176.69   19.63
   4  -3  11  205.73   13.53
   4  -3  12   36.97   13.11
  -4   3 -12   62.58   14.95
   4  -3  13    2.09   15.08
  -4   3 -13   14.44   17.64
   4  -2   1  467.42   12.52
   4  -2   1  433.82   12.70
  -4   2  -1  432.03   12.79
  -4   2  -1  358.68   12.33
   4  -2   2 1472.92   21.13
  -4   2  -2 1423.77   20.90
  -4   2  -2 1405.08   20.55
   4  -2   2 1353.59   20.49
   4  -2   3   99.25   12.73
   4  -2   3  120.21   12.56
  -4   2  -3   99.59   12.71
  -4   2  -3   96.03   12.45
   4  -2   4 1986.52   23.01
   4  -2   4 1878.40   23.79
  -4   2  -4 1851.61   22.08
  -4   2  -4 2044.07   24.81
   4  -2   5  197.66   10.01
  -4   2  -5  242.68   12.89
   4  -2   5  243.79    9.66
   4  -2   6  168.45   10.99
   4  -2   6  162.44   11.10
  -4   2  -6  146.95   11.11
   4  -2   7   19.59   10.09
   4  -2   7   -9.22   14.02
  -4   2  -7   27.74    9.67
   4  -2   8  186.69   14.93
   4  -2   8  194.28   10.74
  -4   2  -8  202.28   14.86
   4  -2   9    9.91    9.61
   4  -2   9   20.91   14.04
  -4   2  -9   23.99   13.94
  -4   2 -10 1628.90   27.75
   4  -2  10 1543.44   23.43
   4  -2  11   -1.14   12.25
  -4   2 -11   -5.22   17.53
   4  -2  12  271.06   18.66
  -4   2 -12  264.97   19.56
   4  -2  13    7.08   20.43
  -4   2 -13   37.53   22.19
   4  -2  14   -2.71   21.59
  -4   2 -14  -17.45   25.89
   4  -1   1 1397.39   20.51
   4  -1   1 1239.94   18.09
  -4   1  -1 1407.22   20.84
  -4   1  -1 1196.50   18.07
   4  -1   2  192.14   10.04
  -4   1  -2  202.85   13.17
  -4   1  -2  169.28    9.91
   4  -1   2  199.79   13.33
   4  -1   3 2470.03   25.59
   4  -1   3 2410.57   26.78
  -4   1  -3 2661.41   28.40
  -4   1  -3 2291.24   24.18
   4  -1   4   22.53   12.41
   4  -1   4   23.57    8.65
  -4   1  -4   14.09   12.22
  -4   1  -4   24.44    8.95
   4  -1   5  461.49   14.93
   4  -1   5  482.24   12.06
  -4   1  -5  518.68   14.98
   4  -1   6 1070.09   18.61
   4  -1   6 1106.09   18.69
  -4   1  -6 1179.08   19.46
   4  -1   7  245.80   14.54
   4  -1   7  204.33    9.66
  -4   1  -7  237.98   14.72
   4  -1   8   29.13    8.77
  -4   1  -8   39.05   10.33
   4  -1   9 1670.58   26.47
  -4   1  -9 1539.55   22.06
   4  -1  10  170.92   15.47
  -4   1 -10  172.94   15.19
   4  -1  11  812.80   19.47
  -4   1 -11  871.71   22.51
   4  -1  12   40.36   12.56
  -4   1 -12   59.43   17.81
   4  -1  13    4.30   12.74
  -4   1 -13   26.54   15.05
   4  -1  14   29.29   21.70
  -4   1 -14   79.89   21.95
   4   0   0 1118.47   18.91
   4   0   0 1092.82   18.76
  -4   0   0 1113.67   18.89
  -4   0   0 1129.74   19.03
   4   0   1   15.31   12.43
   4   0   1   17.62    8.85
  -4   0  -1   19.85   12.50
  -4   0  -1    7.72    9.07
   4   0   2  741.31   16.55
   4   0   2  661.45   16.26
  -4   0  -2  695.64   16.10
  -4   0  -2  756.63   16.78
   4   0   3 1174.11   18.96
   4   0   3 1221.19   19.32
  -4   0  -3 1167.54   18.99
  -4   0  -3 1245.00   19.36
   4   0   4 1404.96   20.36
   4   0   4 1452.25   20.71
  -4   0  -4 1523.42   21.39
   4   0   5  187.43   13.31
   4   0   5  203.74   13.23
  -4   0  -5  241.86   13.45
   4   0   6 1111.34   21.59
  -4   0  -6 1109.62   18.93
   4   0   7   19.76    9.94
  -4   0  -7   17.92   12.54
   4   0   8  744.37   15.00
  -4   0  -8  823.80   18.91
   4   0   9  461.58   15.25
  -4   0  -9  515.07   16.82
   4   0  10  569.58   14.84
  -4   0 -10  587.47   17.83
   4   0  11  258.62   16.24
  -4   0 -11  306.03   15.96
   4   0  12   39.22   10.58
  -4   0 -12   90.73   18.29
   4   0  13   56.81   18.03
  -4   0 -13   59.85   17.94
   4   0  14  103.07   13.47
  -4   0 -14  113.66   22.43
   4   0  15  170.36   22.53
  -4   0 -15  149.99   18.86
   4   1   0   20.96    8.60
   4   1   0   21.04    8.86
  -4  -1   0   16.43    8.99
  -4  -1   0   18.44    8.85
   4   1   1  759.59   14.79
   4   1   1  750.26   16.69
  -4  -1  -1  818.11   17.60
  -4  -1  -1  673.16   14.44
   4   1   2 1947.18   29.74
  -4  -1  -2 1898.62   24.40
  -4  -1  -2 2093.72   24.06
   4   1   3   16.01   12.25
  -4  -1  -3   11.84   12.30
   4   1   4 1050.59   22.41
  -4  -1  -4 1028.43   16.01
   4   1   5   56.49   10.70
  -4  -1  -5   52.56   12.61
   4   1   6   47.74   10.57
  -4  -1  -6   29.95    8.72
   4   1   7  137.00   14.81
  -4  -1  -7  126.97   13.18
   4   1   8  739.89   17.94
  -4  -1  -8  739.91   16.40
   4   1   9  185.63   10.00
  -4  -1  -9  189.55   14.95
   4   1  10 1131.64   19.44
  -4  -1 -10 1175.33   18.26
   4   1  11  145.97   11.50
  -4  -1 -11  181.70   11.41
   4   1  12   80.96   15.17
  -4  -1 -12  108.59   12.95
   4   1  13   12.41   17.53
  -4  -1 -13   26.26   17.82
   4   1  14   56.78   13.06
  -4  -1 -14   50.87   15.76
   4   1  15  128.23   22.66
  -4  -1 -15  139.25   18.94
   4   2   0   49.44   13.67
  -4  -2   0   57.56    9.06
  -4  -2   0   42.68   12.70
   4   2   1 2291.70   35.53
  -4  -2  -1 2392.87   30.06
  -4  -2  -1 2295.49   28.74
   4   2   2  921.47   19.05
  -4  -2  -2 1024.99   19.17
   4   2   3 2550.18   36.28
  -4  -2  -3 2619.63   32.07
   4   2   4  475.52   14.90
  -4  -2  -4  520.39   15.25
   4   2   5  972.92   21.33
  -4  -2  -5 1008.77   18.68
   4   2   6   13.37   14.58
  -4  -2  -6   -0.32   12.27
   4   2   7  325.22   12.51
  -4  -2  -7  363.67   11.16
   4   2   8   44.65    9.60
  -4  -2  -8   35.20    8.61
   4   2   9 1522.54   23.32
  -4  -2  -9 1702.35   23.28
   4   2  10  402.23   16.97
  -4  -2 -10  402.22   12.99
   4   2  11  433.50   17.14
  -4  -2 -11  449.27   13.47
   4   2  12    8.20    9.99
  -4  -2 -12    3.80   17.63
   4   2  13   36.59   12.47
  -4  -2 -13   -9.03   18.50
   4   2  14   33.58   12.76
  -4  -2 -14   28.04   22.61
   4   2  15  204.87   16.51
  -4  -2 -15  172.75   27.65
   4   3   0  944.95   21.83
  -4  -3   0 1027.72   20.63
  -4  -3   0 1079.11   19.37
   4   3   1  282.27   18.29
  -4  -3  -1  344.43   14.62
   4   3   2 1194.82   23.00
  -4  -3  -2 1327.25   24.19
   4   3   3 1149.20   24.20
  -4  -3  -3 1263.21   22.87
   4   3   4  499.15   14.95
  -4  -3  -4  555.61   16.02
   4   3   5   95.96   10.87
  -4  -3  -5  102.15   12.47
   4   3   6  170.65   11.46
  -4  -3  -6  216.30   13.40
   4   3   7   -2.19    9.33
  -4  -3  -7   -9.73    8.37
   4   3   8  716.68   14.46
  -4  -3  -8  863.65   20.39
   4   3   9  543.57   16.64
  -4  -3  -9  571.52   17.96
   4   3  10  567.22   13.86
  -4  -3 -10  613.46   18.28
   4   3  11   75.12   14.44
  -4  -3 -11   90.75   16.21
   4   3  12   -0.92   12.30
  -4  -3 -12   35.76   12.65
   4   3  13    1.66   17.01
  -4  -3 -13  -34.22   20.27
   4   3  14   62.20   14.94
  -4  -3 -14   86.82   22.95
   4   3  15  -14.36   14.91
  -4  -3 -15  -15.87   26.69
   4   4   0  108.54   14.29
  -4  -4   0  136.97    9.71
   4   4   1  472.91   18.52
  -4  -4  -1  398.70   17.50
   4   4   2  907.59   21.76
  -4  -4  -2 1025.57   21.91
   4   4   3  264.28   16.13
  -4  -4  -3  312.42   16.30
   4   4   4  277.78   16.00
  -4  -4  -4  296.95   12.18
   4   4   5  970.36   20.72
  -4  -4  -5 1057.68   20.15
   4   4   6   12.47    9.57
  -4  -4  -6   21.02    9.56
   4   4   7  536.53   15.62
  -4  -4  -7  549.55   13.07
   4   4   8  427.08   14.48
  -4  -4  -8  487.56   15.03
   4   4   9  103.63   14.70
  -4  -4  -9  116.96   15.72
   4   4  10  739.72   18.10
  -4  -4 -10  835.27   19.58
   4   4  11    4.31   13.85
  -4  -4 -11    7.99   10.27
   4   4  12  -23.74   16.71
  -4  -4 -12   25.67   17.66
   4   4  13   53.59   12.11
  -4  -4 -13   10.90   22.29
   4   4  14   66.48   14.80
  -4  -4 -14   87.17   19.19
   4   5   0  257.13   14.47
  -4  -5   0  276.88   16.14
   4   5   1  355.37   12.58
  -4  -5  -1  414.01   17.02
   4   5   2  114.27   14.18
  -4  -5  -2  133.07   14.83
   4   5   3  768.46   16.40
  -4  -5  -3  860.01   19.23
   4   5   4   17.44   12.78
  -4  -5  -4    4.40   13.39
   4   5   5   36.28    9.17
  -4  -5  -5   43.83   12.82
   4   5   6   81.92    9.19
  -4  -5  -6   89.61    9.60
   4   5   7  340.13   12.71
  -4  -5  -7  355.54   16.86
   4   5   8   28.94   14.28
  -4  -5  -8    1.91   15.10
   4   5   9  664.74   14.97
  -4  -5  -9  731.28   19.13
   4   5  10   76.22   14.24
  -4  -5 -10   52.76   15.07
   4   5  11   47.53   17.18
  -4  -5 -11  113.95   17.90
   4   5  12   46.38   12.77
  -4  -5 -12   81.76   18.58
   4   5  13   72.81   20.60
  -4  -5 -13   67.24   16.01
   4   6   0 1731.82   27.56
  -4  -6   0 1837.18   27.72
   4   6   1  483.00   15.35
  -4  -6  -1  469.07   13.82
   4   6   2  583.55   14.56
  -4  -6  -2  611.56   17.29
   4   6   3  539.51   16.05
  -4  -6  -3  545.43   16.41
  -4  -6  -4  309.35   13.30
   4   6   4  306.18   16.57
   4   6   5   18.77   14.66
  -4  -6  -5   -7.36   15.75
   4   6   6  170.38   11.27
  -4  -6  -6  177.43   12.11
   4   6   7   31.98   10.58
  -4  -6  -7   24.96   10.87
  -4  -6  -8  770.15   15.95
   4   6   8  646.70   15.17
   4   6   9  556.90   16.02
  -4  -6  -9  657.40   16.93
   4   6  10  632.47   20.36
  -4  -6 -10  631.85   16.85
   4   6  11   96.81   12.74
  -4  -6 -11   72.52   18.71
   4   6  12   41.28   21.03
  -4  -6 -12   15.69   22.17
   4   7   0  472.90   14.32
  -4  -7   0  482.27   19.25
   4   7   1  174.30   11.16
  -4  -7  -1  175.92   16.97
   4   7   2  933.99   21.98
  -4  -7  -2  987.24   22.28
   4   7   3  219.08   12.53
  -4  -7  -3  274.33   17.28
   4   7   4   89.33   14.77
  -4  -7  -4   65.69   11.56
  -4  -7  -5  368.77   18.09
   4   7   5  390.74   17.18
   4   7   6   20.00   10.22
  -4  -7  -6   12.86   15.72
   4   7   7  250.09   19.27
  -4  -7  -7  253.12   19.97
   4   7   8  389.20   15.22
  -4  -7  -8  453.21   20.75
   4   7   9    2.98   12.78
  -4  -7  -9   44.44   18.48
   4   7  10   81.49   15.70
  -4  -7 -10  142.53   22.76
   4   7  11   -3.58   21.36
  -4  -7 -11   -0.59   15.83
   4   8   0  213.50   17.77
  -4  -8   0  214.56   20.07
   4   8   1  259.55   13.74
  -4  -8  -1  273.25   15.49
   4   8   2  -25.27   18.00
  -4  -8  -2   30.45   19.42
   4   8   3  352.89   19.87
  -4  -8  -3  397.21   21.37
   4   8   4   93.78   13.00
  -4  -8  -4   72.99   14.37
   4   8   5   79.31   12.92
  -4  -8  -5   84.51   13.83
   4   8   6   71.12   13.44
  -4  -8  -6   72.85   19.98
   4   8   7  196.08   23.27
  -4  -8  -7  225.96   24.18
   4   8   8    4.00   15.70
  -4  -8  -8   31.08   23.09
   4   9   0  173.06   21.48
  -4  -9   0  135.67   17.76
   4   9   1   95.97   15.16
  -4  -9  -1   79.10   17.02
   4   9   2  110.38   21.80
  -4  -9  -2  119.24   23.89
   4   9   3   19.28   21.72
  -4  -9  -3   10.54   23.44
   4   9   4    6.62   15.60
  -4  -9  -4   20.75   16.84
   4   9   5    4.47   22.40
  -4  -9  -5   30.48   16.74
  -5   5  -1  340.42   22.16
   5  -5   1  422.35   22.72
   5  -5   1  388.98   17.13
  -5   5  -2  302.09   16.23
   5  -5   2  269.14   17.26
   5  -5   2  307.77   22.04
  -5   5  -3   47.10   20.25
   5  -5   3   59.71   22.34
   5  -5   3   27.24   20.82
  -5   5  -4  152.91   20.82
   5  -5   4  162.27   22.90
   5  -5   4  185.60   21.37
   5  -5   5  -13.83   22.60
   5  -5   5   26.64   20.87
   5  -5   6  369.78   26.91
   5  -5   6  349.84   26.59
  -5   4  -1  426.65   18.99
   5  -4   1  390.09   15.22
   5  -4   1  439.36   19.52
  -5   4  -2   15.54   12.04
   5  -4   2   36.07   12.74
   5  -4   2   38.23   11.69
  -5   4  -3   39.83   16.68
   5  -4   3   61.63   17.62
   5  -4   3   53.59   16.91
  -5   4  -4   96.12   16.92
   5  -4   4  105.04   17.55
   5  -4   4   96.50   17.11
   5  -4   5   70.23   17.65
   5  -4   5   64.69   17.04
  -5   4  -5   76.51   17.37
  -5   4  -6   98.31   21.31
   5  -4   6  110.95   15.37
   5  -4   6  112.41   20.73
  -5   4  -7  351.06   21.66
   5  -4   7  323.85   21.97
   5  -4   7  318.85   22.26
  -5   4  -8    2.05   20.44
   5  -4   8   25.66   20.70
   5  -4   8   10.32   21.23
  -5   4  -9  145.10   24.49
   5  -4   9  182.09   24.28
   5  -4   9  178.49   25.51
   5  -3   1  489.54   17.66
   5  -3   1  564.27   17.55
  -5   3  -1  454.07   16.98
   5  -3   2   91.20   14.64
   5  -3   2   86.84   13.96
  -5   3  -2   78.44   14.18
   5  -3   3  645.47   18.98
   5  -3   3  705.58   18.65
  -5   3  -3  603.59   18.38
  -5   3  -3  693.06   19.51
   5  -3   4    9.75   16.91
   5  -3   4   21.30   16.21
  -5   3  -4    8.38   16.36
  -5   3  -4   -6.27   16.96
   5  -3   5  515.90   19.23
   5  -3   5  515.32   18.60
  -5   3  -5  520.75   19.30
   5  -3   6  564.99   19.46
   5  -3   6  590.25   19.34
  -5   3  -6  600.38   19.81
   5  -3   7  144.70   17.06
   5  -3   7  159.37   17.35
  -5   3  -7  152.42   17.20
   5  -3   8  179.67   12.93
   5  -3   8  162.62   12.44
  -5   3  -8  179.30   12.76
   5  -3   9  469.65   17.58
   5  -3   9  437.98   16.89
  -5   3  -9  455.22   17.04
   5  -3  10    4.64   14.70
   5  -3  10  -20.21   20.84
  -5   3 -10   31.16   14.19
   5  -3  11  666.64   24.50
  -5   3 -11  599.28   27.10
   5  -2   1   53.00   14.68
   5  -2   1   41.60   10.30
  -5   2  -1   25.40   10.66
   5  -2   2  902.07   16.17
   5  -2   2  986.36   19.24
  -5   2  -2  933.77   16.30
  -5   2  -2  940.01   19.06
   5  -2   3   94.97   14.51
   5  -2   3  107.59   14.05
  -5   2  -3  105.60   14.46
  -5   2  -3  112.63   14.31
   5  -2   4  757.01   17.87
   5  -2   4  754.71   17.43
  -5   2  -4  781.62   17.80
  -5   2  -4  735.40   17.44
   5  -2   5   64.81   14.03
   5  -2   5   87.59   13.98
  -5   2  -5   93.39   14.00
   5  -2   6  594.07   16.51
   5  -2   6  560.40   16.62
  -5   2  -6  631.97   16.79
   5  -2   7  478.86   14.70
   5  -2   7  496.21   18.82
  -5   2  -7  476.89   15.06
   5  -2   8  828.88   21.25
   5  -2   8  839.18   21.11
  -5   2  -8  867.69   21.33
   5  -2   9   33.54   17.12
   5  -2   9   52.23   16.65
  -5   2  -9   75.21   16.99
   5  -2  10  283.85   14.28
  -5   2 -10  354.02   16.47
   5  -2  11  126.93   15.48
  -5   2 -11   92.26   21.70
   5  -2  12   45.30   21.66
  -5   2 -12   38.83   25.56
   5  -1   1 1225.58   21.54
   5  -1   1 1266.99   22.03
  -5   1  -1 1236.74   21.85
  -5   1  -1 1171.16   22.06
   5  -1   2  118.77   10.74
   5  -1   2  113.89   14.68
  -5   1  -2   87.35   10.87
  -5   1  -2   96.66   14.75
   5  -1   3  174.47   14.75
   5  -1   3  163.54   14.96
  -5   1  -3  174.30   14.78
  -5   1  -3  170.00   14.86
   5  -1   4  324.03   15.15
   5  -1   4  321.17   11.68
  -5   1  -4  332.02   15.39
  -5   1  -4  328.83   11.63
   5  -1   5 1321.30   18.50
   5  -1   5 1237.49   18.19
  -5   1  -5 1392.34   19.21
   5  -1   6    7.60    9.63
   5  -1   6    7.55    9.69
  -5   1  -6    7.95    9.80
   5  -1   7 1047.97   20.10
   5  -1   7  989.38   16.80
  -5   1  -7 1129.57   20.83
   5  -1   8   49.50   10.60
  -5   1  -8   68.65   15.84
   5  -1   9  243.54   15.74
  -5   1  -9  290.47   18.55
   5  -1  10  300.62   14.16
  -5   1 -10  319.47   19.01
   5  -1  11  288.02   19.05
  -5   1 -11  337.94   16.83
   5  -1  12   21.03   15.19
  -5   1 -12   32.12   15.42
   5  -1  13  104.14   22.38
  -5   1 -13  140.89   19.07
   5   0   0 1652.85   21.60
   5   0   0 1443.75   20.44
  -5   0   0 1695.72   21.95
  -5   0   0 1502.47   21.01
   5   0   1  241.07   13.31
   5   0   1  205.96   13.27
  -5   0  -1  210.38   13.39
  -5   0  -1  202.48   13.38
   5   0   2   -1.32   11.96
   5   0   2    3.98   12.01
  -5   0  -2    1.59   12.04
  -5   0  -2   -1.33   11.74
   5   0   3  219.95   12.50
   5   0   3  225.84   12.67
  -5   0  -3  233.32   12.94
  -5   0  -3  233.42   12.59
   5   0   4   45.87   10.24
   5   0   4   58.37   14.08
  -5   0  -4   54.51   10.31
   5   0   5   -0.17   13.93
   5   0   5   -1.61    9.94
  -5   0  -5    7.84   13.86
   5   0   6  228.73   13.62
  -5   0  -6  245.92   11.19
   5   0   7  -13.69   11.04
  -5   0  -7   -3.25   14.18
   5   0   8  212.33   16.12
  -5   0  -8  215.67   11.38
   5   0   9  514.10   17.57
  -5   0  -9  516.15   13.73
   5   0  10   13.95   10.43
  -5   0 -10   -2.27   17.17
   5   0  11  221.49   13.98
  -5   0 -11  237.71   13.91
   5   0  12  253.55   19.02
  -5   0 -12  260.58   16.57
   5   0  13    3.83   15.57
  -5   0 -13   -7.52   15.86
   5   1   0 1519.05   21.15
   5   1   0 1477.00   19.19
  -5  -1   0 1623.38   22.05
  -5  -1   0 1453.87   18.92
   5   1   1   67.21    9.18
   5   1   1   41.44    9.11
  -5  -1  -1   37.43    9.28
  -5  -1  -1   39.68    8.94
   5   1   2  572.62   19.47
  -5  -1  -2  567.39   12.58
  -5  -1  -2  524.98   14.85
   5   1   3  178.38   15.78
  -5  -1  -3  203.23   12.67
  -5  -1  -3  177.59    9.36
   5   1   4  547.13   14.62
  -5  -1  -4  668.30   15.31
   5   1   5 1159.40   19.73
  -5  -1  -5 1219.47   18.41
   5   1   6  612.98   14.53
  -5  -1  -6  710.66   17.66
   5   1   7  682.39   14.84
  -5  -1  -7  750.75   18.08
   5   1   8  525.89   14.79
  -5  -1  -8  582.97   17.03
   5   1   9   79.51   11.28
  -5  -1  -9   85.82   14.52
   5   1  10  438.86   13.92
  -5  -1 -10  495.17   15.15
   5   1  11  -14.91   12.85
  -5  -1 -11    9.27   17.19
   5   1  12    1.16   18.54
  -5  -1 -12   71.19   21.12
   5   1  13  230.87   23.30
  -5  -1 -13  238.05   16.84
   5   1  14  108.07   23.06
  -5  -1 -14  165.84   25.98
  -5  -2   0   51.79   12.39
  -5  -2   0   47.00   12.34
   5   2   0   50.78   16.39
  -5  -2  -1 1018.83   17.99
  -5  -2  -1 1122.57   20.86
   5   2   1 1050.32   26.29
  -5  -2  -2  208.62   13.01
  -5  -2  -2  199.38   13.17
   5   2   2  197.65   17.27
  -5  -2  -3  573.62   12.63
   5   2   3  579.81   19.71
  -5  -2  -4  219.03   12.65
   5   2   4  183.01   12.26
  -5  -2  -5 1274.39   19.05
   5   2   5 1228.54   23.35
  -5  -2  -6   36.81   10.07
   5   2   6   33.02    9.89
  -5  -2  -7 1403.31   22.72
   5   2   7 1334.35   23.73
  -5  -2  -8   69.94   14.14
   5   2   8   51.61   16.48
  -5  -2  -9  313.75   15.24
   5   2   9  244.47   12.83
  -5  -2 -10  176.04   12.60
   5   2  10  135.04   15.97
  -5  -2 -11  100.33   12.48
   5   2  11   65.26   18.92
  -5  -2 -12  130.05   15.64
   5   2  12  140.11   19.19
  -5  -2 -13  261.11   23.55
   5   2  13  234.54   24.03
  -5  -2 -14   16.05   26.05
   5   2  14   46.96   25.57
   5   2  14   10.45   18.43
  -5  -3   0 3257.79   41.87
  -5  -3   0 3065.95   37.59
   5   3   0 2918.04   45.31
  -5  -3  -1  171.98    9.97
  -5  -3  -1  187.65   12.58
   5   3   1  187.76   17.71
  -5  -3  -2   91.36    8.89
   5   3   2   75.73   12.40
  -5  -3  -3  375.04   13.68
   5   3   3  314.99   17.75
  -5  -3  -4  605.80   14.52
   5   3   4  594.83   19.02
  -5  -3  -5    7.03   13.60
   5   3   5  -11.05   14.27
  -5  -3  -6 1613.12   26.33
   5   3   6 1455.91   24.85
  -5  -3  -7  141.70   10.48
   5   3   7  149.69   17.22
  -5  -3  -8  215.56   11.08
   5   3   8  214.19   12.78
  -5  -3  -9  909.66   21.46
   5   3   9  770.40   20.66
  -5  -3 -10  191.36   17.40
   5   3  10  172.87   15.80
  -5  -3 -11  188.78   17.91
   5   3  11  147.83   18.94
  -5  -3 -12  304.36   22.33
   5   3  12  252.77   14.62
  -5  -3 -13   24.08   15.42
   5   3  13   42.74   22.15
  -5  -4   0  714.76   16.45
   5   4   0  655.20   20.79
  -5  -4  -1   91.12   13.91
   5   4   1    8.40   15.50
  -5  -4  -2  181.30   14.93
   5   4   2  168.05   16.01
  -5  -4  -3   84.36    9.97
   5   4   3   62.22   11.18
  -5  -4  -4  265.54   15.15
   5   4   4  198.18   15.57
  -5  -4  -5  271.86   15.32
   5   4   5  247.35   15.37
  -5  -4  -6  302.12   15.33
   5   4   6  290.91   13.96
  -5  -4  -7  215.96   15.00
   5   4   7  205.62   12.71
  -5  -4  -8  446.73   14.14
   5   4   8  459.04   18.42
  -5  -4  -9   68.12   16.96
   5   4   9   86.25   15.89
  -5  -4 -10  216.51   13.41
   5   4  10  217.40   14.19
  -5  -4 -11   55.87   14.60
   5   4  11   12.27   13.17
  -5  -4 -12   65.44   21.26
   5   4  12   57.33   21.76
  -5  -4 -13  251.37   26.31
   5   4  13  197.31   22.58
  -5  -5   0   22.31   13.78
   5   5   0   17.59    8.18
  -5  -5  -1  455.26   17.59
   5   5   1  342.17   13.49
  -5  -5  -2  335.19   12.64
   5   5   2  304.28   12.79
  -5  -5  -3  109.78   14.26
   5   5   3  102.26   12.27
  -5  -5  -4   74.44   14.32
   5   5   4   94.90   17.10
  -5  -5  -5  480.78   17.74
   5   5   5  431.16   19.37
  -5  -5  -6  322.81   16.27
   5   5   6  297.26   17.80
  -5  -5  -7  409.50   15.72
   5   5   7  335.12   13.87
  -5  -5  -8  127.03   12.52
   5   5   8   92.05   15.98
  -5  -5  -9  236.26   18.20
   5   5   9  227.49   14.31
  -5  -5 -10   26.74   14.43
   5   5  10   10.00   13.04
  -5  -5 -11  100.37   15.34
   5   5  11  118.47   20.84
  -5  -5 -12   68.46   25.39
   5   5  12   50.48   22.74
  -5  -6   0  676.15   21.41
   5   6   0  524.63   19.17
   5   6   1  199.50   15.87
  -5  -6  -1  197.40   12.67
   5   6   2   75.97   16.07
  -5  -6  -2   57.07   11.76
   5   6   3  184.10   16.74
  -5  -6  -3  165.62   16.88
   5   6   4  674.33   20.75
  -5  -6  -4  696.85   16.39
   5   6   5   29.86   11.43
  -5  -6  -5   22.41   16.06
   5   6   6  888.74   22.16
  -5  -6  -6  911.14   20.85
   5   6   7   49.91   19.33
  -5  -6  -7   59.41   13.95
   5   6   8   45.98   13.73
  -5  -6  -8   64.82   18.77
   5   6   9  173.62   14.17
  -5  -6  -9  174.71   14.17
   5   6  10   12.06   22.44
  -5  -6 -10  -22.74   16.00
   5   6  11    7.00   22.39
  -5  -6 -11  -29.02   22.34
   5   7   0   56.09   13.93
  -5  -7   0   52.94   15.50
   5   7   1  148.65   11.88
  -5  -7  -1  142.60   16.62
   5   7   2  124.29   15.79
  -5  -7  -2  145.46   12.13
   5   7   3   17.61   13.40
  -5  -7  -3   36.41   19.18
   5   7   4   74.95   13.86
  -5  -7  -4   87.78   19.52
   5   7   5  430.73   16.88
  -5  -7  -5  480.93   21.54
   5   7   6  163.20   20.08
  -5  -7  -6  173.69   20.20
   5   7   7   86.73   14.46
  -5  -7  -7   84.59   14.24
   5   7   8  321.79   18.28
  -5  -7  -8  348.05   25.01
   5   7   9   44.46   16.69
  -5  -7  -9   78.22   22.78
   5   8   0    2.24   16.85
  -5  -8   0   16.72   18.48
   5   8   1  205.00   19.02
  -5  -8  -1  233.84   20.29
   5   8   2   38.33   12.75
  -5  -8  -2   39.81   19.61
   5   8   3   88.13   19.10
  -5  -8  -3   96.81   14.44
   5   8   4   83.13   19.59
  -5  -8  -4  106.76   14.51
   5   8   5  255.28   24.18
  -5  -8  -5  277.23   18.30
   5   8   6   85.59   17.17
  -5  -8  -6   60.50   24.19
   5   8   7  216.89   24.90
  -5  -8  -7  216.33   18.13
   5   9   0   10.07   20.91
   5   9   1   63.68   15.63
  -5  -9  -1   90.32   23.83
   6  -4   1  116.09   19.06
   6  -4   1  194.16   25.16
  -6   4  -1  148.14   25.23
   6  -4   2   34.98   25.17
   6  -4   2   47.27   24.41
  -6   4  -2   -0.37   24.07
   6  -4   3  -14.08   18.06
   6  -4   3   20.78   16.72
  -6   4  -3   24.86   16.39
   6  -4   4   49.06   25.70
   6  -4   4   90.57   17.27
  -6   3  -1  939.19   20.84
   6  -3   1  889.40   20.77
   6  -3   1  959.65   20.61
  -6   3  -2   43.92   14.85
   6  -3   2   60.87   21.26
   6  -3   2   43.77   14.94
  -6   3  -3   38.25   20.24
   6  -3   3    5.91   21.05
   6  -3   3   29.93   20.71
  -6   3  -4   19.14   14.49
  -6   3  -4   12.35   20.06
   6  -3   4   13.87   14.66
   6  -3   4   -2.57   20.41
  -6   3  -5  271.79   21.77
   6  -3   5  262.02   21.84
   6  -3   5  226.99   15.57
  -6   3  -6   85.52   21.03
   6  -3   6   69.62   20.71
   6  -3   6   69.42   20.82
  -6   3  -7  353.86   19.01
   6  -3   7  350.94   18.38
   6  -3   7  292.85   18.92
  -6   3  -8   88.10   17.13
   6  -3   8   66.45   17.45
  -6   2  -1  128.06   13.09
   6  -2   1  135.49   17.98
   6  -2   1  100.33   12.92
  -6   2  -2  246.01   13.08
   6  -2   2  273.05   18.41
   6  -2   2  248.72   13.37
  -6   2  -3   48.60   16.82
  -6   2  -3   15.24   17.60
   6  -2   3   35.32   17.08
   6  -2   3   33.88   16.87
  -6   2  -4  173.07   13.05
  -6   2  -4  203.83   17.47
   6  -2   4  189.79   17.46
   6  -2   4  184.38   17.26
  -6   2  -5  166.68   13.10
   6  -2   5  185.29   12.93
   6  -2   5  177.51   17.28
  -6   2  -6 1134.88   24.21
   6  -2   6 1030.47   23.54
   6  -2   6 1026.97   24.38
  -6   2  -7  118.40   20.54
   6  -2   7  118.50   20.54
   6  -2   7  107.68   20.45
  -6   2  -8  468.26   23.11
   6  -2   8  474.67   22.51
   6  -2   8  524.56   22.94
  -6   2  -9   16.54   22.72
   6  -2   9   15.56   14.93
  -6   1  -1  828.21   21.35
   6  -1   1  753.65   17.25
   6  -1   1  828.88   21.24
  -6   1  -2    8.38   16.80
  -6   1  -2    4.71   11.92
   6  -1   2    5.58   16.92
   6  -1   2   14.76   11.62
  -6   1  -3    8.75   16.58
  -6   1  -3   23.64   16.70
   6  -1   3   34.02   16.64
   6  -1   3   51.35   16.11
  -6   1  -4   10.86   11.45
  -6   1  -4  -23.50   16.62
   6  -1   4   20.47   11.58
   6  -1   4    2.94   16.38
  -6   1  -5  553.64   18.99
   6  -1   5  516.61   19.06
   6  -1   5  475.55   14.48
  -6   1  -6  132.56   17.06
   6  -1   6  136.00   16.78
   6  -1   6  134.37   16.82
  -6   1  -7  914.48   21.56
   6  -1   7  745.28   21.87
  -6   1  -8   73.81   20.82
   6  -1   8   79.11   17.56
  -6   1  -9   53.28   20.69
   6  -1   9    9.85   17.52
   6  -1  10  183.42   22.05
  -6   1 -10  183.66   16.13
   6  -1  11   66.58   15.25
  -6   0   0  113.68   14.47
   6   0   0  112.14   14.59
   6   0   0  111.79   14.40
  -6   0  -1  291.57   13.06
  -6   0  -1  358.86   13.20
   6   0   1  317.77   12.78
   6   0   1  337.65   12.90
  -6   0  -2   -9.20   13.87
  -6   0  -2    0.91   13.61
   6   0   2   -0.95   13.78
   6   0   2   -0.51   13.67
   6   0   3   83.30   13.86
   6   0   3  118.44   13.46
  -6   0  -3   71.42   13.99
  -6   0  -3   56.22   14.07
   6   0   4  119.03   10.58
   6   0   4  135.64   14.04
  -6   0  -4  142.66   14.26
   6   0   5  432.62   14.04
  -6   0  -5  491.09   18.61
   6   0   6  794.14   17.43
  -6   0  -6  874.52   17.49
  -6   0  -7  786.60   20.58
   6   0   7  765.45   20.96
   6   0   8   64.62   17.82
  -6   0  -8   29.40   17.31
   6   0   9   69.89   13.17
  -6   0  -9   88.56   14.79
   6   0  10   -4.86   13.02
  -6   0 -10   41.03   20.84
   6   0  11   10.57   15.35
  -6   0 -11   -4.28   18.00
   6   1   0 2130.72   24.77
   6   1   0 2365.51   28.14
  -6  -1   0 2298.57   26.26
  -6  -1   0 2182.54   27.19
   6   1   1   18.27   16.60
  -6  -1  -1   29.08   14.01
  -6  -1  -1   38.41    9.82
   6   1   2   85.92   11.94
  -6  -1  -2   98.53   10.23
  -6  -1  -2   80.93   14.06
   6   1   3   11.63   16.18
  -6  -1  -3   34.87   13.28
  -6  -1  -3   10.95    9.81
   6   1   4  408.30   14.32
  -6  -1  -4  447.20   15.39
   6   1   5   49.01   15.88
  -6  -1  -5   43.42   13.70
  -6  -1  -6 1380.64   20.52
   6   1   6 1230.02   24.82
   6   1   7    9.26   10.89
  -6  -1  -7   -0.40   16.53
   6   1   8  141.90   13.69
  -6  -1  -8  128.01   17.18
   6   1   9   28.77   18.67
  -6  -1  -9   30.98   17.04
   6   1  10   83.97   18.71
  -6  -1 -10   40.73   14.87
   6   1  11   23.78   22.82
  -6  -1 -11   55.39   21.16
   6   1  12  171.51   24.08
  -6  -1 -12  329.09   26.31
   6   2   0   82.76   17.05
  -6  -2   0  107.45   13.97
  -6  -2   0  100.76   14.33
   6   2   1  633.05   23.23
  -6  -2  -1  820.30   18.88
  -6  -2  -1  590.29   15.27
   6   2   2    9.80   17.09
  -6  -2  -2   22.94   13.20
  -6  -2  -2   20.07   13.48
   6   2   3   65.62   17.31
  -6  -2  -3   50.40    9.66
   6   2   4  126.14   17.67
  -6  -2  -4  127.43   10.01
   6   2   5  577.17   16.37
  -6  -2  -5  633.94   13.61
   6   2   6   19.55   16.77
  -6  -2  -6   29.15   16.36
   6   2   7  603.15   20.06
  -6  -2  -7  628.92   15.42
   6   2   8   92.00   14.01
  -6  -2  -8   78.52   11.95
   6   2   9    1.37   14.05
  -6  -2  -9   12.42   11.96
   6   2  10   34.92   19.75
  -6  -2 -10   28.09   20.70
   6   2  11  160.58   17.26
  -6  -2 -11  110.15   16.04
   6   2  12   20.05   16.38
  -6  -2 -12   29.88   17.72
  -6  -3   0  341.50   15.69
  -6  -3   0  363.49   12.55
   6   3   0  278.35   15.48
  -6  -3  -1  110.74   13.89
  -6  -3  -1   90.31   11.12
   6   3   1   90.75   18.74
  -6  -3  -2   33.59   12.97
   6   3   2   43.08   17.86
  -6  -3  -3    1.71   12.86
   6   3   3   17.49   17.63
  -6  -3  -4  739.02   18.20
   6   3   4  682.27   18.70
  -6  -3  -5  835.99   19.01
   6   3   5  743.33   18.81
  -6  -3  -6 1300.11   22.15
   6   3   6 1155.56   22.59
  -6  -3  -7  457.24   18.55
   6   3   7  382.42   14.81
  -6  -3  -8   68.78   16.58
   6   3   8   51.58   14.72
  -6  -3  -9   56.23   11.96
   6   3   9   99.63   20.09
  -6  -3 -10   44.24   20.15
   6   3  10   37.77   14.02
  -6  -3 -11   51.45   15.04
   6   3  11   75.53   24.26
  -6  -3 -12  442.36   19.95
   6   3  12  398.62   18.88
  -6  -4   0  545.81   17.47
   6   4   0  400.29   21.19
  -6  -4  -1   52.36   13.32
   6   4   1   36.55   18.32
  -6  -4  -2   24.47   13.31
   6   4   2   -0.60   18.51
  -6  -4  -3   14.36    9.01
   6   4   3   37.66   17.82
  -6  -4  -4  312.11   16.29
   6   4   4  264.40   19.74
  -6  -4  -5  109.86   16.72
   6   4   5   90.31   13.61
  -6  -4  -6  961.77   23.54
   6   4   6  849.48   23.60
  -6  -4  -7   25.44   12.03
   6   4   7   82.15   20.59
  -6  -4  -8  173.78   12.69
   6   4   8  144.23   21.83
  -6  -4  -9   21.02   20.18
   6   4   9   29.64   20.80
  -6  -4 -10   72.99   20.47
   6   4  10   35.69   24.75
  -6  -4 -11  325.20   25.67
   6   4  11  282.58   25.48
  -6  -5   0  120.44   17.33
   6   5   0  112.04   16.66
  -6  -5  -1  532.00   20.78
   6   5   1  369.15   21.59
  -6  -5  -2    1.32   15.69
   6   5   2   -3.28   17.76
  -6  -5  -3  179.28   16.56
   6   5   3  127.89   13.85
  -6  -5  -4   27.26   15.92
   6   5   4   32.89   17.72
  -6  -5  -5 1305.67   28.99
   6   5   5 1147.19   27.79
  -6  -5  -6   39.76   16.90
   6   5   6   17.23   21.43
  -6  -5  -7  168.93   13.63
   6   5   7  182.77   16.38
  -6  -5  -8   76.85   14.90
   6   5   8   77.00   21.43
  -6  -5  -9   -9.88   20.81
   6   5   9   33.88   24.54
  -6  -5 -10   53.27   22.62
   6   5  10   38.51   17.21
  -6  -6   0  236.91   18.85
   6   6   0  176.10   19.13
  -6  -6  -1   63.68   17.29
   6   6   1    3.87   19.02
  -6  -6  -2   23.92   16.80
   6   6   2    0.25   14.58
  -6  -6  -3   14.11   16.68
   6   6   3   16.69   20.54
  -6  -6  -4  213.37   18.45
   6   6   4  175.59   15.82
  -6  -6  -5  218.93   20.58
   6   6   5  178.38   21.83
  -6  -6  -6  230.37   23.17
   6   6   6  214.79   22.10
  -6  -6  -7  196.90   22.77
   6   6   7  142.86   21.80
  -6  -6  -8   -6.15   21.28
   6   6   8   18.01   17.44
  -6  -6  -9   25.19   24.83
   6   6   9   39.67   24.99
  -6  -7   0  200.88   23.90
   6   7   0  145.83   18.69
  -6  -7  -1   43.27   22.44
   6   7   1   32.40   18.44
  -6  -7  -2  -40.20   22.37
   6   7   2   21.10   13.37
  -6  -7  -3  189.16   22.94
   6   7   3  135.95   21.24
  -6  -7  -4  400.90   25.73
   6   7   4  307.16   24.57
  -6  -7  -5  401.26   26.31
   6   7   5  323.98   27.12
  -6  -7  -6  473.87   28.75
   6   7   6  367.87   27.37
  -6  -7  -7   24.67   26.90
   6   7   7   13.92   17.92
   6   8   0    9.08   20.55
  -6  -8  -1   26.73   27.65
   6   8   1    4.11   21.67
  -6  -8  -2   14.83   26.90
   6   8   2   12.43   22.37
  -6  -8  -3  204.99   28.12
   6   8   3  126.04   24.36
   7  -2   1    4.16   25.20
   7  -2   1   19.07   17.52
  -7   2  -1   16.35   17.93
  -7   2  -2   89.21   18.25
   7  -2   2   95.71   25.41
   7  -2   2  132.20   17.56
  -7   2  -3   43.93   24.80
   7  -2   3   35.81   25.08
   7  -2   3   20.46   24.81
   7  -2   4  195.20   24.67
  -7   2  -4  146.58   18.01
   7  -1   1   54.47   21.54
   7  -1   1   75.45   21.45
  -7   1  -1   91.19   21.94
   7  -1   2   -0.73   21.02
   7  -1   2  -26.36   21.08
  -7   1  -2   24.56   21.11
   7  -1   3  259.36   15.50
   7  -1   3  216.84   15.74
  -7   1  -3  218.58   15.72
  -7   1  -3  259.99   15.86
  -7   1  -4   20.96   20.83
   7  -1   4   -4.76   20.62
   7  -1   4    6.25   14.72
  -7   1  -5  113.10   15.26
   7  -1   5  111.73   15.24
   7  -1   5  137.23   22.39
  -7   1  -6  156.19   17.82
   7  -1   6  142.12   22.07
  -7   0   0   89.74   21.27
   7   0   0   95.22   21.11
   7   0   0   86.75   21.02
   7   0   1  397.24   22.39
   7   0   1  418.71   22.73
  -7   0  -1  384.19   22.74
   7   0   2  243.22   21.44
   7   0   2  307.76   21.36
  -7   0  -2  284.09   21.68
  -7   0  -2  271.84   21.38
   7   0   3   82.33   13.33
  -7   0  -3   66.64   20.96
  -7   0  -3   70.99   14.91
   7   0   4  173.37   19.89
  -7   0  -4  242.80   21.25
   7   0   5  517.53   17.70
  -7   0  -5  694.12   17.84
  -7   0  -6   42.08   20.84
   7   0   6   71.43   22.20
  -7   0  -7  445.75   24.10
   7   0   7  343.84   24.00
  -7   0  -8   37.23   24.10
   7   0   8   19.32   15.44
  -7  -1   0  609.89   20.20
   7   1   0  595.72   21.04
  -7  -1  -1  -23.14   17.64
  -7  -1  -1   42.95   16.98
   7   1   1   -5.45   13.39
  -7  -1  -2  248.72   18.06
  -7  -1  -2  222.71   13.19
   7   1   2  224.39   15.24
   7   1   3  167.32   20.08
  -7  -1  -3  159.50   17.75
   7   1   4  298.70   20.64
  -7  -1  -4  332.83   19.70
   7   1   5   24.89   13.78
  -7  -1  -5   23.39   19.90
   7   1   6  478.64   22.66
  -7  -1  -6  571.89   17.13
   7   1   7   41.53   16.41
  -7  -1  -7   52.61   20.13
   7   1   8   75.49   23.85
  -7  -1  -8  134.71   22.35
   7   1   9  -10.46   16.02
  -7  -1  -9    4.89   17.09
   7   2   0   36.29   18.79
  -7  -2   0   27.65   16.67
   7   2   1  199.55   20.31
  -7  -2  -1  206.58   17.38
  -7  -2  -1  273.96   17.51
   7   2   2   32.30   19.42
  -7  -2  -2   22.82   16.31
   7   2   3  356.13   21.99
  -7  -2  -3  393.89   17.79
  -7  -2  -4  139.27   16.83
   7   2   4  128.53   20.42
  -7  -2  -5  732.69   18.05
   7   2   5  652.41   24.97
  -7  -2  -6  838.06   23.60
   7   2   6  711.35   24.66
  -7  -2  -7  243.93   21.31
   7   2   7  182.33   18.40
  -7  -2  -8   55.52   20.15
   7   2   8   41.42   16.90
  -7  -2  -9  109.90   23.83
   7   2   9   88.64   24.11
  -7  -3   0   39.92   11.81
  -7  -3   0   43.27   12.11
   7   3   0   45.89   19.32
  -7  -3  -1   84.09   17.08
   7   3   1    2.77   20.87
  -7  -3  -2  298.11   13.27
   7   3   2  262.76   21.97
  -7  -3  -3   10.23   15.74
   7   3   3   -4.86   14.69
  -7  -3  -4    7.69   15.67
   7   3   4   18.32   20.86
  -7  -3  -5  319.90   15.68
   7   3   5  330.34   22.49
  -7  -3  -6    1.12   19.53
   7   3   6   26.47   20.90
  -7  -3  -7  108.74   20.32
   7   3   7   98.16   24.18
  -7  -3  -8   46.94   22.71
   7   3   8  100.91   25.73
  -7  -3  -9   23.75   23.48
   7   3   9   10.13   24.98
   7   4   0  203.27   21.91
  -7  -4   0  332.20   20.77
   7   4   1   60.17   21.15
  -7  -4  -1   78.52   16.38
   7   4   2   38.20   22.09
  -7  -4  -2   87.99   11.57
   7   4   3  253.49   23.85
  -7  -4  -3  303.46   18.76
   7   4   4  269.28   23.53
  -7  -4  -4  381.70   21.16
   7   4   5   59.34   16.24
  -7  -4  -5   81.98   19.96
   7   4   6  342.57   26.18
  -7  -4  -6  396.79   22.13
   7   4   7   37.79   26.13
  -7  -4  -7   37.03   14.13
   7   4   8    9.94   26.28
  -7  -4  -8   12.53   16.74
   7   5   0   20.69   19.49
  -7  -5   0   16.43   20.77
   7   5   1  147.92   21.94
  -7  -5  -1  245.51   20.95
   7   5   2   37.12   22.21
  -7  -5  -2   79.52   19.89
   7   5   3  213.11   18.10
  -7  -5  -3  301.29   21.35
   7   5   4  193.57   17.61
  -7  -5  -4  220.62   15.33
   7   5   5  279.15   21.23
  -7  -5  -5  327.73   17.00
   7   5   6  303.46   21.23
  -7  -5  -6  363.76   24.30
   7   5   7   73.80   27.20
  -7  -5  -7  124.40   17.50
   7   6   0  233.93   24.76
   7   6   1   26.50   24.05
  -7  -6  -1   43.55   21.47
   7   6   2  268.65   27.07
  -7  -6  -2  336.21   22.96
   7   6   3   28.68   26.56
  -7  -6  -3   71.33   22.84
   7   6   4  109.71   19.74
  -7  -6  -4  176.91   18.15
   7   6   5  298.77   29.01
  -7  -6  -5  407.60   20.98
;
_shelx_hkl_checksum     21597
_shelx_res_file
;
TITL ZnCl2(2,6-Dimethylpyrazin)*MeOH in P-1 at 170 K (ijm440)
    ijm440.res
    created by SHELXL-2016/6 at 09:37:28 on 02-Feb-2026
CELL 0.71073 6.0481 7.4627 12.9967 89.945 85.471 74.71
ZERR 2 0.0006 0.0007 0.0013 0.012 0.012 0.011
LATT 1
SFAC C H Cl N O Zn
UNIT 14 24 4 4 2 2
EQIV $1 1+X,-1+Y,+Z
EQIV $2 2-X,1-Y,1-Z
EQIV $3 2-X,1-Y,-Z
EQIV $4 -1+X,1+Y,+Z
EQIV $5 -1+X,+Y,+Z
DFIX 0.84 O1 H1
L.S. 10
PLAN  10
TEMP -103
HTAB O1 N1_$1
HTAB C3 Cl2_$2
HTAB C5 Cl1_$3
HTAB C5 Cl1_$4
HTAB C6 Cl2_$4
HTAB C6 Cl2_$2
HTAB C7 Cl2_$5
CONF
LIST 8
BOND $H
HTAB
MORE -1
fmap 2 53
acta
OMIT -3 -2 1
REM <olex2.extras>
REM <HklSrc "%.\\IJM440.HKL">
REM </olex2.extras>
WGHT    0.088900    0.081400
EXTI    0.027846
FVAR       0.91624
ZN1   6    1.022563    0.325399    0.251166    11.00000    0.00768    0.00887 =
         0.01786   -0.00016   -0.00194    0.00237
CL1   3    1.181240    0.306747    0.091179    11.00000    0.02282    0.02631 =
         0.01988    0.00296    0.00507   -0.00020
CL2   3    1.211560    0.350790    0.385981    11.00000    0.02047    0.02725 =
         0.02531   -0.00156   -0.01054   -0.00516
O1    5    0.917833    0.091377    0.274461    11.00000    0.01056    0.01052 =
         0.02887    0.00248   -0.00319    0.00074
H1    2    1.027676   -0.005420    0.270193    11.00000   -1.50000
N1    4    0.297390    0.793535    0.267449    11.00000    0.00809    0.00803 =
         0.01991    0.00223   -0.00132    0.00004
N2    4    0.714416    0.528340    0.258556    11.00000    0.00765    0.01144 =
         0.01792    0.00018   -0.00162    0.00280
C1    1    0.397113    0.715801    0.176833    11.00000    0.01111    0.00832 =
         0.01960   -0.00004   -0.00385   -0.00102
C2    1    0.608782    0.581843    0.172774    11.00000    0.01097    0.00990 =
         0.01810   -0.00185   -0.00112    0.00204
AFIX  43
H2    2    0.678622    0.528008    0.108048    11.00000   -1.20000
AFIX   0
C3    1    0.613895    0.606694    0.348841    11.00000    0.01186    0.01137 =
         0.01599    0.00041   -0.00300    0.00237
AFIX  43
H3    2    0.687547    0.570667    0.410353    11.00000   -1.20000
AFIX   0
C4    1    0.401843    0.740976    0.354186    11.00000    0.01227    0.01039 =
         0.01568    0.00122   -0.00035   -0.00073
C5    1    0.279142    0.776852    0.081401    11.00000    0.01998    0.02080 =
         0.01943   -0.00192   -0.00771    0.00380
AFIX 137
H5A   2    0.144983    0.726829    0.079890    11.00000   -1.50000
H5B   2    0.385738    0.730979    0.020628    11.00000   -1.50000
H5C   2    0.229148    0.912884    0.080948    11.00000   -1.50000
AFIX   0
C6    1    0.284429    0.826615    0.454733    11.00000    0.01842    0.02313 =
         0.01784   -0.00089    0.00044    0.00621
AFIX 137
H6A   2    0.237284    0.962092    0.448915    11.00000   -1.50000
H6B   2    0.390538    0.792852    0.509089    11.00000   -1.50000
H6C   2    0.148516    0.781027    0.472088    11.00000   -1.50000
AFIX   0
C7    1    0.738838    0.052624    0.218627    11.00000    0.01776    0.02048 =
         0.04903   -0.00339   -0.01006   -0.00503
AFIX 137
H7A   2    0.594142    0.147234    0.236440    11.00000   -1.50000
H7B   2    0.720038   -0.070144    0.237140    11.00000   -1.50000
H7C   2    0.780465    0.054397    0.144286    11.00000   -1.50000
AFIX   0
HKLF 4
REM  ZnCl2(2,6-Dimethylpyrazin)*MeOH in P-1 at 170 K (ijm440)
REM R1 =  0.0459 for    2223 Fo > 4sig(Fo)  and  0.0574 for all    2675 data
REM    125 parameters refined using      1 restraints
END
WGHT      0.0889      0.0814
REM Instructions for potential hydrogen bonds
HTAB O1 N1_$1
HTAB C3 Cl2_$2
HTAB C5 Cl1_$3
HTAB C5 Cl1_$4
HTAB C6 Cl2_$4
HTAB C6 Cl2_$2
HTAB C7 Cl2_$5
REM Highest difference peak  1.362,  deepest hole -1.316,  1-sigma level  0.163
Q1    1   1.0312  0.3195  0.1751  11.00000  0.05    1.36
Q2    1   1.0136  0.3190  0.3224  11.00000  0.05    1.31
Q3    1   1.0323  0.3325  0.0218  11.00000  0.05    1.25
Q4    1   1.0086  0.3214  0.3954  11.00000  0.05    1.23
Q5    1   1.1748  0.3193  0.3217  11.00000  0.05    1.08
Q6    1   1.2211  0.3441  0.2425  11.00000  0.05    1.05
Q7    1  -0.0103  0.6802  0.5322  11.00000  0.05    1.02
Q8    1   1.2139  0.3383  0.1723  11.00000  0.05    0.98
Q9    1  -0.0333  0.6746  0.0489  11.00000  0.05    0.88
Q10   1   1.0184  0.3271  0.0987  11.00000  0.05    0.81
;
_shelx_res_checksum     99922
data_2
_audit_creation_method
;
Olex2 1.3-ac4
(compiled 2020.03.28 svn.rd84adfe8 for Rigaku Oxford Diffraction, GUI svn.r6032)
;
_chemical_name_systematic
;
Dibromido(2,6-dimethylpyrazine-\k<i>N</i>)(methanol-\k<i>O</i>)zinc(II)
;
_chemical_name_common     ?
_chemical_formula_moiety     'C7 H12 Br2 N2 O Zn'
_chemical_formula_sum     'C7 H12 Br2 N2 O Zn'
_chemical_formula_iupac     '[Zn Br2 (C6 H8 N2) (C H4 O)]'
_chemical_formula_weight     365.38
_chemical_melting_point     ?
_space_group_crystal_system     monoclinic
_space_group_name_H-M_alt     'P 1 21/n 1'
_space_group_name_Hall     '-P 2yn'
loop_
    _space_group_symop_operation_xyz
    'x, y, z'
    '-x+1/2, y+1/2, -z+1/2'
    '-x, -y, -z'
    'x-1/2, -y-1/2, z-1/2'
_cell_length_a     7.1931(5)
_cell_length_b     15.2428(9)
_cell_length_c     11.4186(6)
_cell_angle_alpha     90
_cell_angle_beta     103.937(7)
_cell_angle_gamma     90
_cell_volume     1215.11(13)
_cell_formula_units_Z     4
_cell_measurement_reflns_used     8000
_cell_measurement_theta_min     7.2
_cell_measurement_theta_max     27.3
_cell_measurement_temperature     170(2)
_exptl_crystal_description     block
_exptl_crystal_colour     colorless
_exptl_crystal_size_max     0.12
_exptl_crystal_size_mid     0.10
_exptl_crystal_size_min     0.08
_exptl_crystal_density_diffrn     1.997
_exptl_crystal_density_meas     ?
_exptl_crystal_density_method     'not measured'
_exptl_crystal_F_000     704
_exptl_absorpt_coefficient_mu     8.565
_exptl_absorpt_correction_type     numerical
_exptl_absorpt_process_details
;
(X-Red and X-Shape; Stoe, 2008)
;
_exptl_absorpt_correction_T_min     0.2362
_exptl_absorpt_correction_T_max     0.3569
_exptl_special_details     ?
_diffrn_ambient_temperature     170.15
_diffrn_source     ?
_diffrn_radiation_type     MoK\a
_diffrn_radiation_wavelength     0.71073
_diffrn_radiation_monochromator     graphite
_diffrn_measurement_device_type     'Stoe IPDS-2'
_diffrn_measurement_method     'Omega scans'
_diffrn_detector_area_resol_mean     ?
_diffrn_reflns_number     10027
_diffrn_reflns_av_R_equivalents     0.0307
_diffrn_reflns_av_unetI/netI     0.0255
_diffrn_reflns_theta_min     2.272
_diffrn_reflns_theta_max     28.063
_diffrn_reflns_theta_full     25.242
_diffrn_measured_fraction_theta_max     0.993
_diffrn_measured_fraction_theta_full     0.999
_diffrn_reflns_limit_h_min     -9
_diffrn_reflns_limit_h_max     9
_diffrn_reflns_limit_k_min     -20
_diffrn_reflns_limit_k_max     20
_diffrn_reflns_limit_l_min     -13
_diffrn_reflns_limit_l_max     15
_refine_special_details     ?
_reflns_number_total     2943
_reflns_number_gt     2434
_reflns_threshold_expression     'I > 2\s(I)'
_refine_ls_structure_factor_coef     Fsqd
_refine_ls_matrix_type     full
_refine_ls_R_factor_all     0.0421
_refine_ls_R_factor_gt     0.0310
_refine_ls_wR_factor_gt     0.0734
_refine_ls_wR_factor_ref     0.0778
_refine_ls_goodness_of_fit_ref     1.018
_refine_ls_restrained_S_all     1.018
_refine_ls_number_reflns     2943
_refine_ls_number_parameters     125
_refine_ls_number_restraints     1
_refine_ls_hydrogen_treatment     mixed
_refine_ls_weighting_scheme     calc
_refine_ls_weighting_details
                      'w=1/[\s^2^(Fo^2^)+(0.0515P)^2^] where P=(Fo^2^+2Fc^2^)/3'
_atom_sites_solution_hydrogens     mixed
_atom_sites_solution_primary     dual
_atom_sites_solution_secondary     ?
_refine_ls_shift/su_max     0.001
_refine_ls_shift/su_mean     0.000
_refine_diff_density_max     0.468
_refine_diff_density_min     -0.610
_refine_ls_extinction_method
;
SHELXL-2016/6 (Sheldrick 2015b)
;
_refine_ls_extinction_coef     0.0084(7)
_refine_ls_extinction_expression
                                  'Fc^*^=kFc[1+0.001xFc^2^\l^3^/sin(2\q)]^-1/4^'
loop_
    _atom_type_symbol
    _atom_type_description
    _atom_type_scat_dispersion_real
    _atom_type_scat_dispersion_imag
    _atom_type_scat_source
    'C' 'C' 0.0033 0.0016
                         'International Tables Vol C Tables 4.2.6.8 and 6.1.1.4'
    'H' 'H' 0.0000 0.0000
                         'International Tables Vol C Tables 4.2.6.8 and 6.1.1.4'
    'Br' 'Br' -0.2901 2.4595
                         'International Tables Vol C Tables 4.2.6.8 and 6.1.1.4'
    'N' 'N' 0.0061 0.0033
                         'International Tables Vol C Tables 4.2.6.8 and 6.1.1.4'
    'O' 'O' 0.0106 0.0060
                         'International Tables Vol C Tables 4.2.6.8 and 6.1.1.4'
    'Zn' 'Zn' 0.2839 1.4301
                         'International Tables Vol C Tables 4.2.6.8 and 6.1.1.4'
_computing_data_collection
;
X-AREA (Stoe, 2008)
;
_computing_cell_refinement
;
X-AREA (Stoe, 2008)
;
_computing_data_reduction
;
X-AREA (Stoe, 2008)
;
_computing_structure_solution
;
SHELXT (Sheldrick, 2015a)
;
_computing_structure_refinement
;
SHELXL (Sheldrick, 2015b)
;
_computing_molecular_graphics
;
DIAMOND (Brandenburg, 1999) and XP in SHELXTL-PC (Sheldrick,
2008)
;
_computing_publication_material
;
Publcif (Westrip, 2010)
;
loop_
    _atom_site_type_symbol
    _atom_site_label
    _atom_site_fract_x
    _atom_site_fract_y
    _atom_site_fract_z
    _atom_site_U_iso_or_equiv
    _atom_site_adp_type
    _atom_site_calc_flag
    _atom_site_occupancy
    _atom_site_disorder_assembly
    _atom_site_disorder_group
    Zn Zn1 0.62772(5) 0.63072(2) 0.71740(3) 0.01889(11) Uani d 1 . .
    Br Br1 0.73136(5) 0.48630(2) 0.69719(3) 0.02990(12) Uani d 1 . .
    Br Br2 0.72234(5) 0.71163(3) 0.89530(3) 0.03381(12) Uani d 1 . .
    O O1 0.3423(3) 0.6336(2) 0.6914(2) 0.0344(6) Uani d 1 . .
    H H1 0.308(7) 0.660(3) 0.747(4) 0.052 Uiso d 1 . .
    C C11 0.1921(5) 0.5986(3) 0.6012(3) 0.0309(7) Uani d 1 . .
    H H11A 0.107236 0.646053 0.562825 0.046 Uiso calc 1 . .
    H H11B 0.119366 0.556534 0.637516 0.046 Uiso calc 1 . .
    H H11C 0.245122 0.568677 0.540544 0.046 Uiso calc 1 . .
    N N1 0.7234(4) 0.78592(19) 0.3686(2) 0.0220(5) Uani d 1 . .
    N N2 0.6734(4) 0.69914(17) 0.5698(2) 0.0188(5) Uani d 1 . .
    C C1 0.7187(4) 0.8310(2) 0.4688(3) 0.0228(6) Uani d 1 . .
    C C2 0.6960(4) 0.7861(2) 0.5705(3) 0.0217(6) Uani d 1 . .
    H H2 0.696644 0.817979 0.642087 0.026 Uiso calc 1 . .
    C C3 0.6748(4) 0.6556(2) 0.4683(3) 0.0213(6) Uani d 1 . .
    H H3 0.656328 0.593891 0.465830 0.026 Uiso calc 1 . .
    C C4 0.7024(4) 0.6984(2) 0.3666(3) 0.0229(6) Uani d 1 . .
    C C5 0.7385(7) 0.9290(2) 0.4656(4) 0.0410(9) Uani d 1 . .
    H H5A 0.861314 0.944069 0.447765 0.062 Uiso calc 1 . .
    H H5B 0.733555 0.953631 0.544044 0.062 Uiso calc 1 . .
    H H5C 0.633628 0.953363 0.402749 0.062 Uiso calc 1 . .
    C C6 0.7132(6) 0.6496(3) 0.2544(3) 0.0341(8) Uani d 1 . .
    H H6A 0.656530 0.685392 0.183474 0.051 Uiso calc 1 . .
    H H6B 0.642639 0.594258 0.250431 0.051 Uiso calc 1 . .
    H H6C 0.847488 0.637298 0.255916 0.051 Uiso calc 1 . .
loop_
    _atom_site_aniso_label
    _atom_site_aniso_U_11
    _atom_site_aniso_U_22
    _atom_site_aniso_U_33
    _atom_site_aniso_U_12
    _atom_site_aniso_U_13
    _atom_site_aniso_U_23
    Zn1 0.01907(18) 0.02417(19) 0.01512(19) -0.00124(13) 0.00745(13) 0.00053(13)
    Br1 0.0435(2) 0.02313(17) 0.02577(19) 0.00434(13) 0.01359(15) 0.00339(13)
    Br2 0.02469(18) 0.0514(2) 0.02468(19) -0.00688(15) 0.00469(13) -0.01538(15)
    O1 0.0184(10) 0.0626(18) 0.0240(12) -0.0024(11) 0.0089(9) -0.0233(12)
    C11 0.0277(16) 0.039(2) 0.0248(17) -0.0036(14) 0.0036(13) -0.0066(15)
    N1 0.0188(12) 0.0312(14) 0.0174(13) -0.0020(10) 0.0072(10) 0.0038(11)
    N2 0.0192(12) 0.0229(12) 0.0159(12) -0.0003(10) 0.0070(10) 0.0019(10)
    C1 0.0231(15) 0.0269(16) 0.0204(15) -0.0034(12) 0.0092(12) 0.0013(12)
    C2 0.0214(14) 0.0276(16) 0.0180(15) -0.0034(12) 0.0090(12) 0.0003(12)
    C3 0.0229(14) 0.0224(15) 0.0200(15) -0.0008(11) 0.0077(12) -0.0015(12)
    C4 0.0206(14) 0.0301(16) 0.0204(15) -0.0008(12) 0.0095(12) 0.0012(12)
    C5 0.065(3) 0.0275(18) 0.034(2) -0.0106(18) 0.0197(19) 0.0004(16)
    C6 0.047(2) 0.037(2) 0.0227(17) -0.0013(17) 0.0177(16) -0.0036(15)
_geom_special_details
;
 All esds (except the esd in the dihedral angle between two l.s. planes)
 are estimated using the full covariance matrix.  The cell esds are taken
 into account individually in the estimation of esds in distances, angles
 and torsion angles; correlations between esds in cell parameters are only
 used when they are defined by crystal symmetry.  An approximate (isotropic)
 treatment of cell esds is used for estimating esds involving l.s. planes.
;
loop_
    _geom_bond_atom_site_label_1
    _geom_bond_atom_site_label_2
    _geom_bond_site_symmetry_2
    _geom_bond_distance
    _geom_bond_publ_flag
    Zn1 Br1 . 2.3533(5) y
    Zn1 Br2 . 2.3334(5) y
    Zn1 O1 . 2.003(2) y
    Zn1 N2 . 2.075(3) y
    O1 H1 . 0.833(19) ?
    O1 C11 . 1.406(4) ?
    C11 H11A . 0.9800 ?
    C11 H11B . 0.9800 ?
    C11 H11C . 0.9800 ?
    N1 C1 . 1.342(4) ?
    N1 C4 . 1.343(4) ?
    N2 C2 . 1.335(4) ?
    N2 C3 . 1.337(4) ?
    C1 C2 . 1.391(4) ?
    C1 C5 . 1.503(5) ?
    C2 H2 . 0.9500 ?
    C3 H3 . 0.9500 ?
    C3 C4 . 1.387(4) ?
    C4 C6 . 1.499(5) ?
    C5 H5A . 0.9800 ?
    C5 H5B . 0.9800 ?
    C5 H5C . 0.9800 ?
    C6 H6A . 0.9800 ?
    C6 H6B . 0.9800 ?
    C6 H6C . 0.9800 ?
loop_
    _geom_angle_atom_site_label_1
    _geom_angle_atom_site_label_2
    _geom_angle_atom_site_label_3
    _geom_angle_site_symmetry_1
    _geom_angle_site_symmetry_3
    _geom_angle
    _geom_angle_publ_flag
    Br2 Zn1 Br1 . . 123.16(2) y
    O1 Zn1 Br1 . . 110.09(9) y
    O1 Zn1 Br2 . . 101.02(7) y
    O1 Zn1 N2 . . 103.06(11) y
    N2 Zn1 Br1 . . 105.94(7) y
    N2 Zn1 Br2 . . 111.81(8) y
    Zn1 O1 H1 . . 112(4) ?
    C11 O1 Zn1 . . 132.8(2) ?
    C11 O1 H1 . . 115(4) ?
    O1 C11 H11A . . 109.5 ?
    O1 C11 H11B . . 109.5 ?
    O1 C11 H11C . . 109.5 ?
    H11A C11 H11B . . 109.5 ?
    H11A C11 H11C . . 109.5 ?
    H11B C11 H11C . . 109.5 ?
    C1 N1 C4 . . 119.8(3) ?
    C2 N2 Zn1 . . 122.5(2) ?
    C2 N2 C3 . . 118.1(3) ?
    C3 N2 Zn1 . . 119.4(2) ?
    N1 C1 C2 . . 119.5(3) ?
    N1 C1 C5 . . 117.8(3) ?
    C2 C1 C5 . . 122.7(3) ?
    N2 C2 C1 . . 121.4(3) ?
    N2 C2 H2 . . 119.3 ?
    C1 C2 H2 . . 119.3 ?
    N2 C3 H3 . . 119.2 ?
    N2 C3 C4 . . 121.7(3) ?
    C4 C3 H3 . . 119.2 ?
    N1 C4 C3 . . 119.4(3) ?
    N1 C4 C6 . . 118.6(3) ?
    C3 C4 C6 . . 122.0(3) ?
    C1 C5 H5A . . 109.5 ?
    C1 C5 H5B . . 109.5 ?
    C1 C5 H5C . . 109.5 ?
    H5A C5 H5B . . 109.5 ?
    H5A C5 H5C . . 109.5 ?
    H5B C5 H5C . . 109.5 ?
    C4 C6 H6A . . 109.5 ?
    C4 C6 H6B . . 109.5 ?
    C4 C6 H6C . . 109.5 ?
    H6A C6 H6B . . 109.5 ?
    H6A C6 H6C . . 109.5 ?
    H6B C6 H6C . . 109.5 ?
loop_
    _geom_torsion_atom_site_label_1
    _geom_torsion_atom_site_label_2
    _geom_torsion_atom_site_label_3
    _geom_torsion_atom_site_label_4
    _geom_torsion_site_symmetry_1
    _geom_torsion_site_symmetry_2
    _geom_torsion_site_symmetry_3
    _geom_torsion_site_symmetry_4
    _geom_torsion
    _geom_torsion_publ_flag
    Zn1 N2 C2 C1 . . . . -177.3(2) ?
    Zn1 N2 C3 C4 . . . . 179.2(2) ?
    N1 C1 C2 N2 . . . . -1.9(5) ?
    N2 C3 C4 N1 . . . . -1.8(5) ?
    N2 C3 C4 C6 . . . . 177.1(3) ?
    C1 N1 C4 C3 . . . . 0.5(4) ?
    C1 N1 C4 C6 . . . . -178.5(3) ?
    C2 N2 C3 C4 . . . . 1.2(5) ?
    C3 N2 C2 C1 . . . . 0.6(5) ?
    C4 N1 C1 C2 . . . . 1.3(4) ?
    C4 N1 C1 C5 . . . . -178.7(3) ?
    C5 C1 C2 N2 . . . . 178.1(3) ?
loop_
    _geom_hbond_atom_site_label_D
    _geom_hbond_atom_site_label_H
    _geom_hbond_atom_site_label_A
    _geom_hbond_site_symmetry_A
    _geom_hbond_distance_DH
    _geom_hbond_distance_HA
    _geom_hbond_distance_DA
    _geom_hbond_angle_DHA
    O1 H1 N1 4_576 0.833(19) 1.84(2) 2.677(3) 178(5)
    C11 H11A Br2 4_575 0.98 3.13 3.767(4) 124
    C11 H11C Br1 3_666 0.98 2.88 3.807(4) 157
    C2 H2 Br1 2_656 0.95 3.12 3.994(3) 153
    C3 H3 Br1 . 0.95 3.05 3.626(3) 121
    C5 H5B Br1 2_656 0.98 2.95 3.903(4) 166
_shelx_space_group_comment
;
The symmetry employed for this shelxl refinement is uniquely defined
by the following loop, which should always be used as a source of
symmetry information in preference to the above space-group names.
They are only intended as comments.
;
_shelx_estimated_absorpt_T_min     ?
_shelx_estimated_absorpt_T_max     ?
_shelx_hkl_file
;
  -1   0   0   34.06   12.84   0
   1   0   0   36.02   18.09   0
  -3   0   0   -4.52   15.19   0
   3   0   0  -10.09   14.78   0
  -4   0   0 1247.83   17.42   0
   4   0   0 1234.32   19.98   0
  -5   0   0   -6.59   14.33   0
   5   0   0   -7.01    9.92   0
  -6   0   0  470.47   18.79   0
   6   0   0  443.98   18.64   0
   7   0   0   14.08   11.30   0
  -7   0   0   12.04   15.94   0
   8   0   0  483.29   20.41   0
  -8   0   0  420.50   20.67   0
   9   0   0   22.82   21.38   0
  -9   0   0   10.82   21.95   0
  -1  -1   0 1781.24   35.70   0
   1   1   0 1769.76   35.50   0
  -1   1   0 1719.06   33.40   0
   1  -1   0 1931.63   34.67   0
  -2   1   0 8089.84   49.04   0
   2  -1   0 7833.72   48.58   0
   2   1   0 7776.60   50.88   0
  -3   1   0 3081.44   26.01   0
  -3  -1   0 2991.06   28.73   0
   3  -1   0 3040.30   27.96   0
   3   1   0 3016.37   28.87   0
  -4   1   0 3154.69   26.51   0
  -4  -1   0 3136.54   24.53   0
   4  -1   0 3167.56   26.09   0
   4   1   0 3394.37   27.22   0
   5   1   0   69.32   14.57   0
  -5   1   0   63.25   14.75   0
  -5  -1   0   69.74   10.38   0
   5  -1   0   67.49   10.45   0
   6   1   0  563.76   18.91   0
  -6   1   0  466.82   18.75   0
  -6  -1   0  478.80   14.43   0
   6  -1   0  442.87   18.41   0
   7   1   0   21.65   15.95   0
  -7   1   0    9.27   16.03   0
  -7  -1   0   13.07   11.25   0
   7  -1   0   33.28   15.86   0
   8  -1   0  403.39   20.68   0
   8   1   0  518.38   20.65   0
  -8   1   0  481.17   21.15   0
  -8  -1   0  478.42   21.09   0
   9  -1   0  124.20   22.28   0
   9   1   0  167.12   15.75   0
  -9   1   0  107.04   23.15   0
  -9  -1   0  141.43   22.86   0
   0   2   0 1405.41   37.97   0
   0  -2   0 1425.60   38.03   0
  -1   2   0 1581.74   30.21   0
  -1  -2   0 1565.05   33.41   0
   1   2   0 1541.32   30.93   0
   1  -2   0 1522.96   30.18   0
   2   2   0  411.86   19.92   0
  -2   2   0  416.05   20.14   0
   2  -2   0  440.58   20.02   0
  -2  -2   0  431.14   19.96   0
   3   2   0  608.25   15.15   0
  -3   2   0  634.66   18.19   0
   3  -2   0  606.57   17.90   0
  -3  -2   0  607.18   18.65   0
   4   2   0    8.05   14.46   0
  -4   2   0   14.52   14.67   0
  -4  -2   0    1.11   14.58   0
   4  -2   0    8.68   10.34   0
   5   2   0  428.02   16.05   0
  -5   2   0  409.77   12.48   0
  -5  -2   0  398.67   16.09   0
   5  -2   0  424.47   15.95   0
   6   2   0   74.68   17.59   0
  -6   2   0   71.48   17.90   0
  -6  -2   0   79.63   17.42   0
   6  -2   0   67.63   17.44   0
   7   2   0  240.08   16.97   0
  -7   2   0  228.88   12.49   0
  -7  -2   0  241.08   17.08   0
   7  -2   0  232.82   16.54   0
   8   2   0   12.98   19.35   0
  -8   2   0   43.58   13.93   0
  -8  -2   0   94.76   18.94   0
   8  -2   0   49.39   13.63   0
   9  -2   0   81.05   21.64   0
   9   2   0   73.36   22.07   0
  -9   2   0  127.01   15.85   0
  -9  -2   0  106.63   21.93   0
   0   3   0    3.70   22.25   0
   0  -3   0    9.14   22.64   0
   1  -3   0 1867.70   31.36   0
  -1  -3   0 1818.65   32.23   0
  -1   3   0 1821.15   27.79   0
  -2  -3   0   14.27   16.19   0
  -2   3   0   10.63   16.52   0
   2   3   0   20.90   16.02   0
   2  -3   0   19.59   16.58   0
   3   3   0 1868.23   21.91   0
  -3   3   0 1868.46   20.57   0
   3  -3   0 1896.01   23.10   0
  -3  -3   0 1900.88   22.19   0
   4   3   0 1077.19   19.54   0
  -4   3   0 1053.59   19.24   0
   4  -3   0 1069.73   19.28   0
  -4  -3   0 1093.24   19.78   0
   5   3   0  146.37   15.02   0
  -5   3   0  141.25   10.94   0
  -5  -3   0  131.75   10.89   0
   5  -3   0  143.11   14.72   0
   6   3   0 1972.89   23.46   0
  -6   3   0 1931.02   19.15   0
  -6  -3   0 1904.08   19.65   0
   6  -3   0 2012.69   22.88   0
   7   3   0  260.41   12.72   0
  -7   3   0  225.49   12.76   0
  -7  -3   0  263.13   16.65   0
   7  -3   0  248.15   16.73   0
   8   3   0  311.43   20.61   0
  -8   3   0  313.82   20.55   0
  -8  -3   0  331.34   20.04   0
   8  -3   0  254.84   20.15   0
   9  -3   0    5.08   14.95   0
  -9   3   0   45.38   21.84   0
   9   3   0   20.35   15.21   0
  -9  -3   0   30.58   21.37   0
   0   4   0  163.92   26.80   0
   0  -4   0  166.73   26.55   0
   1  -4   0 8588.04   49.66   0
  -1  -4   0 8299.76   61.38   0
  -1   4   0 8551.67   51.18   0
  -2   4   0 4373.13   33.25   0
  -2  -4   0 4353.34   37.06   0
   2  -4   0 4483.18   33.28   0
  -3  -4   0 2127.61   25.28   0
  -3   4   0 2083.04   23.64   0
   3   4   0 2089.13   25.23   0
   3  -4   0 2129.54   23.66   0
   4   4   0 8726.00   40.35   0
  -4   4   0 8397.41   37.26   0
   4  -4   0 8465.73   34.99   0
  -4  -4   0 8540.68   40.41   0
   5   4   0  317.78   16.05   0
  -5   4   0  345.17   11.93   0
   5  -4   0  383.60   15.76   0
  -5  -4   0  330.12   15.75   0
   6   4   0 1022.01   16.87   0
  -6   4   0 1057.04   20.58   0
  -6  -4   0  980.76   20.44   0
   6  -4   0  982.28   20.13   0
   7   4   0   76.21   16.62   0
  -7   4   0   63.00   11.87   0
  -7  -4   0   81.23   16.13   0
   7  -4   0   41.86   16.23   0
  -8   4   0   58.04   13.86   0
   8   4   0   50.40   19.73   0
  -8  -4   0   68.16   13.64   0
   8  -4   0   72.69   18.91   0
  -9   4   0   15.25   21.74   0
   9   4   0    4.07   15.40   0
  -9  -4   0  -10.15   21.53   0
   9  -4   0  -12.16   21.04   0
   0   5   0    0.33   20.97   0
   0  -5   0    0.04   21.01   0
   1  -5   0   25.07   17.39   0
  -1  -5   0   10.16   20.08   0
   1   5   0    5.60   13.41   0
  -1   5   0   18.73   12.35   0
  -2  -5   0 1262.60   20.86   0
  -2  -5   0 1302.89   24.55   0
   2  -5   0 1273.19   18.95   0
  -2   5   0 1287.67   18.96   0
  -3  -5   0  348.10   16.93   0
  -3   5   0  368.18   16.88   0
   3  -5   0  369.85   16.72   0
  -4   5   0  -16.64   14.94   0
   4   5   0   -0.31   10.19   0
   4  -5   0   13.97   14.76   0
  -4  -5   0   11.20   10.26   0
  -5   5   0 2546.91   22.63   0
   5   5   0 2445.59   23.97   0
   5  -5   0 2489.68   22.33   0
  -5  -5   0 2472.30   23.84   0
  -6   5   0  438.73   13.89   0
   6   5   0  482.72   19.05   0
  -6  -5   0  433.90   18.46   0
   6  -5   0  462.90   18.36   0
  -7   5   0 1411.61   17.21   0
   7   5   0 1471.96   21.85   0
  -7  -5   0 1421.27   21.10   0
   7  -5   0 1382.07   16.92   0
  -8   5   0   54.67   19.18   0
   8   5   0  -13.14   13.91   0
  -8  -5   0   -2.99   18.84   0
   8  -5   0    0.98   13.52   0
   0  -6   0 4399.54   40.93   0
   0   6   0 4464.43   41.10   0
   1  -6   0  244.44   14.05   0
   1   6   0  251.91   15.36   0
  -1   6   0  229.46   18.48   0
  -1  -6   0  262.23   21.53   0
  -2  -6   0 1880.90   26.12   0
   2  -6   0 1911.75   23.61   0
  -2  -6   0 1888.29   24.68   0
  -2   6   0 1871.87   20.79   0
  -3   6   0 1090.29   19.77   0
  -3  -6   0 1153.22   20.66   0
   3  -6   0 1148.94   19.52   0
  -3  -6   0 1142.72   18.75   0
  -4   6   0  254.93   11.95   0
   4  -6   0  263.40   11.67   0
  -4  -6   0  247.34   15.52   0
  -5   6   0  477.80   19.86   0
   5   6   0  467.50   15.16   0
   5  -6   0  441.78   12.24   0
  -5  -6   0  483.82   19.64   0
  -6   6   0  140.15   17.65   0
   6   6   0  109.77   17.45   0
   6  -6   0  115.21   12.50   0
  -6  -6   0  121.69   12.34   0
  -7   6   0  200.96   12.27   0
   7   6   0  208.16   17.13   0
  -7  -6   0  179.61   18.76   0
   7  -6   0  199.41   16.86   0
  -8   6   0   88.29   19.55   0
   8   6   0   59.74   19.83   0
  -8  -6   0   71.93   19.00   0
   8  -6   0   90.94   13.82   0
   0  -7   0   -2.99   13.22   0
   0   7   0    4.11   12.88   0
   1  -7   0  931.77   18.07   0
  -1  -7   0  924.58   24.62   0
   1   7   0  939.96   23.37   0
  -1   7   0  927.62   17.93   0
   2  -7   0  298.06   17.02   0
  -2  -7   0  303.45   14.78   0
  -2   7   0  285.76   12.91   0
  -3  -7   0  731.78   18.80   0
   3  -7   0  799.01   18.22   0
  -3   7   0  820.31   18.27   0
  -3  -7   0  777.77   19.79   0
  -4   7   0    0.91   14.58   0
  -4  -7   0    3.56   13.91   0
  -4  -7   0   -3.19   14.84   0
   4  -7   0   14.08   14.54   0
  -5   7   0  389.42   14.25   0
   5  -7   0  367.05   19.01   0
  -5  -7   0  413.64   18.90   0
  -6   7   0   61.90   17.06   0
   6  -7   0   68.52   11.97   0
  -6  -7   0   73.19   12.00   0
  -7   7   0  387.05   21.58   0
  -7  -7   0  462.58   20.76   0
   7  -7   0  452.23   21.24   0
  -8   7   0   38.24   19.41   0
  -8  -7   0    1.38   18.41   0
   8  -7   0   -5.16   13.41   0
   0  -8   0 2279.65   29.18   0
   0   8   0 2252.20   29.28   0
   1  -8   0 2142.34   22.80   0
  -1  -8   0 2123.23   29.14   0
  -1   8   0 2077.53   22.71   0
   1   8   0 2064.49   27.70   0
   2  -8   0   78.73   15.75   0
  -2  -8   0   77.60   17.91   0
  -2   8   0   72.06   11.41   0
  -3  -8   0 2302.98   25.04   0
   3  -8   0 2337.06   23.19   0
  -3   8   0 2278.54   23.05   0
  -3  -8   0 2320.27   27.08   0
  -4  -8   0  559.41   17.29   0
   4  -8   0  598.53   17.18   0
  -4  -8   0  604.25   18.30   0
  -4   8   0  592.74   17.04   0
  -5  -8   0  971.21   21.93   0
   5  -8   0  969.79   20.55   0
  -5  -8   0  921.37   20.76   0
  -5   8   0  924.28   16.30   0
   6  -8   0   15.82   11.81   0
  -6  -8   0   13.49   16.39   0
  -6   8   0    7.19   16.90   0
  -7  -8   0   60.49   19.68   0
   7  -8   0   51.46   20.23   0
  -7   8   0   97.46   19.99   0
  -8  -8   0  312.48   23.29   0
   8  -8   0  134.99   24.29   0
  -8   8   0  310.27   24.56   0
   0  -9   0   -2.55   12.39   0
   0   9   0    5.21   12.45   0
   1  -9   0  347.08   14.13   0
  -1   9   0  342.04   13.83   0
  -1  -9   0  358.54   19.89   0
   1   9   0  324.32   14.73   0
   2  -9   0   63.20   15.67   0
  -2   9   0   27.12   15.61   0
  -2  -9   0   54.35   18.22   0
  -3  -9   0  726.55   18.66   0
  -3  -9   0  747.20   16.91   0
   3  -9   0  800.16   18.19   0
  -3   9   0  747.32   14.62   0
  -4  -9   0  815.72   21.17   0
   4  -9   0  889.00   21.43   0
  -4  -9   0  803.50   18.19   0
  -4   9   0  846.65   16.46   0
   5  -9   0  166.95   12.92   0
  -5  -9   0  153.25   18.50   0
  -5   9   0  174.69   17.96   0
  -5  -9   0  181.31   12.71   0
  -6  -9   0 1642.60   23.46   0
   6  -9   0 1664.84   21.62   0
  -6  -9   0 1651.47   22.41   0
  -6   9   0 1663.18   21.43   0
  -7  -9   0  137.93   19.76   0
   7  -9   0   98.75   20.20   0
  -7  -9   0  161.22   14.86   0
  -7   9   0  128.87   14.60   0
  -8  -9   0  143.48   24.48   0
  -8  -9   0  174.31   23.02   0
   8  -9   0  134.80   23.44   0
  -8   9   0  170.33   23.37   0
   0  10   0 2007.60   25.77   0
   0 -10   0 2029.76   26.25   0
   1 -10   0  104.88   16.96   0
  -1  10   0  122.58   17.02   0
  -1 -10   0  102.57   18.16   0
   1  10   0  104.13   17.08   0
  -2 -10   0 2568.47   29.04   0
   2 -10   0 2514.75   21.75   0
  -2  10   0 2568.18   24.55   0
  -3 -10   0  631.68   17.82   0
   3 -10   0  622.99   17.46   0
  -3 -10   0  608.11   20.17   0
  -3  10   0  579.72   17.50   0
  -4 -10   0 1916.34   26.70   0
  -4 -10   0 1861.19   24.33   0
   4 -10   0 1901.88   19.28   0
  -4  10   0 1877.61   19.61   0
  -5 -10   0  327.23   17.85   0
  -5 -10   0  327.74   19.11   0
   5 -10   0  320.66   13.65   0
  -5  10   0  330.90   18.09   0
  -6 -10   0  273.28   21.93   0
   6 -10   0  257.18   12.61   0
  -6  10   0  271.59   15.64   0
  -6 -10   0  295.67   18.97   0
  -7 -10   0   65.57   14.65   0
   7 -10   0   30.77   14.27   0
  -7 -10   0    2.70   19.18   0
  -7  10   0   50.50   14.26   0
  -8 -10   0   14.82   14.90   0
   0  11   0    4.29   16.53   0
   0 -11   0    5.79   17.18   0
   1 -11   0  519.32   14.67   0
  -1  11   0  528.39   18.79   0
  -1 -11   0  499.30   20.08   0
   1  11   0  503.74   19.02   0
   2 -11   0  219.89   12.20   0
  -2 -11   0  211.94   18.47   0
  -2  11   0  255.94   16.30   0
  -3 -11   0  581.76   20.73   0
   3 -11   0  540.16   15.64   0
  -3  11   0  602.38   20.71   0
  -3 -11   0  587.41   23.88   0
  -4 -11   0   41.56   17.06   0
  -4 -11   0    4.87   19.35   0
   4 -11   0   23.23   17.78   0
  -4  11   0   41.47   12.66   0
  -5 -11   0   99.53   16.17   0
  -5 -11   0   99.04   13.06   0
   5 -11   0   71.37   12.23   0
  -5  11   0   93.25   17.05   0
   6 -11   0   20.26   14.29   0
  -6 -11   0  -14.15   21.16   0
  -6  11   0   35.36   14.31   0
  -6 -11   0   -3.86   19.40   0
  -7 -11   0   60.24   20.32   0
   7 -11   0   98.38   13.99   0
  -7 -11   0   92.82   19.06   0
  -7  11   0   50.51   21.82   0
   0  12   0 1452.82   19.20   0
   0 -12   0 1471.27   19.58   0
  -1  12   0 1615.87   22.83   0
   1 -12   0 1536.32   19.34   0
   1  12   0 1492.59   22.65   0
  -1 -12   0 1620.04   24.18   0
   2 -12   0   60.82   14.44   0
  -2  12   0   99.98   19.65   0
  -2 -12   0   81.77   21.38   0
  -3 -12   0  307.35   21.85   0
  -3 -12   0  291.37   14.46   0
   3 -12   0  328.24   19.33   0
  -3  12   0  335.13   19.37   0
  -4 -12   0  356.15   18.45   0
   4 -12   0  404.04   18.77   0
  -4  12   0  384.18   13.97   0
  -4 -12   0  385.84   21.08   0
  -5 -12   0   80.40   16.07   0
  -5 -12   0   64.09   13.14   0
   5 -12   0   25.63   16.91   0
  -5  12   0   77.87   16.87   0
  -6 -12   0   15.12   20.89   0
   6 -12   0  -14.89   19.95   0
  -6  12   0   54.30   19.88   0
  -6 -12   0    5.24   19.16   0
   7 -12   0   56.93   16.96   0
  -7  12   0   67.79   16.85   0
  -7 -12   0   58.59   16.23   0
  -7 -12   0   82.50   24.50   0
   0  13   0  -21.46   20.33   0
   0 -13   0   14.22   20.69   0
   1 -13   0   18.72   20.49   0
   1  13   0    2.23   14.08   0
  -1 -13   0   33.47   20.87   0
  -1  13   0   12.16   14.34   0
   2 -13   0 1495.95   23.69   0
  -2  13   0 1439.04   19.06   0
  -2 -13   0 1413.39   21.16   0
  -3 -13   0   16.23   19.63   0
  -3 -13   0    9.17   17.42   0
   3 -13   0   17.16   18.15   0
  -3  13   0   36.89   17.79   0
  -4 -13   0  546.41   18.68   0
   4 -13   0  511.17   19.04   0
  -4  13   0  515.21   14.34   0
  -4 -13   0  500.09   16.70   0
  -5 -13   0   45.37   19.88   0
   5 -13   0   23.15   20.89   0
  -5  13   0   41.01   14.72   0
  -5 -13   0   34.35   22.53   0
  -6 -13   0   79.36   20.98   0
   6 -13   0   79.73   19.89   0
  -6  13   0   44.27   19.70   0
  -6 -13   0   48.00   19.18   0
  -7 -13   0   61.43   24.01   0
  -7  13   0    1.39   22.67   0
  -7 -13   0   25.19   21.89   0
   0  14   0 2518.09   27.31   0
   0 -14   0 2546.35   28.04   0
   1 -14   0 2354.26   22.63   0
   1  14   0 2352.67   22.64   0
  -1 -14   0 2447.43   28.44   0
  -1  14   0 2408.60   23.04   0
  -2  14   0 1073.96   22.00   0
   2 -14   0 1021.52   17.76   0
  -2 -14   0 1049.98   24.09   0
  -3 -14   0  212.81   17.62   0
  -3  14   0  231.79   13.27   0
  -3 -14   0  213.01   19.98   0
   3 -14   0  217.98   13.64   0
  -4 -14   0  104.41   23.69   0
  -4 -14   0  115.97   20.56   0
   4 -14   0   90.18   19.34   0
  -4  14   0  113.55   15.34   0
  -5 -14   0   45.23   19.49   0
  -5  14   0   45.68   14.38   0
   5 -14   0   45.54   20.38   0
  -5 -14   0   39.18   22.01   0
  -6  14   0   57.10   17.09   0
   6 -14   0   50.21   16.99   0
  -6 -14   0   44.77   25.84   0
  -6 -14   0   66.56   16.31   0
   0  15   0   13.49   12.76   0
   0 -15   0    7.55   13.42   0
   1  15   0  348.13   14.41   0
   1 -15   0  324.77   14.69   0
  -1  15   0  298.73   19.75   0
  -1 -15   0  329.07   15.25   0
  -2  15   0  -16.00   18.15   0
   2 -15   0    8.97   18.04   0
  -2 -15   0   -3.62   18.80   0
  -3  15   0  380.99   18.82   0
  -3 -15   0  392.52   18.31   0
   3 -15   0  365.84   14.49   0
  -3 -15   0  447.08   20.38   0
  -4 -15   0  -13.76   19.81   0
  -4 -15   0   20.77   22.33   0
  -4  15   0   13.85   20.52   0
   4 -15   0   -0.83   20.95   0
  -5 -15   0    0.98   19.03   0
  -5 -15   0   15.07   21.34   0
  -5  15   0   11.60   19.57   0
   5 -15   0  -20.95   20.34   0
  -6  15   0   32.67   23.01   0
   6 -15   0   18.67   16.63   0
  -6 -15   0   57.32   18.08   0
  -6 -15   0   25.33   15.41   0
   0 -16   0   44.22   18.74   0
   0  16   0   46.89   17.78   0
   1 -16   0   21.57   17.90   0
  -1  16   0    5.03   17.92   0
  -1 -16   0  -11.56   18.70   0
   1  16   0   25.50   12.18   0
   2 -16   0   37.79   22.30   0
  -2 -16   0   43.44   16.39   0
  -2  16   0   53.68   22.45   0
  -3  16   0  310.01   21.90   0
  -3 -16   0  221.94   21.15   0
   3 -16   0  290.58   22.47   0
  -3 -16   0  243.43   23.62   0
  -4 -16   0  232.07   20.37   0
  -4  16   0  202.57   15.32   0
  -4 -16   0  219.29   17.02   0
   4 -16   0  266.18   21.65   0
  -5 -16   0   86.93   23.02   0
  -5 -16   0  148.27   26.02   0
  -5  16   0  193.55   23.89   0
   5 -16   0   60.42   24.88   0
   0 -17   0   22.42   22.08   0
   0  17   0    4.32   21.28   0
   1 -17   0   10.33   21.98   0
  -1  17   0   23.87   21.44   0
   1  17   0   -0.26   21.05   0
  -1 -17   0   19.15   22.33   0
   2 -17   0   -3.68   21.89   0
  -2 -17   0   27.97   22.44   0
  -2  17   0   28.23   15.50   0
  -3  17   0  108.23   20.49   0
  -3 -17   0   31.99   19.68   0
   3 -17   0   13.21   21.08   0
  -3 -17   0    2.48   21.81   0
  -4  17   0  170.25   17.57   0
  -4 -17   0  148.10   23.70   0
   4 -17   0  116.48   18.49   0
  -4 -17   0  196.01   26.60   0
   0 -18   0   29.77   21.70   0
   0  18   0   33.13   14.88   0
   1 -18   0  393.77   16.63   0
  -1  18   0  441.97   22.07   0
   1  18   0  395.14   21.69   0
  -1 -18   0  402.40   23.38   0
   2 -18   0    3.85   21.13   0
  -2  18   0   42.90   20.50   0
  -2 -18   0   32.54   21.48   0
  -3 -18   0  746.61   20.26   0
   3 -18   0  709.40   20.89   0
  -3 -18   0  800.45   28.96   0
  -3  18   0  708.78   27.53   0
  -4 -18   0  130.82   22.23   0
   4 -18   0  108.93   24.41   0
  -4 -18   0   96.84   18.28   0
   0 -19   0   18.71   17.88   0
   0  19   0   23.46   24.21   0
  -1 -19   0   86.99   18.51   0
  -1  19   0   70.39   24.40   0
   1 -19   0   55.33   25.43   0
   1  19   0   73.76   17.15   0
   2 -19   0    3.55   24.74   0
  -2  19   0    9.90   24.19   0
  -2 -19   0  -30.65   18.07   0
  -3 -19   0   56.51   23.26   0
   3 -19   0   68.37   17.08   0
   0 -20   0   59.02   17.32   0
   0  20   0   59.57   23.01   0
  -1 -20   0  225.91   19.19   0
   1 -20   0  264.19   25.22   0
   9   0  -1   98.61   21.87   0
  -9   0   1   24.19   22.52   0
   8   0  -1  -15.91   19.06   0
  -8   0   1   11.31   18.98   0
   7   0  -1  377.92   13.14   0
  -7   0   1  419.17   17.32   0
   6   0  -1   -2.35   12.25   0
  -6   0   1   -1.28   17.26   0
  -5   0   1   94.98   14.55   0
   5   0  -1   87.18   14.54   0
  -4   0   1   17.89   14.45   0
   4   0  -1    1.74   10.17   0
  -3   0   1 2585.26   26.52   0
   3   0  -1 2599.65   26.39   0
  -2   0   1    4.92   12.99   0
   2   0  -1   19.19   18.24   0
   1   0   1 5111.74   56.68   0
  -2   0  -1   -9.47   17.01   0
   2   0   1   -7.42   16.78   0
  -3   0  -1   53.04   11.04   0
   3   0   1   54.09   14.95   0
  -4   0  -1   16.87   14.52   0
   4   0   1    7.25   14.14   0
  -5   0  -1  359.47   15.91   0
   5   0   1  346.45   15.42   0
  -6   0  -1   -7.20   12.18   0
   6   0   1   -0.71   16.58   0
   7   0   1 1872.44   22.02   0
  -7   0  -1 1927.72   22.92   0
   8   0   1  -25.50   19.00   0
  -8   0  -1   14.07   19.18   0
   9   0   1  400.48   22.93   0
  -9   0  -1  442.55   17.82   0
   9  -1  -1  121.28   22.20   0
   9   1  -1  112.91   22.53   0
  -9   1   1  167.61   16.13   0
  -9  -1   1  135.68   22.28   0
   8  -1  -1   98.71   14.29   0
   8   1  -1  158.36   19.35   0
  -8   1   1  156.80   19.36   0
  -8  -1   1  127.48   14.01   0
   7  -1  -1   17.33   15.84   0
   7   1  -1    2.73   11.33   0
  -7   1   1   -1.51   15.90   0
  -7  -1   1   -0.97   15.99   0
   6   1  -1   39.25   17.56   0
  -6   1   1   13.43   17.40   0
  -6  -1   1   17.80   12.47   0
   6  -1  -1   10.02   17.41   0
   5   1  -1  259.69   15.31   0
  -5   1   1  261.22   15.26   0
  -5  -1   1  380.94   12.10   0
   5  -1  -1  267.49   15.06   0
   4   1  -1  809.34   18.22   0
  -4   1   1  798.02   14.95   0
  -4  -1   1  832.37   18.31   0
   4  -1  -1  783.17   14.84   0
   3   1  -1 3709.77   28.30   0
  -3   1   1 3769.19   27.82   0
  -3  -1   1 3689.43   30.20   0
   3  -1  -1 3631.45   29.48   0
   2   1  -1 1535.45   23.63   0
  -2   1   1 1423.62   26.65   0
   2  -1  -1 1554.43   26.96   0
  -2  -1   1 1460.74   26.69   0
  -1  -1   1 1042.30   24.59   0
   1   1  -1 1088.75   27.74   0
  -1   1   1 1080.90   28.34   0
   1  -1  -1 1101.82   28.46   0
   0   1  -1  394.49   28.61   0
  -1   1  -1 1264.46   27.45   0
   1  -1   1 1267.62   30.05   0
  -1  -1  -1 1227.78   35.69   0
   1   1   1 1311.38   35.72   0
  -2   1  -1 2357.33   29.83   0
   2  -1   1 2360.29   29.64   0
  -2  -1  -1 2236.70   32.08   0
   2   1   1 2315.21   31.86   0
  -3   1  -1  307.44   16.83   0
  -3  -1  -1  306.66   17.13   0
   3  -1   1  309.66   16.57   0
   3   1   1  304.82   16.90   0
  -4   1  -1   95.53   15.12   0
  -4  -1  -1   95.72   11.22   0
   4  -1   1   87.55   14.82   0
   4   1   1   88.96   14.81   0
  -5   1  -1  722.48   17.50   0
  -5  -1  -1  705.54   17.51   0
   5  -1   1  724.26   13.88   0
   5   1   1  705.30   13.91   0
   6   1   1   13.05   16.88   0
  -6   1  -1   30.84   17.62   0
  -6  -1  -1   20.68   17.17   0
   6  -1   1   22.35   12.07   0
   7   1   1  239.67   16.64   0
  -7   1  -1  213.45   12.70   0
  -7  -1  -1  237.75   17.08   0
   7  -1   1  205.98   16.57   0
   8  -1   1  111.18   13.72   0
   8   1   1  115.88   19.46   0
  -8   1  -1  157.79   19.87   0
  -8  -1  -1  137.51   14.42   0
   9  -1   1   48.33   21.61   0
   9   1   1   48.21   21.64   0
  -9   1  -1   41.39   15.89   0
  -9  -1  -1   72.47   22.07   0
   9  -2  -1  255.07   22.74   0
   9   2  -1  238.86   22.71   0
  -9   2   1  305.01   22.61   0
  -9  -2   1  174.97   16.76   0
   8  -2  -1   56.79   19.16   0
   8   2  -1   19.14   19.32   0
  -8   2   1   47.65   13.71   0
  -8  -2   1   90.68   19.21   0
   7   2  -1  578.12   14.01   0
  -7   2   1  581.51   14.08   0
  -7  -2   1  569.88   18.36   0
   7  -2  -1  557.35   13.57   0
   6   2  -1  478.59   18.94   0
  -6   2   1  477.76   14.26   0
  -6  -2   1  485.41   18.94   0
   6  -2  -1  515.88   14.14   0
   5   2  -1  946.81   18.17   0
  -5   2   1  933.07   17.98   0
  -5  -2   1  889.92   17.93   0
   5  -2  -1  886.64   17.74   0
   4   2  -1 2361.56   23.80   0
  -4   2   1 2343.28   23.41   0
  -4  -2   1 2315.66   21.25   0
   4  -2  -1 2322.98   23.27   0
   3   2  -1  864.04   16.26   0
  -3   2   1  867.21   19.37   0
   3  -2  -1  876.44   19.34   0
  -3  -2   1  858.70   16.29   0
  -2  -2   1  465.73   20.19   0
   2   2  -1  499.84   20.09   0
  -2   2   1  497.14   16.36   0
   2  -2  -1  486.21   16.08   0
  -1  -2   1  706.01   21.44   0
  -1   2   1  714.45   24.22   0
   1  -2  -1  700.90   24.64   0
   0  -2   1 5234.59   60.46   0
   0   2  -1 5124.27   62.12   0
  -1  -2  -1 1018.11   32.63   0
   1  -2   1 1053.80   27.86   0
   1   2   1 1042.44   33.26   0
  -1   2  -1 1072.58   28.18   0
   2   2   1    4.50   15.66   0
  -2   2  -1   -0.14   11.90   0
   2  -2   1    1.42   16.14   0
  -2  -2  -1   -4.40   16.84   0
   3   2   1  588.95   18.39   0
  -3   2  -1  583.87   14.63   0
   3  -2   1  584.40   17.78   0
  -3  -2  -1  563.54   18.78   0
   4   2   1 1120.89   20.04   0
  -4   2  -1 1129.44   19.52   0
  -4  -2  -1 1074.52   20.12   0
   4  -2   1 1064.06   15.91   0
   5   2   1   13.55    9.88   0
  -5   2  -1    2.79   14.36   0
  -5  -2  -1    5.24   10.22   0
   5  -2   1   27.68   14.03   0
   6   2   1  156.56   17.52   0
  -6   2  -1  170.92   17.79   0
  -6  -2  -1  147.28   17.41   0
   6  -2   1  135.34   12.71   0
   7   2   1   84.68   16.14   0
  -7   2  -1   79.02   16.58   0
  -7  -2  -1   98.30   16.23   0
   7  -2   1   73.64   11.40   0
   8   2   1  735.38   21.65   0
  -8   2  -1  765.78   21.76   0
  -8  -2  -1  701.99   21.82   0
   8  -2   1  678.44   16.10   0
  -9   2  -1   46.26   16.00   0
   9   2   1   55.64   21.49   0
  -9  -2  -1   65.70   22.04   0
   9  -3  -1   57.42   15.59   0
   9   3  -1   26.42   22.20   0
  -9   3   1   13.28   22.05   0
  -9  -3   1   20.82   15.51   0
   8   3  -1   11.42   19.18   0
  -8   3   1   15.28   19.35   0
  -8  -3   1   15.66   13.59   0
   8  -3  -1  -13.27   13.42   0
   7   3  -1 1370.61   20.60   0
  -7   3   1 1327.18   16.61   0
  -7  -3   1 1307.23   20.50   0
   7  -3  -1 1307.27   20.07   0
   6   3  -1   25.59   17.49   0
  -6   3   1    0.67   12.47   0
  -6  -3   1   10.10   12.38   0
   6  -3  -1   -6.75   17.44   0
   5   3  -1 1810.43   18.48   0
  -5   3   1 1836.25   18.05   0
  -5  -3   1 1842.63   21.50   0
   5  -3  -1 1838.76   20.64   0
   4   3  -1 1120.03   19.30   0
  -4   3   1 1051.04   15.73   0
   4  -3  -1 1053.18   18.98   0
  -4  -3   1 1086.57   19.87   0
   3   3  -1   41.33   14.85   0
  -3   3   1   50.23   10.84   0
   3  -3  -1   39.32   10.91   0
  -3  -3   1   42.44   10.64   0
  -2  -3   1 4154.61   33.43   0
   2   3  -1 4217.91   35.61   0
  -2   3   1 4259.58   32.20   0
   2  -3  -1 4170.65   32.02   0
  -1   3   1    8.90   19.16   0
   1  -3  -1    9.37   19.17   0
  -1  -3   1    7.22   14.53   0
   0  -3   1  946.16   27.59   0
   0   3   1  993.41   33.57   0
   0   3  -1  942.75   27.40   0
   0  -3  -1  918.69   28.49   0
   1  -3   1 1079.65   23.03   0
  -1  -3  -1 1035.51   31.39   0
  -1   3  -1 1035.76   27.22   0
  -1  -3  -1 1067.15   33.67   0
  -2   3  -1  407.73   18.83   0
   2   3   1  415.97   19.30   0
   2  -3   1  414.70   18.28   0
  -2  -3  -1  414.34   19.22   0
   3   3   1  294.12   16.65   0
  -3   3  -1  276.67   16.72   0
   3  -3   1  282.93   16.47   0
  -3  -3  -1  293.73   16.90   0
   4   3   1 2793.61   26.66   0
  -4   3  -1 2830.61   24.95   0
   4  -3   1 2785.60   24.69   0
  -4  -3  -1 2776.32   26.87   0
   5   3   1  380.85   15.92   0
  -5   3  -1  354.12   16.07   0
  -5  -3  -1  362.57   16.15   0
   5  -3   1  379.90   15.73   0
   6   3   1 2141.02   20.91   0
  -6   3  -1 2192.30   20.06   0
  -6  -3  -1 2126.74   20.66   0
   6  -3   1 2182.23   23.31   0
   7   3   1  231.38   12.34   0
  -7   3  -1  264.68   17.15   0
  -7  -3  -1  221.49   16.94   0
   7  -3   1  222.27   16.47   0
  -8   3  -1   44.72   19.47   0
   8   3   1   48.16   19.06   0
  -8  -3  -1    1.87   19.39   0
   8  -3   1   43.01   13.34   0
   9  -4  -1  133.61   22.21   0
  -9   4   1  127.60   16.30   0
   9   4  -1  126.76   22.73   0
  -9  -4   1  121.03   16.02   0
   8   4  -1   49.29   19.46   0
  -8   4   1   35.24   19.17   0
  -8  -4   1   41.75   18.90   0
   8  -4  -1   -0.48   19.19   0
   7   4  -1   22.14   11.78   0
  -7   4   1   34.48   11.55   0
  -7  -4   1   26.78   16.15   0
   7  -4  -1    8.90   16.27   0
   6   4  -1   -5.00   17.58   0
  -6   4   1   11.29   17.76   0
  -6  -4   1   -7.82   17.17   0
   6  -4  -1   53.72   12.10   0
   5   4  -1 2276.95   20.17   0
  -5   4   1 2297.51   22.25   0
   5  -4  -1 2248.67   19.42   0
  -5  -4   1 2273.42   20.30   0
   4   4  -1   28.40   14.47   0
  -4   4   1   13.74   10.66   0
   4  -4  -1   24.31   14.77   0
  -4  -4   1   32.28   14.47   0
  -3  -4   1 5042.32   33.46   0
   3   4  -1 5150.26   33.83   0
  -3   4   1 5004.23   31.87   0
   3  -4  -1 5041.10   29.84   0
  -2  -4   1  915.27   21.54   0
  -2   4   1  933.02   20.67   0
   2  -4  -1  893.58   17.32   0
  -1  -4   1 2364.67   30.77   0
  -1   4   1 2351.46   28.66   0
   1  -4  -1 2389.74   28.78   0
   1   4  -1 2367.42   33.90   0
   0  -4   1 2372.20   34.21   0
   0   4   1 2367.86   40.92   0
   0  -4  -1 2295.68   39.29   0
   0   4  -1 2376.91   38.35   0
  -1  -4  -1 4174.83   52.56   0
  -1   4  -1 4276.65   38.13   0
   1  -4   1 4277.37   38.06   0
  -2  -4  -1 1699.82   27.64   0
   2  -4   1 1802.81   24.40   0
  -2   4  -1 1752.44   21.37   0
  -3   4  -1 8329.32   37.37   0
   3   4   1 8265.60   45.63   0
   3  -4   1 8381.94   39.06   0
  -3  -4  -1 8308.56   45.46   0
  -4   4  -1 1022.95   15.82   0
   4   4   1 1032.75   19.78   0
   4  -4   1 1018.91   18.69   0
  -4  -4  -1 1035.83   19.95   0
  -5   4  -1 1992.90   18.93   0
   5   4   1 2095.45   22.99   0
  -5  -4  -1 1924.92   22.86   0
   5  -4   1 2088.04   21.56   0
  -6   4  -1  917.90   20.11   0
   6   4   1  898.32   20.54   0
  -6  -4  -1  855.38   20.26   0
   6  -4   1  889.62   15.46   0
  -7   4  -1   13.43   16.29   0
   7   4   1   19.92   11.42   0
  -7  -4  -1   27.27   11.28   0
   7  -4   1   17.26   15.85   0
  -8   4  -1  435.14   15.55   0
   8   4   1  448.86   20.95   0
  -8  -4  -1  437.19   15.77   0
   8  -4   1  396.24   15.25   0
  -9   5   1   -4.94   21.91   0
   9   5  -1  -33.61   22.57   0
  -9  -5   1   35.74   15.20   0
   9  -5  -1   30.99   21.68   0
  -8   5   1  396.63   15.08   0
   8   5  -1  446.13   21.13   0
  -8  -5   1  370.02   20.77   0
   8  -5  -1  427.42   15.05   0
  -7   5   1  375.83   17.34   0
   7   5  -1  401.96   17.69   0
  -7  -5   1  337.15   13.15   0
   7  -5  -1  339.81   12.81   0
   6   5  -1 2177.73   23.98   0
  -6   5   1 2032.44   19.30   0
  -6  -5   1 2085.63   23.60   0
   6  -5  -1 1999.74   18.96   0
   5   5  -1  388.80   12.33   0
  -5   5   1  408.18   15.95   0
   5  -5  -1  387.31   12.02   0
  -5  -5   1  382.24   15.89   0
  -4   5   1 1442.25   19.90   0
   4   5  -1 1408.65   20.49   0
   4  -5  -1 1420.61   16.89   0
  -4  -5   1 1382.90   20.45   0
  -3  -5   1  447.83   17.14   0
  -3   5   1  411.35   13.18   0
   3  -5  -1  423.80   16.93   0
  -2   5   1  447.82   17.79   0
  -2  -5   1  426.70   19.02   0
  -2  -5   1  438.96   15.19   0
   2  -5  -1  454.92   17.77   0
   1  -5  -1   61.56   17.04   0
  -1  -5   1   51.63   19.50   0
   1   5  -1   49.70   19.20   0
  -1   5   1   70.24   17.16   0
   0   5   1 1464.67   31.25   0
   0  -5   1 1462.56   29.99   0
   0  -5  -1 1462.11   29.87   0
   0   5  -1 1394.51   25.41   0
   1   5   1 3306.60   38.31   0
  -1   5  -1 3399.27   33.04   0
  -1  -5  -1 3236.65   44.30   0
   1  -5   1 3281.23   29.97   0
  -2  -5  -1  962.74   22.41   0
   2  -5   1  966.55   20.38   0
  -2  -5  -1  982.22   24.18   0
  -2   5  -1  980.04   20.53   0
   3  -5   1 1541.65   18.33   0
  -3  -5  -1 1526.24   23.39   0
  -3   5  -1 1540.99   21.44   0
  -4   5  -1  143.40   11.29   0
   4   5   1  155.32   15.35   0
   4  -5   1  155.68   11.39   0
  -4  -5  -1  159.80   15.33   0
  -5   5  -1  200.13   15.44   0
   5   5   1  186.28   15.18   0
   5  -5   1  197.98   15.04   0
  -5  -5  -1  187.12   15.06   0
  -6   5  -1  812.93   19.74   0
   6   5   1  823.05   20.10   0
  -6  -5  -1  778.35   19.82   0
   6  -5   1  795.34   19.40   0
  -7   5  -1  169.75   14.98   0
   7   5   1  148.17   19.07   0
  -7  -5  -1  157.85   18.17   0
   7  -5   1  133.97   11.92   0
  -8   5  -1  197.22   20.01   0
   8   5   1  176.58   20.02   0
  -8  -5  -1  202.87   19.33   0
   8  -5   1  132.57   19.49   0
  -8   6   1  981.75   17.44   0
   8   6  -1 1000.60   23.40   0
  -8  -6   1  947.19   18.01   0
   8  -6  -1  994.32   22.15   0
  -7   6   1  418.20   17.26   0
   7   6  -1  409.86   17.84   0
  -7  -6   1  429.29   17.55   0
   7  -6  -1  426.28   17.29   0
  -6   6   1  117.20   17.50   0
   6   6  -1  108.01   12.52   0
   6  -6  -1  105.81   17.51   0
  -6  -6   1  125.08   12.49   0
  -5   6   1  800.32   14.04   0
   5   6  -1  795.32   14.57   0
   5  -6  -1  829.06   13.94   0
  -5  -6   1  805.17   17.59   0
  -4  -6   1  364.81   12.45   0
  -4   6   1  352.20   16.25   0
   4  -6  -1  369.79   12.32   0
  -3   6   1 1840.01   21.86   0
  -3  -6   1 1774.16   20.44   0
  -3  -6   1 1944.19   23.82   0
   3  -6  -1 1843.65   22.15   0
  -2  -6   1  347.48   18.15   0
   2  -6  -1  350.40   17.31   0
  -2  -6   1  393.42   18.68   0
  -2   6   1  349.46   17.27   0
   1  -6  -1 2859.76   27.51   0
   1   6  -1 2809.27   29.56   0
  -1   6   1 2844.72   27.68   0
  -1  -6   1 3001.44   33.94   0
   0   6   1 2006.49   31.43   0
   0  -6   1 1972.38   30.03   0
   0  -6  -1 1942.05   30.49   0
   0   6  -1 1900.22   26.25   0
   1   6   1  876.71   24.59   0
  -1  -6  -1  872.41   26.90   0
  -1   6  -1  859.40   21.53   0
   1  -6   1  871.38   21.70   0
   2  -6   1  717.08   19.42   0
  -2  -6  -1  739.01   20.72   0
  -2   6  -1  706.32   19.37   0
  -2  -6  -1  761.91   23.02   0
  -3  -6  -1    4.31   14.66   0
   3  -6   1   21.06   14.92   0
  -3  -6  -1   11.98   15.73   0
  -3   6  -1    9.77   15.19   0
   4  -6   1 4013.95   27.13   0
  -4  -6  -1 3924.85   30.78   0
  -4   6  -1 4122.17   27.39   0
  -5   6  -1    0.68   18.14   0
   5   6   1    5.41   17.71   0
   5  -6   1   21.57   12.82   0
  -5  -6  -1    7.70   17.59   0
  -6   6  -1  655.14   19.06   0
   6   6   1  695.26   19.62   0
  -6  -6  -1  647.10   15.11   0
   6  -6   1  709.61   18.86   0
  -7   6  -1   30.84   20.33   0
   7   6   1   44.94   20.18   0
  -7  -6  -1   44.13   19.77   0
   7  -6   1   33.03   14.09   0
  -8   6  -1   15.14   13.75   0
   8   6   1   -7.46   19.37   0
  -8  -6  -1   12.35   18.44   0
   8  -6   1   10.19   18.91   0
  -8   7   1  100.26   19.82   0
  -8  -7   1   97.21   13.89   0
   8  -7  -1  118.59   19.49   0
  -7   7   1  148.04   20.76   0
  -7  -7   1  102.00   14.64   0
   7  -7  -1  124.28   18.69   0
  -6   7   1 1542.93   21.31   0
   6  -7  -1 1511.05   21.38   0
  -6  -7   1 1505.70   21.99   0
  -5   7   1   53.39   12.98   0
   5  -7  -1   52.31   18.08   0
  -5  -7   1   43.19   17.61   0
  -4  -7   1 1013.65   18.81   0
  -4  -7   1 1065.06   19.83   0
  -4   7   1 1052.12   18.40   0
   4  -7  -1 1027.71   18.39   0
  -3   7   1  544.02   13.62   0
  -3  -7   1  545.42   14.11   0
   3  -7  -1  555.66   13.45   0
  -3  -7   1  569.69   18.46   0
  -2  -7   1  683.39   20.63   0
   2  -7  -1  695.75   15.04   0
  -2   7   1  687.13   18.81   0
   1  -7  -1  574.44   19.52   0
   1   7  -1  535.99   21.12   0
  -1   7   1  578.19   19.49   0
  -1  -7   1  566.61   22.11   0
   0   7   1 5062.34   42.20   0
   0  -7   1 5168.57   39.45   0
   0   7  -1 4963.68   36.32   0
   0  -7  -1 5197.73   41.07   0
  -1  -7  -1  303.32   17.13   0
  -1   7  -1  301.12   18.54   0
   1   7   1  287.75   15.27   0
   1  -7   1  281.91   18.88   0
   2  -7   1 5760.81   31.89   0
  -2  -7  -1 5720.32   40.38   0
  -2  -7  -1 5837.21   44.83   0
  -2   7  -1 5670.46   31.87   0
  -3  -7  -1  643.96   18.67   0
  -3  -7  -1  668.44   20.37   0
   3  -7   1  670.84   17.98   0
  -3   7  -1  673.34   14.26   0
   4  -7   1  282.29   15.85   0
  -4   7  -1  280.30   12.10   0
  -4  -7  -1  288.07   15.78   0
  -4  -7  -1  292.30   17.04   0
   5  -7   1   55.34   12.77   0
  -5  -7  -1   58.38   17.48   0
  -5   7  -1   53.19   12.76   0
   6  -7   1  111.80   17.01   0
  -6  -7  -1  103.98   11.92   0
  -6   7  -1   73.13   12.34   0
  -7  -7  -1   64.67   19.46   0
   7  -7   1   41.59   20.08   0
  -7   7  -1   50.88   20.23   0
  -8  -7  -1  -15.69   22.40   0
   8  -7   1   31.27   22.70   0
  -8   7  -1    3.17   23.33   0
  -8   8   1   61.70   16.75   0
  -8  -8   1   57.92   16.13   0
   8  -8  -1   97.94   16.35   0
  -7   8   1  361.19   15.45   0
  -7  -8   1  384.59   20.97   0
   7  -8  -1  347.31   15.51   0
  -6   8   1   29.67   11.90   0
   6  -8  -1    3.10   16.84   0
  -6  -8   1   39.73   16.37   0
  -5   8   1   50.43   17.99   0
  -5  -8   1   57.85   17.99   0
   5  -8  -1   39.80   17.86   0
  -5  -8   1   24.59   17.40   0
  -4   8   1  992.85   18.15   0
  -4  -8   1  947.56   15.44   0
  -4  -8   1 1057.12   19.43   0
   4  -8  -1  935.41   18.30   0
  -3  -8   1   18.81   10.50   0
   3  -8  -1   15.83   10.74   0
  -3  -8   1   17.81   15.80   0
  -3   8   1    5.19   14.74   0
   2  -8  -1 1815.27   20.06   0
  -2  -8   1 1837.38   25.76   0
  -2   8   1 1843.89   19.99   0
   1  -8  -1 3070.41   29.01   0
  -1  -8   1 3160.14   31.51   0
  -1   8   1 3103.06   29.28   0
   1   8  -1 3061.74   30.56   0
   0  -8   1 2290.80   28.66   0
   0   8  -1 2226.33   25.06   0
   0  -8  -1 2289.29   29.30   0
   0   8   1 2292.35   30.35   0
  -1   8  -1 2097.11   22.56   0
  -1  -8  -1 2188.12   31.00   0
   1   8   1 2153.80   28.91   0
   1  -8   1 2154.50   25.89   0
   2  -8   1 3523.74   27.97   0
  -2   8  -1 3371.23   24.99   0
  -2  -8  -1 3609.62   36.75   0
  -3  -8  -1   11.33   16.55   0
  -3  -8  -1   27.61   14.48   0
   3  -8   1   41.97   10.73   0
  -3   8  -1    4.48   15.40   0
  -4  -8  -1 2554.54   25.86   0
   4  -8   1 2647.57   23.20   0
  -4  -8  -1 2592.72   27.53   0
  -4   8  -1 2640.42   23.11   0
  -5  -8  -1  -23.89   17.79   0
   5  -8   1    2.24   12.45   0
  -5  -8  -1   10.97   16.77   0
  -5   8  -1   25.02   12.44   0
   6  -8   1  555.96   14.16   0
  -6  -8  -1  589.82   19.17   0
  -6   8  -1  614.98   14.49   0
  -7  -8  -1  234.27   20.10   0
   7  -8   1  274.21   14.89   0
  -7   8  -1  251.17   15.05   0
  -8  -8  -1   34.20   22.36   0
   8  -8   1   76.25   22.59   0
  -8   8  -1   38.43   23.27   0
  -8  -9   1   69.02   22.58   0
  -8  -9   1   71.41   16.92   0
   8  -9  -1   65.38   22.96   0
  -8   9   1   59.44   16.61   0
  -7   9   1  866.23   17.12   0
  -7  -9   1  900.86   23.36   0
   7  -9  -1  846.60   22.65   0
  -7  -9   1  913.85   22.35   0
  -6   9   1  121.39   12.28   0
  -6  -9   1  106.93   17.37   0
   6  -9  -1  114.33   12.06   0
  -6  -9   1  124.29   11.78   0
  -5  -9   1  817.14   20.00   0
  -5  -9   1  862.15   21.04   0
   5  -9  -1  839.17   15.58   0
  -5   9   1  873.80   15.56   0
  -4  -9   1  848.80   18.11   0
  -4  -9   1  838.23   15.69   0
   4  -9  -1  894.53   17.99   0
  -4   9   1  886.31   19.49   0
  -3  -9   1  278.43   17.56   0
  -3  -9   1  247.10   16.32   0
   3  -9  -1  260.41   16.23   0
  -3   9   1  273.34   16.10   0
   2  -9  -1 1491.39   18.37   0
  -2   9   1 1442.46   18.30   0
  -2  -9   1 1481.97   24.47   0
   1  -9  -1  494.82   14.69   0
  -1  -9   1  468.61   16.81   0
  -1   9   1  519.02   15.02   0
   1   9  -1  498.00   19.97   0
   0  -9   1   62.83   18.14   0
   0   9  -1   48.25   12.71   0
   0   9   1   43.75   18.02   0
   0  -9  -1   52.14   17.67   0
  -1   9  -1  401.94   18.38   0
  -1  -9  -1  389.49   20.63   0
   1   9   1  370.67   19.23   0
   1  -9   1  368.80   14.05   0
  -2  -9  -1  347.88   20.55   0
   2  -9   1  381.65   13.40   0
  -2   9  -1  356.02   13.23   0
  -3  -9  -1   97.11   15.06   0
   3  -9   1   78.58   11.22   0
  -3  -9  -1   92.60   17.28   0
  -3   9  -1   72.81   15.45   0
  -4  -9  -1  158.95   18.07   0
   4  -9   1  186.92   18.94   0
  -4  -9  -1  175.16   20.50   0
  -4   9  -1  216.06   18.99   0
   5  -9   1  690.61   19.18   0
  -5   9  -1  655.53   14.91   0
  -5  -9  -1  643.13   19.42   0
  -5  -9  -1  655.96   20.98   0
   6  -9   1   45.10   16.60   0
  -6  -9  -1   66.34   16.28   0
  -6   9  -1   48.89   12.17   0
  -6  -9  -1   73.77   17.14   0
  -7  -9  -1  287.08   21.41   0
  -7  -9  -1  272.42   19.99   0
   7  -9   1  310.48   20.24   0
  -7   9  -1  315.03   20.58   0
  -8  -9  -1  111.84   22.73   0
   8  -9   1  135.29   22.68   0
  -8   9  -1  150.28   16.76   0
  -8  -9  -1  182.30   23.73   0
  -8 -10   1  -13.81   23.15   0
  -8 -10   1   -6.47   21.73   0
   8 -10  -1   -6.60   15.93   0
  -8  10   1  -21.38   22.69   0
  -7 -10   1  -12.73   20.25   0
   7 -10  -1   -1.11   14.14   0
  -7 -10   1  -24.67   19.35   0
  -7  10   1   13.25   13.88   0
   6 -10  -1  698.48   18.64   0
  -6 -10   1  711.68   19.46   0
  -6 -10   1  646.61   14.76   0
  -6  10   1  679.32   14.54   0
  -5 -10   1  351.05   17.92   0
  -5 -10   1  345.54   14.45   0
   5 -10  -1  348.52   18.44   0
  -5  10   1  373.45   18.32   0
  -4 -10   1 2801.28   28.57   0
  -4 -10   1 2750.61   23.22   0
   4 -10  -1 2850.41   25.90   0
  -4  10   1 2768.68   21.81   0
  -3 -10   1  941.91   19.39   0
   3 -10  -1 1007.83   18.89   0
  -3 -10   1 1036.44   21.09   0
  -3  10   1 1006.18   15.50   0
   2 -10  -1  272.41   16.63   0
  -2  10   1  278.23   16.68   0
  -2 -10   1  284.17   18.96   0
   1 -10  -1  891.19   16.71   0
  -1  10   1  893.83   20.25   0
  -1 -10   1  934.02   21.30   0
   1  10  -1  873.32   20.80   0
   0  10  -1  462.83   19.37   0
   0 -10   1  478.62   19.93   0
   0  10   1  480.51   19.87   0
   0 -10  -1  510.18   19.92   0
  -1  10  -1 1279.77   22.01   0
  -1 -10  -1 1247.22   24.58   0
   1  10   1 1221.16   23.07   0
   1 -10   1 1234.08   18.40   0
   2 -10   1   26.71   15.79   0
  -2 -10  -1   34.45   12.69   0
  -2  10  -1   20.78   11.05   0
  -3 -10  -1 1668.66   22.86   0
   3 -10   1 1596.87   20.85   0
  -3  10  -1 1706.77   21.00   0
  -3 -10  -1 1652.15   26.43   0
  -4 -10  -1  411.97   18.92   0
  -4 -10  -1  408.70   21.46   0
   4 -10   1  392.59   19.12   0
  -4  10  -1  416.50   19.39   0
   5 -10   1  655.55   19.21   0
  -5 -10  -1  662.36   21.03   0
  -5  10  -1  647.70   14.91   0
  -5 -10  -1  650.01   19.31   0
  -6 -10  -1   38.61   21.26   0
   6 -10   1   74.65   14.77   0
  -6  10  -1   37.90   20.49   0
  -6 -10  -1   36.78   19.75   0
   7 -10   1   64.69   14.09   0
  -7 -10  -1   87.86   18.92   0
  -7  10  -1   88.11   14.02   0
  -7 -10  -1   67.93   20.24   0
  -7 -11   1    5.41   14.03   0
   7 -11  -1   52.44   19.41   0
  -7 -11   1   -5.35   13.58   0
  -7  11   1   -6.18   19.29   0
  -6 -11   1  174.02   21.53   0
   6 -11  -1  199.61   20.74   0
  -6  11   1  185.29   15.04   0
  -6 -11   1  209.99   20.12   0
  -5 -11   1   78.83   16.46   0
   5 -11  -1  101.17   17.49   0
  -5  11   1  122.26   17.01   0
  -5 -11   1   92.32   17.73   0
  -4 -11   1  159.11   17.95   0
  -4 -11   1  180.60   14.10   0
   4 -11  -1  162.25   18.31   0
  -4  11   1  156.03   18.12   0
  -3 -11   1 1017.85   18.18   0
   3 -11  -1 1088.55   22.42   0
  -3  11   1 1069.66   21.76   0
  -3 -11   1 1067.89   19.76   0
  -2 -11   1 1777.56   24.39   0
   2 -11  -1 1656.90   19.17   0
  -2  11   1 1626.93   18.67   0
   1 -11  -1 1273.53   21.65   0
  -1  11   1 1200.44   18.40   0
  -1 -11   1 1229.57   18.89   0
   1  11  -1 1297.62   21.95   0
   0  11  -1  208.54   13.11   0
   0  11   1  218.62   13.40   0
   0 -11   1  196.88   13.58   0
   0 -11  -1  211.04   18.01   0
  -1  11  -1  399.94   18.16   0
   1  11   1  379.17   18.30   0
  -1 -11  -1  403.24   19.50   0
   1 -11   1  369.94   18.52   0
   2 -11   1   37.84   11.49   0
  -2  11  -1   21.98   15.78   0
  -2 -11  -1   50.97   17.47   0
  -3 -11  -1  340.30   23.06   0
  -3 -11  -1  299.32   14.56   0
   3 -11   1  313.62   14.63   0
  -3  11  -1  329.08   19.78   0
  -4 -11  -1  255.23   17.97   0
   4 -11   1  257.83   18.46   0
  -4 -11  -1  243.41   21.09   0
  -4  11  -1  222.77   18.56   0
  -5 -11  -1  494.42   20.35   0
   5 -11   1  516.21   18.49   0
  -5  11  -1  492.97   18.48   0
  -5 -11  -1  470.38   18.40   0
   6 -11   1  323.47   15.59   0
  -6  11  -1  337.36   15.55   0
  -6 -11  -1  310.59   20.69   0
  -6 -11  -1  341.42   16.79   0
  -7 -11  -1  155.99   25.24   0
   7 -11   1   82.91   17.40   0
  -7  11  -1  115.69   23.97   0
  -7 -11  -1  134.73   16.98   0
   7 -12  -1   25.91   16.71   0
  -7  12   1   28.09   23.43   0
  -7 -12   1   14.44   24.59   0
  -7 -12   1   25.46   22.88   0
  -6 -12   1   30.65   21.19   0
   6 -12  -1   -4.92   20.18   0
  -6  12   1    8.97   14.54   0
  -6 -12   1    3.84   19.40   0
  -5 -12   1  695.75   18.96   0
  -5 -12   1  671.48   20.56   0
   5 -12  -1  681.17   19.18   0
  -5  12   1  731.15   18.96   0
  -4 -12   1   31.04   16.99   0
   4 -12  -1   45.88   17.52   0
  -4 -12   1   48.42   19.16   0
  -4  12   1   51.44   17.20   0
  -3 -12   1  359.85   19.70   0
   3 -12  -1  384.21   15.10   0
  -3  12   1  415.50   14.81   0
  -3 -12   1  380.72   21.95   0
  -2 -12   1  751.63   18.65   0
   2 -12  -1  761.07   17.09   0
  -2  12   1  739.20   16.80   0
  -1  12   1  344.14   17.78   0
   1 -12  -1  313.06   13.27   0
   1  12  -1  281.06   17.51   0
  -1 -12   1  314.65   18.39   0
   0  12  -1 1900.13   23.98   0
   0  12   1 1947.14   21.91   0
   0 -12   1 1965.60   21.45   0
   0 -12  -1 1926.65   25.12   0
   1  12   1  143.87   16.80   0
  -1 -12  -1  171.16   13.31   0
  -1  12  -1  189.16   17.27   0
   1 -12   1  164.22   17.34   0
   2 -12   1  889.64   17.43   0
  -2  12  -1  879.99   17.40   0
  -2 -12  -1  916.58   25.25   0
  -3 -12  -1  228.23   21.55   0
  -3 -12  -1  220.17   18.66   0
   3 -12   1  208.48   14.03   0
  -3  12  -1  235.90   18.69   0
  -4 -12  -1  159.74   16.97   0
   4 -12   1  163.08   18.01   0
  -4  12  -1  172.44   12.89   0
  -4 -12  -1  177.11   20.45   0
   5 -12   1   33.15   14.71   0
  -5 -12  -1   17.64   22.49   0
  -5  12  -1   19.40   20.88   0
  -5 -12  -1   36.26   19.54   0
  -6 -12  -1  177.41   21.89   0
   6 -12   1  107.67   20.51   0
  -6  12  -1  182.71   20.28   0
  -6 -12  -1  154.08   19.99   0
  -7 -12  -1  194.15   25.31   0
  -7  12  -1  160.97   17.38   0
   7 -12   1  109.91   23.60   0
  -7 -12  -1  209.18   23.03   0
  -7 -13   1   13.89   23.68   0
   7 -13  -1    0.69   16.46   0
  -7  13   1   19.94   16.16   0
  -7 -13   1   16.78   21.54   0
  -6 -13   1   42.42   20.98   0
   6 -13  -1    7.44   20.13   0
  -6  13   1   30.67   14.04   0
  -6 -13   1   29.66   19.16   0
  -5 -13   1  139.49   20.38   0
  -5 -13   1  145.96   22.67   0
   5 -13  -1  112.03   15.07   0
  -5  13   1   83.85   20.90   0
  -4 -13   1    7.55   16.55   0
   4 -13  -1   14.84   17.10   0
  -4  13   1   20.02   17.14   0
  -4 -13   1   -5.65   18.75   0
  -3 -13   1 1462.40   20.95   0
  -3 -13   1 1497.76   22.94   0
   3 -13  -1 1528.47   18.52   0
  -3  13   1 1500.04   18.60   0
   2 -13  -1   45.27   13.39   0
  -2  13   1   48.24   13.35   0
  -2 -13   1   70.68   20.16   0
   1 -13  -1  497.55   21.92   0
   1  13  -1  490.87   16.22   0
  -1 -13   1  571.88   22.68   0
  -1  13   1  520.89   22.05   0
   0  13  -1   10.94   19.98   0
   0  13   1   19.82   19.95   0
   0 -13   1   -2.36   20.81   0
   0 -13  -1  -30.19   20.57   0
   1 -13   1  768.60   17.44   0
   1  13   1  682.42   22.43   0
  -1 -13  -1  736.80   23.62   0
  -1  13  -1  715.92   22.97   0
  -2  13  -1   29.98   19.06   0
   2 -13   1   40.24   19.10   0
  -2 -13  -1   23.53   20.45   0
  -3 -13  -1  678.07   20.56   0
   3 -13   1  701.14   15.99   0
  -3 -13  -1  716.30   23.22   0
  -3  13  -1  693.44   15.72   0
  -4 -13  -1   36.21   13.45   0
  -4 -13  -1   20.26   16.00   0
   4 -13   1   24.05   12.24   0
  -4  13  -1   32.79   17.03   0
  -5 -13  -1   -1.92   19.05   0
   5 -13   1   -8.10   20.59   0
  -5  13  -1   30.15   14.49   0
  -5 -13  -1   -5.08   22.52   0
  -6  13  -1  121.90   14.55   0
  -6 -13  -1   83.93   22.20   0
   6 -13   1  122.77   20.09   0
  -6 -13  -1  101.93   19.15   0
  -6 -14   1   55.73   16.40   0
  -6 -14   1   66.74   25.68   0
  -6  14   1   76.10   23.69   0
   6 -14  -1   48.32   23.77   0
  -5 -14   1    8.98   19.42   0
   5 -14  -1  -14.69   20.59   0
  -5  14   1   21.81   19.72   0
  -5 -14   1  -37.52   22.20   0
  -4 -14   1   11.50   12.78   0
  -4 -14   1   25.96   16.20   0
   4 -14  -1    3.68   12.08   0
  -4  14   1    8.34   16.48   0
  -3 -14   1   84.58   19.10   0
  -3 -14   1   62.53   17.36   0
  -3  14   1   67.18   12.69   0
   3 -14  -1   77.94   12.66   0
  -2  14   1 1040.48   17.64   0
   2 -14  -1 1070.42   22.13   0
  -2 -14   1 1023.35   23.02   0
   1 -14  -1  708.73   21.99   0
   1  14  -1  758.62   16.64   0
  -1 -14   1  831.67   22.57   0
  -1  14   1  761.45   22.18   0
   0 -14  -1 2409.65   24.16   0
   0  14  -1 2425.50   23.05   0
   0  14   1 2467.43   27.62   0
   0 -14   1 2567.29   27.86   0
   1 -14   1  544.37   16.08   0
   1  14   1  553.55   20.87   0
  -1  14  -1  629.33   21.05   0
  -1 -14  -1  559.59   22.22   0
  -2  14  -1  344.79   19.76   0
   2 -14   1  336.94   20.25   0
  -2 -14  -1  384.83   21.61   0
  -3  14  -1   65.24   17.39   0
  -3 -14  -1   49.31   16.58   0
   3 -14   1   49.06   17.61   0
  -3 -14  -1   54.28   19.25   0
  -4 -14  -1   32.09   19.49   0
  -4 -14  -1   -6.58   22.84   0
  -4  14  -1   -7.45   20.89   0
   4 -14   1   17.14   15.12   0
  -5 -14  -1   58.00   18.96   0
  -5 -14  -1   36.81   22.47   0
  -5  14  -1   73.88   20.31   0
   5 -14   1   98.17   20.37   0
  -6  14  -1    3.16   23.64   0
   6 -14   1    8.43   23.56   0
  -6 -14  -1   53.94   25.56   0
  -6 -14  -1   50.12   22.26   0
  -6 -15   1   50.27   22.57   0
  -6  15   1   32.81   23.57   0
   6 -15  -1   40.79   16.66   0
  -6 -15   1   87.21   25.49   0
  -5 -15   1   -6.50   19.39   0
  -5  15   1   62.31   19.76   0
   5 -15  -1   51.80   20.37   0
  -5 -15   1   24.87   21.82   0
  -4 -15   1   88.01   22.60   0
  -4 -15   1   52.42   19.96   0
  -4  15   1   81.10   20.52   0
   4 -15  -1   16.61   15.00   0
  -3  15   1   -1.92   12.01   0
  -3 -15   1   22.40   16.86   0
  -3 -15   1    3.79   18.36   0
   3 -15  -1    3.77   12.14   0
  -2  15   1  466.33   19.93   0
   2 -15  -1  465.60   15.25   0
  -2 -15   1  511.87   20.69   0
   1  15  -1  102.73   13.14   0
   1 -15  -1   91.17   18.67   0
  -1  15   1  115.39   18.88   0
  -1 -15   1   74.22   19.49   0
   0 -15  -1   -6.88   18.82   0
   0  15  -1   -7.66   18.43   0
   0  15   1    6.62   18.34   0
   0 -15   1   41.31   18.92   0
   1  15   1  422.78   19.65   0
   1 -15   1  360.67   20.23   0
  -1  15  -1  440.30   19.89   0
  -1 -15  -1  413.02   20.85   0
   2 -15   1  212.85   13.95   0
  -2 -15  -1  244.96   20.02   0
  -2  15  -1  221.63   14.18   0
  -3  15  -1  356.79   22.49   0
  -3 -15  -1  318.92   16.13   0
   3 -15   1  363.78   20.98   0
  -3 -15  -1  397.35   24.82   0
  -4 -15  -1   32.52   19.02   0
  -4  15  -1   24.53   14.57   0
  -4 -15  -1   42.40   22.23   0
   4 -15   1   52.31   15.00   0
  -5 -15  -1   58.96   19.02   0
  -5 -15  -1   83.38   21.88   0
  -5  15  -1   39.55   14.50   0
   5 -15   1   66.97   20.43   0
   6 -15   1   86.08   17.13   0
  -5 -16   1   28.48   22.70   0
  -5 -16   1   31.61   25.74   0
  -5  16   1   42.17   23.52   0
   5 -16  -1   47.57   24.30   0
  -4 -16   1  509.45   16.43   0
  -4 -16   1  531.18   23.82   0
  -4  16   1  504.21   21.98   0
   4 -16  -1  469.84   17.29   0
  -3  16   1  -23.14   21.16   0
  -3 -16   1   -2.21   20.88   0
   3 -16  -1  -13.43   21.28   0
  -3 -16   1   27.00   22.07   0
   2 -16  -1  335.67   22.75   0
  -2 -16   1  292.37   23.58   0
  -2  16   1  313.20   22.88   0
   1 -16  -1  218.62   18.68   0
  -1  16   1  227.82   18.93   0
  -1 -16   1  195.85   19.14   0
   1  16  -1  214.91   13.42   0
   0  16   1   65.66   17.62   0
   0 -16  -1   48.86   18.59   0
   0 -16   1   81.75   13.28   0
   0  16  -1   68.60   17.71   0
   1 -16   1   39.14   18.15   0
  -1  16  -1   44.04   18.03   0
   1  16   1   47.12   17.73   0
  -1 -16  -1   79.97   13.33   0
   2 -16   1  257.25   16.57   0
  -2 -16  -1  240.22   24.48   0
  -2  16  -1  216.26   23.00   0
  -3  16  -1  181.86   15.55   0
  -3 -16  -1  143.59   20.56   0
   3 -16   1  188.42   21.88   0
  -3 -16  -1  170.69   23.22   0
  -4 -16  -1  206.51   19.99   0
  -4  16  -1  215.46   21.46   0
   4 -16   1  184.61   21.54   0
  -4 -16  -1  214.49   22.76   0
  -5 -16  -1   78.70   22.18   0
  -5  16  -1   73.03   23.95   0
  -5 -16  -1   78.72   31.32   0
   5 -16   1   94.41   23.76   0
  -5 -17   1  163.79   22.42   0
  -5 -17   1  126.85   18.27   0
  -5  17   1  126.26   17.12   0
   5 -17  -1  154.20   23.83   0
  -4 -17   1   52.39   23.25   0
  -4  17   1   10.61   17.13   0
  -4 -17   1   85.81   25.41   0
   4 -17  -1  -28.83   25.29   0
  -3  17   1   35.55   20.91   0
  -3 -17   1   80.49   14.65   0
   3 -17  -1  100.82   14.91   0
  -3 -17   1   33.72   21.98   0
   2 -17  -1   18.02   21.13   0
  -2 -17   1   16.09   15.36   0
  -2  17   1    0.29   21.47   0
   1 -17  -1  101.00   21.88   0
  -1  17   1   89.85   22.04   0
   1  17  -1   55.13   15.13   0
  -1 -17   1   81.85   22.07   0
   0 -17  -1   15.95   22.11   0
   0  17  -1   16.92   21.46   0
   0  17   1   -7.25   15.57   0
   0 -17   1   17.61   15.89   0
   1 -17   1   73.55   16.18   0
  -1  17  -1   53.65   21.65   0
   1  17   1   67.51   21.42   0
  -1 -17  -1   96.17   16.37   0
   2 -17   1   22.25   15.43   0
  -2  17  -1   48.32   21.62   0
  -2 -17  -1   16.39   22.66   0
  -3 -17  -1  -12.63   19.45   0
   3 -17   1   -3.44   15.02   0
  -3 -17  -1   16.92   15.52   0
  -3  17  -1    2.62   20.79   0
  -4  17  -1   10.05   24.18   0
  -4 -17  -1   21.57   22.02   0
   4 -17   1  -17.44   17.37   0
  -4 -17  -1    5.27   25.69   0
  -4  18   1  495.88   25.48   0
  -4 -18   1  506.08   18.65   0
   4 -18  -1  552.71   26.10   0
  -4 -18   1  472.32   27.26   0
  -3 -18   1   27.37   23.99   0
   3 -18  -1   33.05   25.09   0
  -3 -18   1   27.47   25.70   0
  -3  18   1    9.62   17.37   0
   2 -18  -1  263.07   22.17   0
  -2  18   1  302.69   22.30   0
  -2 -18   1  329.78   22.61   0
   1 -18  -1   39.70   15.12   0
  -1  18   1   46.53   14.75   0
   1  18  -1   26.90   20.54   0
  -1 -18   1   32.54   15.03   0
   0 -18   1   83.27   22.14   0
   0 -18  -1  111.47   21.57   0
   0  18  -1  114.04   20.38   0
   0  18   1   75.98   15.15   0
  -1 -18  -1    3.52   21.69   0
   1  18   1   13.99   19.97   0
   1 -18   1   20.72   21.39   0
  -1  18  -1  -28.24   20.86   0
   2 -18   1  327.40   16.72   0
  -2  18  -1  358.96   21.68   0
  -2 -18  -1  342.14   17.53   0
  -3 -18  -1  128.28   23.58   0
   3 -18   1  149.82   25.06   0
  -3 -18  -1  115.35   26.58   0
  -3  18  -1  103.42   18.30   0
  -3 -19   1    1.15   15.91   0
   3 -19  -1    1.98   23.84   0
  -3 -19   1   18.67   24.15   0
  -3  19   1   30.39   23.27   0
   2 -19  -1   52.31   24.49   0
  -2  19   1    1.52   24.37   0
  -2 -19   1   20.51   24.96   0
   1  19  -1  -12.04   23.96   0
  -1  19   1   24.40   23.92   0
   1 -19  -1    7.29   25.40   0
  -1 -19   1   18.57   25.44   0
   0 -19   1  117.87   25.60   0
   0 -19  -1   84.41   25.30   0
   0  19  -1   83.36   16.93   0
   0  19   1   53.90   17.56   0
  -1 -19  -1   14.03   25.45   0
  -1  19  -1  -15.53   23.97   0
   1 -19   1   15.04   17.62   0
   1  19   1   -0.77   23.91   0
   2 -19   1  177.74   25.83   0
  -2  19  -1  213.49   25.07   0
  -2 -19  -1  278.94   26.57   0
   1  20  -1   79.91   16.30   0
   0 -20   1  138.88   25.30   0
   0 -20  -1  270.88   18.91   0
   0  20  -1  297.60   17.34   0
   0  20   1  313.36   24.01   0
   9   0  -2   -0.40   15.67   0
  -9   0   2   63.92   21.96   0
   8   0  -2  108.43   13.86   0
  -8   0   2  101.72   13.72   0
   7   0  -2    3.00   11.41   0
  -7   0   2   -4.64   11.47   0
   6   0  -2  494.66   18.75   0
  -6   0   2  483.26   18.68   0
   5   0  -2   -3.38    9.88   0
  -5   0   2   -9.01   10.01   0
   4   0  -2 1836.05   21.63   0
  -4   0   2 1845.16   19.07   0
   3   0  -2    8.94   10.40   0
  -3   0   2    3.86   14.92   0
   2   0  -2  589.71   16.89   0
  -2   0   2  596.70   20.76   0
  -1   0   2   -3.93   17.22   0
   1   0  -2    1.80   17.37   0
   0   0  -2 3968.57   59.69   0
   0   0   2 4049.16   63.38   0
   1   0   2    2.28   19.25   0
  -1   0  -2    4.62   20.98   0
  -2   0  -2   45.87   17.12   0
   2   0   2   48.09   15.75   0
  -3   0  -2    0.74   15.11   0
   3   0   2   -7.33   14.73   0
  -4   0  -2   44.39   15.00   0
   4   0   2   44.61   10.52   0
  -5   0  -2   -8.05   14.51   0
   5   0   2   -2.39   13.71   0
  -6   0  -2 1309.16   22.16   0
   6   0   2 1321.68   21.14   0
   7   0   2    3.70   15.76   0
  -7   0  -2    6.73   16.16   0
   8   0   2 1371.41   23.33   0
  -8   0  -2 1361.73   24.36   0
   9  -1  -2   47.13   15.82   0
   9   1  -2   19.02   15.65   0
  -9   1   2    1.95   22.28   0
  -9  -1   2    1.11   15.63   0
   8  -1  -2   23.80   19.02   0
   8   1  -2   36.03   19.08   0
  -8   1   2    3.36   19.05   0
  -8  -1   2   36.08   19.14   0
   7  -1  -2  220.89   16.70   0
   7   1  -2  171.15   12.47   0
  -7   1   2  233.02   12.17   0
  -7  -1   2  214.83   16.69   0
   6  -1  -2   42.67   17.45   0
   6   1  -2   38.57   12.53   0
  -6   1   2   66.99   17.46   0
  -6  -1   2   32.45   17.31   0
   5   1  -2   46.79   10.30   0
  -5   1   2   45.07   14.19   0
  -5  -1   2   45.20   14.25   0
   5  -1  -2   26.01   10.34   0
   4   1  -2 1414.30   17.49   0
  -4   1   2 1398.69   20.09   0
  -4  -1   2 1396.93   17.36   0
   4  -1  -2 1324.76   19.84   0
   3   1  -2  985.35   19.71   0
  -3   1   2  982.02   19.66   0
  -3  -1   2 1021.26   16.78   0
   3  -1  -2  992.52   19.88   0
  -2  -1   2 4530.45   33.81   0
   2   1  -2 4584.44   36.28   0
  -2   1   2 4638.50   37.20   0
   2  -1  -2 4801.85   37.54   0
  -1  -1   2  102.62   14.20   0
   1   1  -2   83.03   14.31   0
  -1   1   2   82.79   14.01   0
   1  -1  -2  100.19   18.90   0
   0   1   2 2078.76   52.07   0
   0  -1   2 2083.56   43.21   0
   0   1  -2 1978.26   41.65   0
   1  -1   2 3257.24   39.16   0
   1   1   2 3219.78   52.89   0
  -1   1  -2 3273.56   43.13   0
  -2   1  -2 2402.66   27.77   0
  -2  -1  -2 2404.06   33.00   0
   2  -1   2 2414.40   29.23   0
   2   1   2 2423.76   32.44   0
  -3   1  -2 2100.28   25.46   0
  -3  -1  -2 2105.81   26.74   0
   3  -1   2 2135.65   25.05   0
   3   1   2 2097.64   26.38   0
  -4   1  -2 5282.86   32.80   0
  -4  -1  -2 5247.57   34.20   0
   4  -1   2 5158.15   32.19   0
   4   1   2 5159.75   33.33   0
  -5   1  -2   48.79   10.54   0
  -5  -1  -2   55.99   14.58   0
   5  -1   2   53.97   14.32   0
   5   1   2   56.98   14.13   0
   6   1   2 2519.53   24.84   0
  -6   1  -2 2538.19   25.33   0
  -6  -1  -2 2466.53   22.25   0
   6  -1   2 2437.27   21.06   0
   7   1   2  134.05   16.00   0
  -7   1  -2   95.30   11.98   0
  -7  -1  -2   90.89   12.14   0
   7  -1   2   87.59   15.83   0
   8  -1   2   49.22   18.80   0
   8   1   2  -16.03   18.98   0
  -8   1  -2   21.00   19.79   0
  -8  -1  -2   31.91   19.28   0
   9  -2  -2    7.60   21.94   0
   9   2  -2   23.95   22.10   0
  -9   2   2   17.99   15.49   0
  -9  -2   2   15.77   22.10   0
   8  -2  -2  980.56   21.66   0
   8   2  -2  972.43   16.95   0
  -8   2   2  960.60   21.78   0
  -8  -2   2  959.83   21.77   0
   7   2  -2   41.92   11.66   0
  -7   2   2   40.01   11.64   0
  -7  -2   2   47.41   16.23   0
   7  -2  -2   49.97   11.40   0
   6   2  -2 2962.03   25.46   0
  -6   2   2 2847.13   21.34   0
  -6  -2   2 2922.73   21.92   0
   6  -2  -2 2866.10   24.85   0
   5   2  -2 2052.71   21.59   0
  -5   2   2 2007.54   18.57   0
  -5  -2   2 2053.72   19.00   0
   5  -2  -2 2076.27   21.24   0
   4   2  -2 5587.94   31.65   0
  -4   2   2 5469.91   31.19   0
  -4  -2   2 5524.95   31.73   0
   4  -2  -2 5671.98   31.32   0
   3   2  -2  610.15   17.62   0
  -3   2   2  619.56   18.19   0
   3  -2  -2  607.75   17.97   0
  -3  -2   2  607.92   14.50   0
  -2  -2   2 6540.97   41.17   0
   2   2  -2 6509.38   39.57   0
  -2   2   2 6480.01   39.77   0
   2  -2  -2 6326.18   39.91   0
  -1  -2   2 1736.78   27.51   0
  -1   2   2 1725.65   31.41   0
   1  -2  -2 1692.14   31.86   0
   0   2  -2 3879.87   50.20   0
   0  -2   2 3982.54   46.96   0
   1   2   2  386.56   32.44   0
  -1  -2  -2  385.11   31.32   0
  -1   2  -2  396.57   24.01   0
   1  -2   2  394.22   18.28   0
   2  -2   2  821.58   20.62   0
  -2  -2  -2  803.72   26.07   0
  -2   2  -2  812.30   21.47   0
   2   2   2  808.53   23.17   0
  -3   2  -2  739.58   19.29   0
  -3  -2  -2  732.55   20.31   0
   3  -2   2  704.67   15.33   0
   3   2   2  737.46   19.91   0
   4   2   2   27.33   14.35   0
  -4   2  -2    2.79   14.94   0
  -4  -2  -2   15.87   14.78   0
   4  -2   2   10.46   14.38   0
   5   2   2   25.40   10.16   0
  -5   2  -2   53.92   14.71   0
  -5  -2  -2   45.67   14.52   0
   5  -2   2   42.96   14.28   0
   6   2   2  462.90   14.19   0
  -6   2  -2  438.26   19.06   0
  -6  -2  -2  464.98   19.20   0
   6  -2   2  480.16   14.29   0
   7   2   2 1077.23   20.01   0
  -7   2  -2 1100.52   20.55   0
  -7  -2  -2 1096.90   20.62   0
   7  -2   2 1078.01   19.32   0
  -8   2  -2  419.44   21.32   0
   8   2   2  426.88   15.21   0
  -8  -2  -2  395.81   16.01   0
   8  -2   2  374.17   20.31   0
   9  -3  -2    3.37   21.71   0
   9   3  -2  -48.44   22.19   0
  -9   3   2   36.80   21.87   0
  -9  -3   2  -11.19   21.75   0
   8  -3  -2   23.14   13.47   0
   8   3  -2   24.90   19.42   0
  -8   3   2   41.12   19.04   0
  -8  -3   2   15.42   19.20   0
   7   3  -2  345.12   13.07   0
  -7   3   2  363.40   17.35   0
  -7  -3   2  361.46   17.15   0
   7  -3  -2  317.41   12.52   0
   6   3  -2  501.63   19.17   0
  -6   3   2  494.80   18.91   0
  -6  -3   2  499.69   19.08   0
   6  -3  -2  467.82   18.79   0
   5   3  -2   32.08   14.52   0
  -5   3   2   16.53   14.53   0
  -5  -3   2   17.57   14.41   0
   5  -3  -2   25.77   14.36   0
   4   3  -2  100.46   14.75   0
  -4   3   2   74.97   10.98   0
   4  -3  -2   85.93   14.76   0
  -4  -3   2   73.93   14.75   0
  -3  -3   2 5826.79   34.29   0
   3   3  -2 5836.51   34.36   0
  -3   3   2 5603.03   31.85   0
   3  -3  -2 5827.57   34.07   0
  -2  -3   2  125.09   16.94   0
  -2   3   2  123.06   12.35   0
   2  -3  -2  118.25   16.73   0
  -1  -3   2 8479.50   53.64   0
   0  -3   2 3585.19   40.86   0
   0   3  -2 3483.23   40.35   0
   0   3   2 3641.16   57.23   0
  -1  -3  -2 1965.61   49.74   0
  -1   3  -2 1909.46   30.62   0
   1  -3   2 1955.26   30.01   0
  -1  -3  -2 2024.95   56.25   0
   2   3   2 3749.82   42.76   0
   2  -3   2 3660.65   31.73   0
  -2  -3  -2 3714.64   43.82   0
  -2   3  -2 3644.06   32.11   0
  -3   3  -2 1894.98   21.27   0
   3   3   2 2002.09   26.46   0
   3  -3   2 1981.83   20.81   0
  -3  -3  -2 2016.33   27.71   0
   4   3   2  140.27   15.31   0
  -4   3  -2  138.81   15.41   0
  -4  -3  -2  141.38   11.78   0
   4  -3   2  142.26   11.15   0
   5   3   2 3131.11   24.94   0
  -5   3  -2 3282.76   23.14   0
  -5  -3  -2 3294.29   27.71   0
   5  -3   2 3229.69   25.01   0
   6   3   2   24.43   16.86   0
  -6   3  -2   23.94   17.35   0
  -6  -3  -2   16.21   16.92   0
   6  -3   2   24.19   16.77   0
  -7   3  -2  620.37   20.91   0
   7   3   2  635.85   20.45   0
  -7  -3  -2  645.50   20.82   0
   7  -3   2  605.19   20.06   0
  -8   3  -2   28.29   14.01   0
   8   3   2    7.40   18.88   0
  -8  -3  -2    3.88   19.29   0
   8  -3   2   54.85   18.57   0
   9  -4  -2   79.85   21.80   0
   9   4  -2   70.66   15.74   0
  -9   4   2   49.65   15.90   0
  -9  -4   2   64.63   21.81   0
   8   4  -2  372.79   20.37   0
  -8   4   2  333.25   14.90   0
  -8  -4   2  301.67   20.29   0
   8  -4  -2  269.85   14.92   0
   7   4  -2   91.98   16.84   0
  -7   4   2  124.57   16.47   0
  -7  -4   2  118.50   16.36   0
   7  -4  -2   78.52   11.97   0
   6   4  -2  413.79   18.86   0
  -6   4   2  439.54   18.76   0
  -6  -4   2  417.52   18.53   0
   6  -4  -2  382.67   13.88   0
   5   4  -2  214.64   14.98   0
  -5   4   2  205.25   11.34   0
   5  -4  -2  209.35   15.17   0
  -5  -4   2  194.28   15.07   0
   4   4  -2 3308.75   26.12   0
  -4   4   2 3290.55   23.37   0
   4  -4  -2 3256.88   23.07   0
  -4  -4   2 3333.29   25.95   0
  -3  -4   2   65.76   15.11   0
   3   4  -2   77.94   11.06   0
  -3   4   2   78.77   15.07   0
   3  -4  -2   68.42   11.14   0
  -2  -4   2  123.31   16.52   0
  -2  -4   2  116.41   12.33   0
  -2   4   2  128.42   15.82   0
   2  -4  -2  122.42   11.93   0
  -1  -4   2    5.52   13.41   0
  -1   4   2    1.78   11.80   0
   1  -4  -2    8.37   16.69   0
   1   4  -2   13.21   19.03   0
   0  -4  -2  383.36   26.07   0
   0  -4   2  385.93   24.29   0
   0   4   2  394.45   27.88   0
   0   4  -2  374.10   24.53   0
  -1  -4  -2   -2.49   20.06   0
  -1   4  -2   -8.11   18.35   0
   1  -4   2    0.30   12.73   0
  -1  -4  -2    5.31   26.12   0
   2  -4   2 1881.52   24.36   0
  -2   4  -2 1810.18   24.66   0
  -2  -4  -2 1798.63   30.52   0
   3   4   2   29.43   14.52   0
   3  -4   2   37.66   15.06   0
  -3  -4  -2   26.69   14.92   0
  -3   4  -2   50.07   10.92   0
  -4   4  -2 3295.68   24.08   0
   4   4   2 3385.56   29.72   0
   4  -4   2 3336.21   23.54   0
  -4  -4  -2 3413.67   30.23   0
  -5   4  -2  287.30   19.41   0
   5   4   2  309.87   19.24   0
  -5  -4  -2  291.63   19.24   0
   5  -4   2  280.04   18.77   0
  -6   4  -2  173.37   12.91   0
   6   4   2  191.51   12.90   0
  -6  -4  -2  182.86   17.51   0
   6  -4   2  176.28   12.63   0
  -7   4  -2  319.96   15.70   0
   7   4   2  400.10   21.42   0
  -7  -4  -2  355.89   21.36   0
   7  -4   2  323.26   20.90   0
  -8   4  -2    2.19   19.69   0
   8   4   2   -0.06   13.43   0
  -8  -4  -2    7.00   19.02   0
   8  -4   2   21.59   12.94   0
  -9   5   2  -12.39   21.84   0
  -9  -5   2    3.14   21.67   0
   9   5  -2   30.60   21.97   0
   9  -5  -2   24.03   14.86   0
  -8   5   2    5.31   13.64   0
   8   5  -2    3.05   19.46   0
  -8  -5   2    9.18   19.20   0
   8  -5  -2   13.70   19.07   0
   7   5  -2  437.90   17.78   0
  -7   5   2  411.18   13.36   0
  -7  -5   2  441.08   13.34   0
   7  -5  -2  456.14   17.61   0
   6   5  -2  370.88   13.94   0
  -6   5   2  365.75   13.84   0
  -6  -5   2  372.56   13.69   0
   6  -5  -2  360.90   13.39   0
   5   5  -2  332.71   11.93   0
  -5   5   2  316.95   15.39   0
   5  -5  -2  352.25   15.52   0
  -5  -5   2  320.08   11.74   0
  -4  -5   2    5.23   10.04   0
   4   5  -2   11.89   14.12   0
  -4   5   2    7.25   14.33   0
   4  -5  -2   10.42   14.53   0
  -3  -5   2  190.20   11.82   0
  -3   5   2  186.84   11.73   0
   3  -5  -2  181.70   15.86   0
  -2   5   2   -1.34   14.93   0
  -2  -5   2    3.17   15.87   0
   2  -5  -2    6.20   15.01   0
  -2  -5   2   -3.90   11.41   0
  -1   5   2   61.66   16.40   0
   1  -5  -2   58.33   16.26   0
  -1  -5   2   55.37   13.63   0
   1   5  -2   77.01   18.50   0
   0  -5  -2 3127.51   39.53   0
   0  -5   2 3170.34   32.32   0
   0   5   2 3112.43   41.74   0
   0   5  -2 3164.79   35.17   0
  -1  -5  -2 1026.14   35.14   0
  -1   5  -2 1011.68   23.20   0
   1  -5   2 1027.84   23.13   0
  -2  -5  -2 3447.89   37.96   0
  -2  -5  -2 3577.48   44.05   0
   2  -5   2 3491.46   26.99   0
  -2   5  -2 3458.27   27.02   0
   3  -5   2  375.21   16.88   0
  -3  -5  -2  386.44   17.69   0
  -3   5  -2  398.66   17.09   0
   4   5   2   60.84   14.79   0
   4  -5   2   53.24   10.68   0
  -4  -5  -2   57.35   14.63   0
  -4   5  -2   55.74   15.22   0
   5   5   2  107.50   13.33   0
  -5  -5  -2  118.03   18.06   0
   5  -5   2  108.66   18.11   0
  -5   5  -2  111.48   18.63   0
  -6   5  -2   11.03   12.07   0
   6   5   2   26.76   16.67   0
  -6  -5  -2   28.66   16.35   0
   6  -5   2   40.36   16.52   0
   7   5   2   78.48   20.26   0
  -7  -5  -2   60.58   19.66   0
   7  -5   2  104.64   19.48   0
  -7   5  -2   32.33   20.60   0
   8   5   2  166.16   23.66   0
  -8  -5  -2  145.05   23.27   0
   8  -5   2  118.58   23.15   0
  -8   5  -2  176.42   23.64   0
  -9   6   2  675.35   18.77   0
   9   6  -2  827.31   24.83   0
   9  -6  -2  606.24   18.72   0
  -8   6   2  276.16   19.84   0
   8   6  -2  283.77   20.28   0
  -8  -6   2  225.42   14.39   0
   8  -6  -2  306.48   19.85   0
  -7   6   2 1131.87   15.97   0
   7   6  -2 1139.15   20.59   0
  -7  -6   2 1214.29   20.14   0
   7  -6  -2 1137.91   15.91   0
  -6   6   2  405.71   13.74   0
   6   6  -2  394.64   13.74   0
   6  -6  -2  407.09   18.07   0
  -6  -6   2  386.45   13.76   0
  -5   6   2  214.88   15.10   0
   5  -6  -2  197.56   15.05   0
  -5  -6   2  223.12   14.86   0
  -4  -6   2  555.72   13.51   0
  -4   6   2  616.31   13.50   0
   4  -6  -2  582.48   16.86   0
  -3  -6   2 1328.88   21.18   0
  -3  -6   2 1329.89   20.69   0
  -3   6   2 1320.45   20.12   0
   3  -6  -2 1273.35   17.19   0
  -2   6   2 1833.06   20.78   0
   2  -6  -2 1741.18   23.23   0
  -2  -6   2 1811.58   24.70   0
   1   6  -2 6244.82   39.40   0
   1  -6  -2 6353.18   41.26   0
  -1  -6   2 6401.23   40.14   0
  -1   6   2 6278.78   41.61   0
   0  -6  -2 2433.26   32.73   0
   0   6   2 2399.41   34.55   0
   0  -6   2 2440.12   30.32   0
   0   6  -2 2344.58   30.22   0
  -1   6  -2  986.42   22.35   0
   1   6   2  984.19   26.40   0
  -1  -6  -2 1016.89   28.77   0
   1  -6   2  988.70   22.26   0
   2  -6   2  689.92   19.24   0
  -2  -6  -2  666.95   20.88   0
  -2  -6  -2  660.18   24.37   0
  -2   6  -2  652.04   15.51   0
  -3  -6  -2 1287.06   24.72   0
   3  -6   2 1263.17   17.01   0
  -3   6  -2 1220.35   17.13   0
  -3  -6  -2 1206.01   22.73   0
   4  -6   2   73.63   14.67   0
  -4  -6  -2   80.46   14.56   0
  -4   6  -2   62.69   15.08   0
   5   6   2  540.25   20.03   0
   5  -6   2  568.48   19.28   0
  -5  -6  -2  484.91   19.74   0
  -5   6  -2  513.08   19.52   0
   6   6   2   40.36   16.66   0
  -6  -6  -2   43.86   16.24   0
   6  -6   2   17.83   11.83   0
  -6   6  -2   37.89   16.86   0
   7   6   2    2.69   19.81   0
  -7  -6  -2   12.45   19.11   0
   7  -6   2   21.83   19.38   0
  -7   6  -2   11.46   20.11   0
   8   6   2   -9.39   16.59   0
  -8  -6  -2   13.92   22.38   0
   8  -6   2    1.39   22.45   0
  -8   6  -2  -11.46   23.54   0
  -8   7   2   24.77   19.00   0
  -8  -7   2   16.09   13.18   0
   8  -7  -2   22.27   18.97   0
  -7   7   2  267.45   12.87   0
  -7  -7   2  277.85   12.97   0
   7  -7  -2  299.51   12.57   0
  -6   7   2   80.45   17.21   0
   6  -7  -2   90.01   16.95   0
  -6  -7   2  100.23   16.73   0
  -5  -7   2  537.13   19.34   0
  -5   7   2  570.74   20.04   0
   5  -7  -2  522.28   15.43   0
  -4  -7   2    5.44   14.44   0
  -4   7   2    6.80   14.53   0
  -4  -7   2    8.60   14.99   0
   4  -7  -2   15.52   14.51   0
  -3   7   2   -6.15   14.73   0
  -3  -7   2    5.08   14.98   0
   3  -7  -2    7.74   10.34   0
  -3  -7   2   -1.83   15.20   0
  -2  -7   2    2.68   11.82   0
   2  -7  -2    8.20   15.17   0
  -2   7   2    1.48   10.79   0
   1  -7  -2 1241.59   22.87   0
   1   7  -2 1211.57   23.80   0
  -1   7   2 1192.74   23.12   0
  -1  -7   2 1268.24   21.13   0
   0  -7  -2 1644.63   27.49   0
   0   7   2 1616.10   28.84   0
   0  -7   2 1620.62   25.85   0
   0   7  -2 1632.86   22.55   0
   1   7   2 9823.35   60.54   0
  -1   7  -2 9831.70   46.05   0
  -1  -7  -2 9999.00   64.28   0
   1  -7   2 9776.73   44.17   0
   2  -7   2 2664.40   25.84   0
  -2  -7  -2 2568.73   31.27   0
  -2   7  -2 2654.03   25.95   0
  -2  -7  -2 2678.87   39.70   0
  -3  -7  -2 5439.59   39.15   0
   3  -7   2 5582.78   31.56   0
  -3  -7  -2 5548.57   43.18   0
  -3   7  -2 5389.40   29.31   0
   4  -7   2  400.54   16.16   0
  -4   7  -2  385.60   16.38   0
  -4  -7  -2  382.42   16.88   0
  -4  -7  -2  396.22   21.03   0
   5  -7   2  491.11   18.90   0
  -5  -7  -2  446.90   19.12   0
  -5   7  -2  447.52   19.06   0
  -6  -7  -2   38.04   15.90   0
   6  -7   2    5.65   11.72   0
  -6   7  -2   14.41   16.58   0
  -7  -7  -2  145.91   19.46   0
   7  -7   2  135.26   19.94   0
  -7   7  -2  129.27   20.40   0
  -8  -7  -2   48.07   22.37   0
   8  -7   2   77.65   22.55   0
  -8   7  -2   85.61   16.79   0
  -8   8   2  864.67   23.80   0
  -8  -8   2  713.66   24.28   0
   8  -8  -2  776.82   16.89   0
  -7   8   2  215.24   20.41   0
   7  -8  -2  129.26   14.80   0
  -7  -8   2  187.43   20.63   0
  -6   8   2  176.54   12.81   0
   6  -8  -2  186.19   17.25   0
  -6  -8   2  204.51   17.12   0
  -5  -8   2   16.00   17.31   0
  -5   8   2   13.96   17.84   0
  -5  -8   2   17.56   18.21   0
   5  -8  -2   18.55   12.70   0
  -4   8   2   34.69   10.46   0
  -4  -8   2   29.36   14.40   0
  -4  -8   2   29.41   14.92   0
   4  -8  -2   44.20   14.72   0
  -3   8   2  -25.82   14.74   0
   3  -8  -2    1.50   10.44   0
  -3  -8   2   10.48   15.09   0
  -3  -8   2   -7.32   10.97   0
   2  -8  -2 3725.27   26.54   0
  -2  -8   2 3894.63   31.33   0
  -2   8   2 3695.17   26.39   0
  -1  -8   2    2.90   17.93   0
   1  -8  -2    4.79   15.68   0
   1   8  -2   23.23   17.46   0
  -1   8   2    7.78   11.07   0
   0  -8  -2 7958.50   45.97   0
   0   8   2 8103.31   50.56   0
   0  -8   2 7959.48   43.13   0
   0   8  -2 7747.66   42.34   0
  -1   8  -2  245.41   18.24   0
   1   8   2  232.84   19.27   0
  -1  -8  -2  253.68   20.37   0
   1  -8   2  270.43   18.47   0
  -2  -8  -2  516.75   22.88   0
   2  -8   2  477.29   14.07   0
  -2  -8  -2  466.63   18.87   0
  -2   8  -2  470.05   18.04   0
  -3  -8  -2  924.66   20.35   0
  -3  -8  -2  927.40   23.45   0
   3  -8   2  870.37   18.83   0
  -3   8  -2  879.26   15.14   0
  -4  -8  -2  255.46   24.87   0
   4  -8   2  217.71   14.32   0
  -4   8  -2  290.23   19.33   0
  -4  -8  -2  250.27   18.94   0
   5  -8   2  371.35   13.86   0
  -5  -8  -2  393.37   19.43   0
  -5  -8  -2  405.76   18.60   0
  -5   8  -2  402.86   14.05   0
  -6  -8  -2    9.40   16.86   0
   6  -8   2   -1.27   11.41   0
  -6  -8  -2   28.61   15.33   0
  -6   8  -2   -3.48   11.66   0
  -7  -8  -2   70.27   18.95   0
   7  -8   2   43.83   19.52   0
  -7   8  -2   44.26   19.83   0
  -8  -8  -2   22.22   21.72   0
   8  -8   2   36.08   22.14   0
  -8   8  -2   37.40   16.35   0
  -8   9   2  110.88   16.32   0
  -8  -9   2   97.84   22.67   0
  -8  -9   2   80.62   17.20   0
   8  -9  -2   86.14   23.39   0
  -7   9   2  118.97   14.82   0
  -7  -9   2  144.72   20.92   0
   7  -9  -2   92.37   20.12   0
  -7  -9   2  132.59   20.04   0
  -6   9   2  532.14   13.75   0
  -6  -9   2  488.47   18.93   0
   6  -9  -2  519.92   18.20   0
  -6  -9   2  524.64   18.03   0
  -5  -9   2    7.86   11.93   0
  -5   9   2  -16.55   12.22   0
  -5  -9   2  -31.99   17.80   0
   5  -9  -2    2.72   17.30   0
  -4   9   2    9.76   10.35   0
  -4  -9   2   13.15   14.32   0
  -4  -9   2   34.68   10.61   0
   4  -9  -2   15.27   14.79   0
  -3  -9   2  657.67   15.30   0
  -3  -9   2  660.42   18.18   0
   3  -9  -2  630.91   14.05   0
  -3   9   2  687.62   14.04   0
   2  -9  -2  506.91   17.53   0
  -2  -9   2  520.02   15.29   0
  -2   9   2  523.83   17.46   0
  -1  -9   2  339.39   17.57   0
   1  -9  -2  419.04   17.81   0
   1   9  -2  375.50   20.18   0
  -1   9   2  413.73   18.15   0
   0  -9  -2  273.74   18.32   0
   0   9  -2  263.32   18.41   0
   0  -9   2  254.42   18.73   0
   0   9   2  260.17   14.85   0
  -1   9  -2   26.12   16.98   0
   1   9   2   42.36   16.32   0
  -1  -9  -2   38.48   17.76   0
   1  -9   2   32.13   17.17   0
   2  -9   2  739.93   15.15   0
  -2  -9  -2  796.57   27.48   0
  -2  -9  -2  730.22   20.27   0
  -2   9  -2  772.53   15.18   0
  -3  -9  -2   24.81   14.17   0
   3  -9   2    8.90   15.16   0
  -3   9  -2   28.43   15.22   0
  -3  -9  -2   13.60   17.34   0
  -4  -9  -2   69.48   20.06   0
   4  -9   2   45.88   12.91   0
  -4   9  -2   84.82   18.38   0
  -4  -9  -2   46.02   17.27   0
  -5  -9  -2   70.91   17.96   0
   5  -9   2   43.83   17.28   0
  -5   9  -2   83.56   12.33   0
  -5  -9  -2   89.60   20.31   0
  -6  -9  -2  193.06   21.69   0
   6  -9   2  136.06   20.99   0
  -6  -9  -2  154.90   20.36   0
  -6   9  -2  205.30   21.33   0
  -7  -9  -2    8.77   18.80   0
   7  -9   2    8.26   13.80   0
  -7   9  -2    7.04   14.11   0
  -7  -9  -2   -2.90   20.07   0
  -8 -10   2   74.87   16.90   0
  -8 -10   2   70.59   22.35   0
   8 -10  -2   51.40   16.51   0
  -8  10   2   49.75   16.60   0
  -7 -10   2  349.53   15.85   0
   7 -10  -2  253.57   15.65   0
  -7 -10   2  350.25   15.38   0
  -7  10   2  361.44   20.88   0
   6 -10  -2   29.69   11.70   0
  -6 -10   2    5.40   12.13   0
  -6 -10   2    5.21   16.10   0
  -6  10   2   38.19   16.31   0
  -5 -10   2 2992.62   22.59   0
  -5 -10   2 3183.10   27.09   0
   5 -10  -2 3139.44   22.23   0
  -5  10   2 3256.09   25.59   0
  -4 -10   2  290.64   19.18   0
   4 -10  -2  341.26   14.31   0
  -4  10   2  311.46   14.28   0
  -4 -10   2  305.54   20.25   0
  -3 -10   2 2445.30   24.03   0
  -3 -10   2 2361.60   25.14   0
   3 -10  -2 2314.32   22.94   0
  -3  10   2 2331.18   20.29   0
   2 -10  -2   55.32   15.25   0
  -2  10   2   75.68   15.20   0
  -2 -10   2   45.68   17.45   0
   1 -10  -2   44.15   16.01   0
  -1 -10   2   48.15   12.39   0
  -1  10   2   64.60   11.65   0
   1  10  -2   77.33   16.90   0
   0 -10  -2    7.74   16.46   0
   0  10  -2   23.03   16.69   0
   0 -10   2    9.08   17.05   0
   0  10   2   11.31   17.05   0
   1  10   2  187.45   17.54   0
  -1 -10  -2  207.72   14.02   0
   1 -10   2  201.00   13.37   0
  -1  10  -2  228.26   17.79   0
   2 -10   2  129.07   11.88   0
  -2  10  -2  101.47   16.19   0
  -2 -10  -2  110.97   18.60   0
  -3 -10  -2 1070.18   23.38   0
   3 -10   2 1073.51   17.85   0
  -3  10  -2 1062.30   22.40   0
  -3 -10  -2 1123.00   28.48   0
  -4 -10  -2  286.75   18.23   0
   4 -10   2  258.26   14.03   0
  -4 -10  -2  297.44   25.30   0
  -4  10  -2  290.77   13.85   0
  -5 -10  -2   21.54   17.98   0
   5 -10   2   22.43   16.80   0
  -5  10  -2   46.85   16.93   0
  -5 -10  -2   36.39   16.04   0
  -6 -10  -2  107.08   21.23   0
   6 -10   2   85.11   20.58   0
  -6  10  -2   85.99   14.79   0
  -6 -10  -2   91.76   19.39   0
  -7 -10  -2  416.45   26.29   0
  -7 -10  -2  387.94   24.02   0
   7 -10   2  415.15   18.01   0
  -7  10  -2  370.14   25.01   0
  -7 -11   2  244.10   21.04   0
   7 -11  -2  261.31   15.20   0
  -7 -11   2  265.48   20.14   0
  -7  11   2  286.65   15.20   0
  -6 -11   2    5.05   19.65   0
  -6 -11   2    8.30   20.83   0
   6 -11  -2   11.17   14.59   0
  -6  11   2  -11.23   20.35   0
  -5 -11   2   26.48   11.52   0
   5 -11  -2   26.78   17.08   0
  -5  11   2   15.13   12.00   0
  -5 -11   2   -8.82   17.75   0
  -4 -11   2  510.89   19.49   0
  -4 -11   2  459.66   20.69   0
   4 -11  -2  463.99   14.56   0
  -4  11   2  473.73   19.04   0
  -3 -11   2 1692.31   24.63   0
   3 -11  -2 1676.25   24.08   0
  -3 -11   2 1751.68   26.30   0
  -3  11   2 1655.56   19.47   0
  -2 -11   2 1408.86   19.06   0
   2 -11  -2 1391.31   21.07   0
  -2  11   2 1439.90   21.04   0
   1 -11  -2 1314.29   21.63   0
  -1  11   2 1254.39   22.14   0
  -1 -11   2 1266.62   18.50   0
   1  11  -2 1293.57   21.74   0
   0 -11  -2 1073.20   22.17   0
   0  11  -2 1091.30   21.26   0
   0 -11   2 1126.20   21.40   0
   0  11   2 1088.86   22.75   0
   1  11   2   10.27   11.43   0
  -1 -11  -2   10.45   16.88   0
   1 -11   2   19.70   12.13   0
  -1  11  -2   23.12   11.61   0
   2 -11   2 1048.15   20.00   0
  -2  11  -2 1125.57   21.71   0
  -2 -11  -2 1095.13   24.29   0
  -3 -11  -2   81.39   21.65   0
  -3 -11  -2   58.36   17.70   0
   3 -11   2   79.21   19.13   0
  -3  11  -2  101.01   18.80   0
  -4 -11  -2 1627.25   24.24   0
   4 -11   2 1679.52   22.46   0
  -4  11  -2 1752.03   22.69   0
  -4 -11  -2 1684.57   32.54   0
  -5 -11  -2  785.53   22.99   0
   5 -11   2  780.69   19.42   0
  -5  11  -2  771.35   15.41   0
  -5 -11  -2  765.99   20.47   0
  -6 -11  -2  941.15   26.03   0
   6 -11   2  947.50   22.93   0
  -6  11  -2  912.06   22.94   0
  -6 -11  -2  927.26   24.03   0
  -7  11  -2   83.51   24.11   0
  -7 -11  -2  176.28   22.14   0
   7 -11   2  135.96   17.29   0
  -7 -11  -2  204.74   24.68   0
  -7 -12   2  148.42   24.77   0
   7 -12  -2  119.36   17.08   0
  -7  12   2  112.37   17.19   0
  -7 -12   2  156.63   16.66   0
  -6 -12   2  909.22   22.47   0
   6 -12  -2  799.56   17.58   0
  -6  12   2  886.00   22.33   0
  -6 -12   2  869.49   18.56   0
  -5 -12   2   99.53   16.56   0
  -5 -12   2  107.01   17.75   0
   5 -12  -2   97.15   17.07   0
  -5  12   2   86.63   16.59   0
  -4 -12   2 2020.76   24.09   0
   4 -12  -2 2051.41   20.12   0
  -4 -12   2 2067.49   25.80   0
  -4  12   2 2027.65   19.76   0
  -3 -12   2  383.88   20.14   0
   3 -12  -2  410.68   14.73   0
  -3  12   2  434.11   19.42   0
  -3 -12   2  421.61   21.74   0
  -2 -12   2  197.43   21.47   0
   2 -12  -2  212.34   19.73   0
  -2  12   2  181.25   14.34   0
   2  12  -2  167.17   15.10   0
  -1  12   2 1398.86   24.16   0
   1 -12  -2 1431.66   21.94   0
   1  12  -2 1364.83   18.08   0
  -1 -12   2 1430.22   22.15   0
   0 -12  -2   83.77   16.66   0
   0  12  -2   82.55   16.62   0
   0  12   2   46.96   16.86   0
   0 -12   2   62.15   16.95   0
   1  12   2  754.14   23.42   0
  -1  12  -2  813.11   18.24   0
  -1 -12  -2  806.27   24.72   0
   1 -12   2  793.73   23.58   0
   2 -12   2  265.37   20.50   0
  -2  12  -2  232.54   20.41   0
  -2 -12  -2  244.58   22.31   0
  -3 -12  -2   41.04   17.17   0
   3 -12   2   52.29   18.48   0
  -3  12  -2   48.43   13.29   0
  -3 -12  -2   39.55   20.43   0
  -4 -12  -2  260.56   21.26   0
  -4 -12  -2  251.82   17.34   0
   4 -12   2  246.18   18.12   0
  -4  12  -2  268.21   13.46   0
   5 -12   2   13.78   14.72   0
  -5  12  -2   57.65   20.78   0
  -5 -12  -2   55.96   23.36   0
  -5 -12  -2   33.39   19.65   0
  -6 -12  -2  115.78   21.60   0
  -6  12  -2   45.61   20.58   0
   6 -12   2  155.01   20.39   0
  -6 -12  -2  123.93   19.24   0
   7 -12   2   53.01   16.01   0
  -7 -13   2   -9.94   23.94   0
   7 -13  -2    9.63   22.89   0
  -7  13   2   16.25   16.38   0
  -7 -13   2   36.49   22.04   0
  -6 -13   2   40.75   13.50   0
  -6 -13   2   32.64   20.94   0
   6 -13  -2   -9.44   19.91   0
  -6  13   2   54.13   19.49   0
  -5 -13   2   -7.37   19.91   0
  -5 -13   2   14.23   21.67   0
   5 -13  -2   -3.54   14.72   0
  -5  13   2  -16.99   20.57   0
  -4 -13   2  300.80   18.18   0
   4 -13  -2  296.65   18.47   0
  -4  13   2  310.95   18.11   0
  -4 -13   2  322.61   19.67   0
  -3 -13   2  205.15   20.25   0
  -3 -13   2  160.94   18.49   0
   3 -13  -2  174.12   18.58   0
  -3  13   2  157.63   18.23   0
   2  13  -2  743.06   17.05   0
  -2 -13   2  798.80   22.48   0
  -2  13   2  817.76   21.31   0
   2 -13  -2  805.52   21.11   0
  -1  13   2  118.66   14.38   0
   1 -13  -2  110.05   19.79   0
   1  13  -2  133.60   19.73   0
  -1 -13   2   89.10   14.79   0
   0 -13  -2   55.43   19.78   0
   0  13  -2   38.09   14.19   0
   0  13   2   69.45   19.63   0
   0 -13   2   25.75   20.22   0
   1  13   2   -7.78   18.94   0
  -1  13  -2   12.04   19.59   0
  -1 -13  -2   -2.63   19.84   0
   1 -13   2    6.26   19.88   0
  -2  13  -2  370.32   15.05   0
   2 -13   2  345.59   20.25   0
  -2 -13  -2  341.45   21.74   0
  -3 -13  -2   44.26   16.77   0
  -3  13  -2   22.80   18.39   0
   3 -13   2   34.38   13.45   0
  -3 -13  -2   66.31   19.98   0
  -4 -13  -2   64.53   15.97   0
  -4 -13  -2   54.61   18.93   0
  -4  13  -2   85.28   17.15   0
   4 -13   2   36.71   12.29   0
  -5  13  -2  221.26   21.34   0
   5 -13   2  271.43   21.29   0
  -5 -13  -2  241.82   20.26   0
  -5 -13  -2  265.55   23.73   0
  -6  13  -2  114.59   17.54   0
   6 -13   2   50.24   24.13   0
  -6 -13  -2   97.96   32.47   0
  -6 -13  -2  101.25   27.26   0
  -6 -14   2  113.44   21.14   0
  -6 -14   2   42.42   25.73   0
   6 -14  -2   63.73   22.27   0
  -6  14   2   33.51   21.88   0
  -5 -14   2   -5.36   19.66   0
   5 -14  -2    7.17   20.38   0
  -5  14   2   23.20   19.86   0
  -5 -14   2  -14.91   21.78   0
  -4 -14   2  183.43   17.17   0
   4 -14  -2  206.64   12.94   0
  -4  14   2  209.62   17.25   0
  -4 -14   2  214.86   18.91   0
  -3 -14   2  226.69   14.58   0
  -3 -14   2  243.96   18.19   0
   3 -14  -2  218.98   18.35   0
  -3  14   2  217.16   13.34   0
  -2  14   2    4.80   18.02   0
   2 -14  -2   -2.35   18.12   0
  -2 -14   2   -6.79   18.75   0
   1  14  -2 1473.98   23.52   0
   1 -14  -2 1477.04   24.09   0
  -1 -14   2 1480.06   24.45   0
  -1  14   2 1601.14   24.77   0
   0 -14  -2  258.50   19.97   0
   0  14  -2  226.41   19.64   0
   0  14   2  230.14   19.85   0
   0 -14   2  195.80   14.51   0
   1  14   2  335.10   19.97   0
  -1  14  -2  385.20   20.04   0
  -1 -14  -2  360.50   21.02   0
   1 -14   2  372.93   20.37   0
   2 -14   2   58.34   13.40   0
  -2 -14  -2   52.98   19.18   0
  -2  14  -2   31.28   13.15   0
  -3  14  -2  112.21   13.18   0
  -3 -14  -2  142.35   16.64   0
   3 -14   2  116.74   18.31   0
  -3 -14  -2  124.30   19.57   0
  -4 -14  -2   11.08   19.37   0
  -4  14  -2   18.65   14.88   0
  -4 -14  -2   29.35   22.87   0
   4 -14   2   11.71   15.04   0
  -5 -14  -2   22.12   21.65   0
  -5  14  -2   14.13   14.18   0
   5 -14   2   10.82   20.01   0
  -5 -14  -2    9.46   18.43   0
  -6 -14  -2  190.67   26.05   0
  -6  14  -2  198.65   23.60   0
   6 -14   2  195.81   16.91   0
  -6 -14  -2  158.10   22.42   0
  -6 -15   2   21.49   16.01   0
  -6  15   2  -21.71   23.28   0
   6 -15  -2   30.05   23.39   0
  -6 -15   2   19.14   25.03   0
  -5 -15   2   15.34   13.50   0
  -5  15   2   -5.78   19.92   0
   5 -15  -2  -15.85   20.39   0
  -5 -15   2    3.41   21.72   0
  -4 -15   2   41.59   15.72   0
  -4 -15   2   64.95   20.17   0
  -4  15   2   56.66   20.78   0
   4 -15  -2   58.84   14.97   0
  -3 -15   2  320.92   18.45   0
  -3 -15   2  325.07   19.25   0
  -3  15   2  313.92   13.74   0
   3 -15  -2  295.92   18.56   0
  -2  15   2  254.95   18.70   0
   2 -15  -2  261.84   18.83   0
  -2 -15   2  271.98   19.10   0
   1  15  -2   45.21   18.29   0
   1 -15  -2   46.92   18.55   0
  -1 -15   2   33.48   13.69   0
  -1  15   2   88.94   18.87   0
   0  15  -2 1081.43   21.94   0
   0 -15  -2 1002.50   22.66   0
   0  15   2 1008.64   22.58   0
   0 -15   2 1075.44   17.70   0
   1 -15   2  329.73   14.72   0
  -1  15  -2  280.25   19.48   0
   1  15   2  311.92   18.95   0
  -1 -15  -2  291.61   20.42   0
   2 -15   2 1322.89   18.44   0
  -2 -15  -2 1362.77   25.16   0
  -2  15  -2 1361.97   18.50   0
  -3  15  -2   -3.86   15.55   0
  -3 -15  -2   31.88   19.69   0
   3 -15   2    6.51   15.42   0
  -3 -15  -2   61.25   22.67   0
  -4 -15  -2  591.95   21.84   0
  -4  15  -2  549.41   17.13   0
   4 -15   2  593.06   22.84   0
  -4 -15  -2  603.02   25.78   0
  -5  15  -2  161.27   24.97   0
  -5 -15  -2  230.09   26.84   0
   5 -15   2  242.52   24.56   0
  -5 -15  -2  264.32   27.57   0
  -5 -16   2  480.09   27.99   0
  -5 -16   2  570.50   24.81   0
  -5  16   2  627.15   25.23   0
   5 -16  -2  484.64   26.49   0
  -4 -16   2    6.92   14.24   0
  -4 -16   2    8.79   21.33   0
  -4  16   2   58.83   20.08   0
   4 -16  -2   36.53   14.61   0
  -3  16   2  619.76   17.32   0
  -3 -16   2  654.55   23.11   0
  -3 -16   2  645.39   24.27   0
   3 -16  -2  642.94   23.29   0
  -2  16   2  228.66   16.77   0
   2 -16  -2  230.62   22.55   0
  -2 -16   2  222.12   16.92   0
   1 -16  -2  178.80   18.69   0
  -1  16   2  214.12   13.98   0
  -1 -16   2  188.58   18.83   0
   1  16  -2  181.84   18.04   0
   0  16   2  451.80   19.62   0
   0 -16  -2  433.84   19.67   0
   0 -16   2  478.26   19.85   0
   0  16  -2  437.42   14.71   0
  -1 -16  -2  246.09   21.10   0
   1 -16   2  170.69   21.23   0
  -1  16  -2  241.25   16.18   0
   1  16   2  217.66   20.78   0
   2 -16   2   -2.36   15.96   0
  -2  16  -2   46.82   15.21   0
  -2 -16  -2   23.04   22.21   0
  -3 -16  -2  285.79   20.75   0
   3 -16   2  229.71   22.80   0
  -3 -16  -2  337.73   23.98   0
  -3  16  -2  302.77   22.22   0
  -4 -16  -2  172.57   19.57   0
  -4  16  -2   93.23   21.36   0
   4 -16   2  144.42   21.57   0
  -4 -16  -2  182.90   22.83   0
  -5  16  -2   31.77   22.98   0
   5 -16   2   40.69   23.60   0
  -5 -16  -2   34.22   24.75   0
  -5 -16  -2    3.62   26.01   0
  -5 -17   2   -8.50   17.82   0
  -5  17   2   28.06   22.50   0
  -5 -17   2   26.32   22.07   0
   5 -17  -2   33.54   23.49   0
  -4 -17   2   62.47   16.87   0
  -4  17   2  110.02   23.95   0
  -4 -17   2   56.54   25.64   0
   4 -17  -2   12.68   25.17   0
  -3  17   2   13.19   14.45   0
  -3 -17   2    3.82   14.40   0
   3 -17  -2   26.29   14.60   0
  -3 -17   2   33.19   21.19   0
   2 -17  -2  322.42   16.62   0
  -2 -17   2  349.61   22.83   0
  -2  17   2  348.94   16.99   0
   1 -17  -2   70.77   21.62   0
  -1  17   2   67.26   21.93   0
   1  17  -2   90.07   21.18   0
  -1 -17   2  105.06   21.69   0
   0 -17  -2   -1.75   15.18   0
   0  17  -2  -12.61   21.10   0
   0  17   2  -13.99   21.46   0
   0 -17   2   19.69   21.68   0
   1 -17   2  195.61   16.11   0
  -1 -17  -2  209.06   22.66   0
   1  17   2  174.72   15.95   0
  -1  17  -2  196.78   15.53   0
   2 -17   2   29.31   15.50   0
  -2  17  -2   38.33   15.08   0
  -2 -17  -2   32.99   15.67   0
  -3 -17  -2  104.76   19.41   0
   3 -17   2   66.51   15.69   0
  -3 -17  -2  112.07   22.71   0
  -3  17  -2  120.81   21.56   0
  -4  17  -2   76.90   25.05   0
  -4 -17  -2  121.47   22.11   0
   4 -17   2   89.88   18.59   0
  -4 -17  -2  157.24   25.55   0
  -4  18   2    4.83   23.38   0
  -4 -18   2  -17.01   22.70   0
  -4 -18   2   34.29   23.96   0
   4 -18  -2    7.14   23.61   0
  -3  18   2  171.03   24.84   0
  -3 -18   2   76.61   24.68   0
   3 -18  -2  143.56   25.18   0
  -3 -18   2   85.42   25.68   0
   2 -18  -2   45.13   20.66   0
  -2 -18   2   39.32   21.12   0
  -2  18   2   20.67   21.35   0
   1 -18  -2    8.69   20.73   0
   1  18  -2   -9.76   20.05   0
  -1  18   2  -11.99   20.84   0
  -1 -18   2   15.79   14.92   0
   0 -18  -2   85.37   21.24   0
   0  18  -2   69.97   14.99   0
   0  18   2   61.99   20.87   0
   0 -18   2   82.16   21.49   0
   1 -18   2   23.86   21.25   0
  -1 -18  -2   29.39   21.26   0
  -1  18  -2   57.65   20.67   0
   1  18   2   20.55   20.39   0
  -2 -18  -2   20.19   23.54   0
   2 -18   2   38.33   15.09   0
  -2  18  -2   47.65   17.25   0
  -3 -18  -2  289.46   24.08   0
   3 -18   2  274.26   19.26   0
  -3  18  -2  316.58   25.66   0
  -3 -18  -2  326.21   26.90   0
  -3 -19   2   25.94   16.58   0
   3 -19  -2   38.97   23.62   0
   2 -19  -2   84.62   24.85   0
  -2  19   2   95.33   17.80   0
  -2 -19   2  104.29   17.48   0
   1  19  -2    4.39   23.42   0
  -1  19   2   19.77   17.27   0
   1 -19  -2  -14.51   17.51   0
  -1 -19   2  -27.19   17.49   0
   0 -19   2  160.72   25.63   0
   0 -19  -2  139.20   25.96   0
   0  19  -2  187.56   24.23   0
   0  19   2  179.76   24.77   0
  -1  19  -2  476.42   25.23   0
   1 -19   2  360.77   19.01   0
  -1 -19  -2  399.34   26.71   0
   1  19   2  409.04   25.70   0
  -2 -19  -2  128.82   25.77   0
   2 -19   2  100.34   25.30   0
  -2  19  -2  133.04   17.47   0
   9   0  -3  376.53   23.19   0
  -9   0   3  361.77   16.98   0
   8   0  -3   25.93   19.24   0
  -8   0   3   21.31   19.04   0
   7   0  -3   53.70   16.45   0
  -7   0   3   65.36   16.20   0
   6   0  -3   -5.48   17.50   0
  -6   0   3    4.94   17.46   0
   5   0  -3  980.11   17.79   0
  -5   0   3  960.08   14.59   0
   4   0  -3   -2.72   14.36   0
  -4   0   3   -1.68    9.85   0
   3   0  -3   56.83   10.70   0
  -3   0   3   68.10   14.88   0
   2   0  -3   14.84   15.81   0
  -2   0   3   -4.44   11.15   0
  -1   0   3 1254.28   23.66   0
   1   0  -3 1329.62   27.52   0
   0   0   3    1.48   22.10   0
   0   0  -3    3.72   20.56   0
   1   0   3  178.95   19.98   0
  -1   0  -3  166.98   23.21   0
   2   0   3    1.91   14.68   0
  -2   0  -3    0.65   16.26   0
  -3   0  -3 3229.74   31.02   0
   3   0   3 3052.03   29.58   0
  -4   0  -3   -0.77   14.78   0
   4   0   3    4.67   14.26   0
  -5   0  -3  142.28   18.81   0
   5   0   3  126.68   18.15   0
  -6   0  -3  -10.40   17.04   0
   6   0   3  -32.62   16.52   0
  -7   0  -3  401.06   22.12   0
   7   0   3  404.23   20.86   0
   8   0   3   15.27   20.06   0
  -8   0  -3   20.42   21.94   0
   9  -1  -3  118.70   22.50   0
   9   1  -3   84.64   22.78   0
  -9   1   3  109.21   22.54   0
  -9  -1   3  150.30   22.09   0
   8  -1  -3  253.60   19.95   0
   8   1  -3  214.64   14.58   0
  -8   1   3  238.05   19.74   0
  -8  -1   3  190.09   14.50   0
   7  -1  -3 1477.18   16.94   0
   7   1  -3 1468.68   16.78   0
  -7   1   3 1599.43   20.59   0
  -7  -1   3 1567.24   20.91   0
   6  -1  -3  933.16   20.08   0
   6   1  -3  956.17   16.00   0
  -6   1   3  971.10   20.16   0
  -6  -1   3  974.43   16.02   0
   5  -1  -3  606.51   13.05   0
   5   1  -3  637.83   16.79   0
  -5   1   3  610.22   16.52   0
  -5  -1   3  639.93   16.76   0
   4  -1  -3  213.46   11.56   0
   4   1  -3  217.54   15.21   0
  -4   1   3  188.82   11.27   0
  -4  -1   3  231.67   15.20   0
   3  -1  -3  821.30   15.80   0
   3   1  -3  858.68   18.69   0
  -3   1   3  847.14   18.93   0
  -3  -1   3  812.23   18.66   0
   2  -1  -3  945.60   18.30   0
  -2  -1   3 1022.99   21.31   0
   2   1  -3 1012.71   21.16   0
  -2   1   3 1024.90   21.63   0
   1  -1  -3 1433.99   28.16   0
  -1  -1   3 1453.04   27.71   0
  -1   1   3 1418.16   27.86   0
   0   1  -3 6553.40   58.61   0
   0  -1   3 7218.78   62.68   0
  -1  -1  -3   60.60   22.60   0
   1   1   3   73.94   21.16   0
  -1   1  -3   65.24   20.90   0
   1  -1   3   74.29   18.86   0
  -2  -1  -3 4087.07   42.64   0
   2  -1   3 4001.52   33.43   0
   2   1   3 4123.88   40.65   0
  -2   1  -3 4006.31   37.21   0
  -3   1  -3  769.53   19.93   0
  -3  -1  -3  800.20   20.48   0
   3  -1   3  781.11   18.84   0
   3   1   3  776.67   19.89   0
  -4   1  -3   56.08   15.16   0
  -4  -1  -3   56.84   15.23   0
   4  -1   3   47.38   14.56   0
   4   1   3   34.88   14.61   0
  -5   1  -3 2292.56   26.34   0
  -5  -1  -3 2325.16   26.90   0
   5  -1   3 2237.11   25.01   0
   5   1   3 2271.48   25.72   0
  -6   1  -3    6.45   17.29   0
  -6  -1  -3   31.06   11.97   0
   6  -1   3   13.55   16.43   0
   6   1   3   40.29   16.11   0
   7   1   3  445.49   16.00   0
  -7   1  -3  504.53   22.24   0
  -7  -1  -3  462.67   16.60   0
   7  -1   3  443.01   20.94   0
   8  -1   3   69.21   20.53   0
  -8   1  -3   44.23   22.19   0
   8   1   3   78.22   20.83   0
  -8  -1  -3   93.59   21.96   0
   9  -2  -3   79.45   16.05   0
   9   2  -3   40.04   22.93   0
  -9   2   3   63.20   15.91   0
  -9  -2   3  120.61   21.93   0
   8  -2  -3  168.09   19.77   0
   8   2  -3  168.33   19.76   0
  -8   2   3  203.66   19.47   0
  -8  -2   3  165.95   19.51   0
   7  -2  -3  716.92   18.32   0
   7   2  -3  697.60   14.53   0
  -7   2   3  735.23   14.42   0
  -7  -2   3  744.78   14.31   0
   6   2  -3 1176.33   16.97   0
  -6   2   3 1275.45   20.93   0
  -6  -2   3 1220.73   21.28   0
   6  -2  -3 1229.94   16.69   0
   5   2  -3 2901.59   23.50   0
  -5   2   3 2894.62   21.11   0
  -5  -2   3 2814.70   21.22   0
   5  -2  -3 2863.51   23.23   0
   4   2  -3 4864.95   27.32   0
  -4   2   3 4947.03   29.38   0
  -4  -2   3 4792.98   29.45   0
   4  -2  -3 4848.56   29.17   0
  -3  -2   3 6562.46   35.24   0
   3   2  -3 6315.76   35.03   0
  -3   2   3 6293.26   33.62   0
   3  -2  -3 6396.49   35.38   0
  -2  -2   3  850.36   20.43   0
   2   2  -3  820.65   20.15   0
  -2   2   3  805.26   20.63   0
   2  -2  -3  818.88   17.36   0
  -1  -2   3 9435.83   53.47   0
   0  -2  -3   56.49   23.24   0
   0   2   3   60.84   22.90   0
   0  -2   3   62.45   16.88   0
   0   2  -3   58.34   23.28   0
  -1   2  -3 5880.55   45.99   0
   1  -2   3 5927.59   46.28   0
  -2  -2  -3 2285.77   35.81   0
   2  -2   3 2298.05   27.43   0
  -2   2  -3 2247.19   28.64   0
   2   2   3 2304.35   36.54   0
  -3  -2  -3 1381.61   24.61   0
   3  -2   3 1311.69   18.60   0
   3   2   3 1390.16   25.93   0
  -3   2  -3 1362.74   19.47   0
  -4   2  -3 1753.66   22.63   0
  -4  -2  -3 1745.04   24.33   0
   4  -2   3 1729.06   21.72   0
   4   2   3 1800.24   23.88   0
   5   2   3   40.74   17.73   0
  -5   2  -3   47.77   18.38   0
  -5  -2  -3   36.03   13.17   0
   5  -2   3   29.27   17.92   0
   6   2   3   31.33   11.69   0
  -6   2  -3   28.38   12.01   0
  -6  -2  -3    3.77   12.36   0
   6  -2   3   18.27   16.48   0
  -7   2  -3   56.97   14.69   0
   7   2   3   37.01   19.85   0
  -7  -2  -3   71.04   20.65   0
   7  -2   3   70.09   19.33   0
  -8   2  -3  141.82   24.31   0
   8   2   3  124.11   22.65   0
  -8  -2  -3  145.25   24.33   0
   8  -2   3  106.02   15.90   0
   9  -3  -3   -2.97   22.12   0
   9   3  -3   65.31   15.81   0
  -9   3   3   56.94   22.04   0
  -9  -3   3   27.74   15.71   0
   8  -3  -3  370.52   14.78   0
   8   3  -3  366.67   15.18   0
  -8   3   3  375.25   20.23   0
  -8  -3   3  361.40   20.27   0
   7   3  -3   -9.61   11.77   0
  -7   3   3   -6.67   11.28   0
  -7  -3   3   -0.56   11.45   0
   7  -3  -3   27.44   15.94   0
   6   3  -3  569.92   19.17   0
  -6   3   3  522.63   18.70   0
  -6  -3   3  581.13   14.65   0
   6  -3  -3  544.36   18.57   0
   5   3  -3  373.96   15.70   0
  -5   3   3  351.26   15.58   0
  -5  -3   3  364.12   12.12   0
   5  -3  -3  358.50   15.54   0
   4   3  -3  629.44   13.61   0
  -4   3   3  602.13   17.29   0
   4  -3  -3  625.15   17.17   0
  -4  -3   3  632.21   17.06   0
  -3  -3   3 3629.12   25.99   0
   3   3  -3 3783.80   28.16   0
  -3   3   3 3809.97   28.83   0
   3  -3  -3 3747.82   28.71   0
  -2   3   3 3179.67   27.90   0
   2  -3  -3 3214.99   30.38   0
  -2  -3   3 3127.97   26.71   0
  -1  -3   3 1500.03   26.38   0
  -1   3   3 1377.40   27.08   0
   1  -3  -3 1431.02   27.60   0
   0  -3   3 1090.89   28.05   0
   0   3  -3 1091.59   23.99   0
   0   3   3 1113.81   36.53   0
   0  -3  -3 1058.81   35.65   0
  -1   3  -3  845.46   20.34   0
   1  -3   3  846.14   23.30   0
   2   3   3 1540.73   33.23   0
   2  -3   3 1566.01   23.78   0
  -2  -3  -3 1540.91   34.45   0
  -2   3  -3 1524.66   21.37   0
   3   3   3  708.66   20.03   0
   3  -3   3  712.92   18.27   0
  -3  -3  -3  738.14   23.60   0
  -3   3  -3  735.66   19.17   0
   4   3   3 5067.87   36.11   0
  -4  -3  -3 5117.62   38.56   0
   4  -3   3 5016.85   28.57   0
  -4   3  -3 4973.72   31.76   0
   5   3   3   26.18   17.70   0
  -5  -3  -3   15.07   18.19   0
   5  -3   3   33.35   17.67   0
  -5   3  -3   13.28   18.41   0
  -6   3  -3 2809.30   26.31   0
   6   3   3 2820.42   27.20   0
  -6  -3  -3 2875.55   28.06   0
   6  -3   3 2829.99   25.41   0
   7   3   3   84.49   19.75   0
  -7  -3  -3   99.96   20.78   0
   7  -3   3   80.85   13.84   0
  -7   3  -3   74.04   20.99   0
   8   3   3  233.32   22.97   0
  -8  -3  -3  189.19   17.65   0
   8  -3   3  184.98   16.49   0
  -8   3  -3  196.55   24.46   0
   9  -4  -3   -9.82   15.51   0
   9   4  -3   55.19   22.20   0
  -9   4   3   15.32   15.14   0
  -9  -4   3    2.84   15.67   0
   8  -4  -3  -10.96   19.03   0
   8   4  -3  -27.80   19.53   0
  -8   4   3  -30.79   13.72   0
  -8  -4   3   16.07   18.85   0
   7   4  -3  254.28   12.78   0
  -7   4   3  245.83   16.79   0
  -7  -4   3  204.47   16.84   0
   7  -4  -3  232.54   12.44   0
   6   4  -3  175.22   17.84   0
  -6   4   3  198.28   12.88   0
  -6  -4   3  181.81   17.87   0
   6  -4  -3  160.08   17.72   0
   5   4  -3 2375.34   22.28   0
  -5   4   3 2356.72   19.39   0
   5  -4  -3 2332.33   19.47   0
  -5  -4   3 2391.42   19.81   0
  -4  -4   3  749.36   14.19   0
   4   4  -3  737.18   14.17   0
  -4   4   3  750.12   14.19   0
   4  -4  -3  764.86   17.63   0
  -3  -4   3  188.74   15.81   0
  -3   4   3  182.08   15.98   0
   3  -4  -3  183.45   11.95   0
  -2  -4   3  900.44   20.43   0
  -2  -4   3  845.38   20.02   0
  -2   4   3  836.29   19.66   0
   2  -4  -3  838.09   19.97   0
  -1  -4   3 2280.22   26.10   0
   1   4  -3 2250.25   28.87   0
  -1   4   3 2162.57   29.75   0
   1  -4  -3 2179.97   30.03   0
   0  -4   3  524.63   22.94   0
   0   4  -3  528.20   23.39   0
   0  -4  -3  486.20   23.46   0
   0   4   3  525.65   28.07   0
  -1   4  -3  107.64   13.92   0
   1  -4   3  108.59   18.34   0
   2  -4   3  547.40   19.04   0
  -2   4  -3  517.18   19.54   0
  -2  -4  -3  530.92   25.65   0
   3   4   3 1074.96   23.28   0
   3  -4   3 1100.16   16.77   0
  -3  -4  -3 1138.16   26.50   0
  -3   4  -3 1087.23   20.38   0
   4   4   3  278.16   16.29   0
  -4  -4  -3  290.92   16.87   0
   4  -4   3  290.33   15.93   0
  -4   4  -3  287.37   16.50   0
   5   4   3    8.57   17.29   0
  -5  -4  -3    2.50   17.83   0
   5  -4   3   21.46   17.28   0
  -5   4  -3    9.21   12.71   0
   6   4   3   50.05   16.74   0
  -6  -4  -3   26.81   17.05   0
   6  -4   3   19.22   16.41   0
  -6   4  -3   59.80   17.28   0
   7   4   3  370.75   21.56   0
  -7  -4  -3  353.01   21.70   0
   7  -4   3  363.74   15.17   0
  -7   4  -3  380.71   21.31   0
   8   4   3   33.84   22.64   0
  -8  -4  -3  -10.73   23.01   0
   8  -4   3   -2.80   22.16   0
  -8   4  -3   17.78   23.73   0
   9  -5  -3    7.50   15.38   0
  -9   5   3   20.14   21.76   0
   9   5  -3   49.05   22.06   0
  -9  -5   3  -14.66   15.53   0
  -8   5   3   37.00   13.76   0
  -8  -5   3   29.14   13.79   0
   8   5  -3   78.06   19.65   0
   8  -5  -3   33.67   13.55   0
  -7   5   3  311.51   16.85   0
   7   5  -3  331.58   17.58   0
  -7  -5   3  303.36   17.33   0
   7  -5  -3  333.97   12.59   0
   6   5  -3   87.40   12.22   0
  -6   5   3   85.00   12.24   0
  -6  -5   3   83.29   17.16   0
   6  -5  -3   70.07   17.23   0
   5   5  -3   33.39   10.11   0
  -5   5   3   46.20   14.29   0
   5  -5  -3   10.81   14.34   0
  -5  -5   3   17.24   14.26   0
  -4  -5   3 1471.20   17.10   0
  -4   5   3 1424.75   17.02   0
   4  -5  -3 1480.55   19.97   0
  -3  -5   3  980.82   19.33   0
  -3   5   3  976.10   15.97   0
   3  -5  -3  997.66   19.24   0
  -2  -5   3 1644.61   20.47   0
  -2   5   3 1695.12   23.17   0
   2  -5  -3 1672.96   23.28   0
  -2  -5   3 1743.41   23.44   0
  -1   5   3    2.95   15.18   0
   1   5  -3   -4.19   17.94   0
  -1  -5   3   -0.26   12.48   0
   1  -5  -3    3.29   15.46   0
   0  -5   3    4.42   18.63   0
   0   5  -3    7.18   18.93   0
   0  -5  -3    2.86   15.53   0
   0   5   3    6.91   17.15   0
  -1   5  -3 3688.95   33.29   0
  -1  -5  -3 3676.97   59.20   0
   1  -5   3 3733.41   32.86   0
  -1  -5  -3 3707.19   64.25   0
   2  -5   3  108.57   11.99   0
  -2   5  -3  109.47   12.44   0
  -2  -5  -3  115.65   19.79   0
  -2  -5  -3  117.80   23.33   0
   3  -5   3 1455.52   21.09   0
  -3  -5  -3 1482.23   26.85   0
  -3   5  -3 1444.96   21.41   0
   4   5   3  164.14   18.52   0
   4  -5   3  135.04   14.93   0
  -4  -5  -3  151.92   15.85   0
  -4   5  -3  149.86   11.41   0
   5   5   3    1.82   21.29   0
  -5  -5  -3   41.43   17.39   0
   5  -5   3    7.23   17.35   0
  -5   5  -3    6.67   17.75   0
  -6  -5  -3   58.50   16.89   0
   6  -5   3   55.15   16.36   0
  -6   5  -3   62.80   16.94   0
   6   5   3   59.00   16.89   0
   7   5   3   73.12   20.32   0
  -7  -5  -3   70.89   19.82   0
   7  -5   3   77.57   19.48   0
  -7   5  -3   43.07   14.72   0
   8   5   3   90.07   23.08   0
  -8  -5  -3   86.19   23.37   0
   8  -5   3   94.35   22.44   0
  -8   5  -3   82.77   16.98   0
  -9   6   3  129.09   21.89   0
  -9  -6   3   88.58   15.73   0
   9  -6  -3   60.78   15.52   0
   8   6  -3 1007.19   22.99   0
  -8   6   3 1048.40   17.06   0
  -8  -6   3 1002.70   17.53   0
   8  -6  -3  965.86   17.31   0
  -7   6   3  232.49   12.40   0
   7   6  -3  260.74   17.12   0
  -7  -6   3  230.34   12.65   0
   7  -6  -3  230.39   12.51   0
  -6   6   3  179.12   17.45   0
   6  -6  -3  198.95   17.34   0
  -6  -6   3  192.23   17.23   0
  -5  -6   3  288.90   11.65   0
  -5   6   3  302.34   11.79   0
   5  -6  -3  290.83   15.40   0
  -4  -6   3  198.27   15.34   0
  -4   6   3  195.45   11.43   0
   4  -6  -3  187.12   11.28   0
  -3  -6   3  758.71   18.51   0
  -3   6   3  767.33   14.81   0
   3  -6  -3  769.56   18.18   0
  -3  -6   3  781.42   15.18   0
  -2   6   3 6116.11   35.00   0
   2  -6  -3 6253.93   36.92   0
  -2  -6   3 6169.29   34.74   0
   1  -6  -3 1127.46   22.69   0
  -1  -6   3 1156.13   23.92   0
   1   6  -3 1149.24   23.63   0
  -1   6   3 1141.19   19.99   0
   0  -6   3 9550.19   48.06   0
   0   6  -3 9099.16   45.26   0
  -1   6  -3  228.29   19.08   0
   1  -6   3  204.21   14.11   0
  -1  -6  -3  229.20   24.16   0
   2  -6   3  453.97   18.28   0
  -2   6  -3  480.31   18.46   0
  -2  -6  -3  496.20   29.44   0
  -2  -6  -3  469.93   22.74   0
   3  -6   3   27.70   15.14   0
  -3  -6  -3   18.51   19.49   0
  -3   6  -3   19.01   15.73   0
  -3  -6  -3   15.61   17.73   0
   4  -6   3   80.59   14.78   0
  -4  -6  -3   85.34   15.04   0
  -4   6  -3   78.78   11.17   0
   5   6   3   10.51   17.13   0
  -5  -6  -3    0.77   17.00   0
   5  -6   3    5.39   12.18   0
  -5   6  -3    0.98   17.82   0
   6   6   3   75.02   16.93   0
  -6  -6  -3  104.10   16.63   0
   6  -6   3   95.08   16.44   0
  -6   6  -3   87.00   12.28   0
   7   6   3   -2.41   19.98   0
  -7  -6  -3    1.19   19.21   0
   7  -6   3   20.86   19.23   0
  -7   6  -3   -9.28   14.11   0
  -8  -6  -3   50.04   22.76   0
   8   6   3   12.69   23.30   0
  -8   6  -3   39.37   16.43   0
   8  -6   3   18.87   22.11   0
  -8   7   3    4.34   13.53   0
  -8  -7   3   10.80   18.92   0
   8  -7  -3   30.63   13.23   0
  -7   7   3  165.59   18.46   0
  -7  -7   3  178.46   16.34   0
   7  -7  -3  170.15   16.26   0
  -6   7   3  102.98   17.19   0
   6  -7  -3   89.53   17.17   0
  -6  -7   3   77.17   12.24   0
  -5  -7   3   27.75   17.75   0
  -5   7   3   34.31   12.65   0
   5  -7  -3   45.51   12.68   0
  -4  -7   3  185.51   15.51   0
  -4  -7   3  180.13   11.23   0
  -4   7   3  171.59   11.15   0
   4  -7  -3  198.62   15.18   0
  -3  -7   3  135.93   15.62   0
  -3   7   3   93.91   15.10   0
  -3  -7   3  103.87   15.60   0
   3  -7  -3  107.52   11.10   0
  -2   7   3   -4.04   14.81   0
  -2  -7   3   -0.03   11.73   0
   2  -7  -3   -4.10   10.49   0
   1   7  -3  207.18   14.23   0
   1  -7  -3  232.35   16.95   0
  -1   7   3  219.97   13.16   0
  -1  -7   3  234.42   19.13   0
   0   7   3 5294.04   47.24   0
   0  -7  -3 5609.47   46.23   0
   0  -7   3 5311.19   34.26   0
   0   7  -3 5205.55   33.90   0
  -1   7  -3 2246.32   23.72   0
   1  -7   3 2358.41   26.98   0
  -1  -7  -3 2319.54   38.78   0
   1   7   3 2329.42   37.71   0
   2  -7   3 7116.06   34.92   0
  -2  -7  -3 7129.35   54.04   0
  -2  -7  -3 7243.15   67.14   0
  -2   7  -3 7028.03   36.98   0
  -3  -7  -3  880.60   25.17   0
   3  -7   3  815.69   15.29   0
  -3   7  -3  841.93   15.53   0
  -3  -7  -3  852.26   24.04   0
   4  -7   3 1245.82   22.20   0
  -4   7  -3 1229.37   22.50   0
  -4  -7  -3 1200.71   24.80   0
  -4  -7  -3 1271.90   26.50   0
   5  -7   3    2.12   12.15   0
  -5  -7  -3   15.95   20.43   0
  -5   7  -3   19.31   12.40   0
  -6  -7  -3  328.64   18.07   0
   6  -7   3  271.93   17.11   0
  -6   7  -3  343.01   17.61   0
  -7  -7  -3   18.76   19.21   0
   7  -7   3    3.35   13.82   0
  -7   7  -3   18.66   20.06   0
  -8   8   3   44.03   18.96   0
  -8  -8   3   54.57   13.55   0
   8  -8  -3   33.42   13.69   0
  -7   8   3  219.36   20.14   0
   7  -8  -3  158.70   14.68   0
  -7  -8   3  160.80   20.46   0
  -6   8   3    1.94   11.79   0
   6  -8  -3   24.37   16.75   0
  -6  -8   3    5.58   16.27   0
  -5  -8   3   41.52   17.40   0
  -5  -8   3  -13.29   17.74   0
  -5   8   3    4.47   12.41   0
   5  -8  -3   14.25   12.38   0
  -4   8   3    8.08   14.13   0
  -4  -8   3   12.95   14.27   0
   4  -8  -3   10.92   10.25   0
  -4  -8   3   15.29   14.78   0
  -3   8   3  978.04   15.61   0
  -3  -8   3  959.69   15.91   0
   3  -8  -3  993.75   18.82   0
  -3  -8   3  988.84   19.76   0
  -2  -8   3  313.83   18.01   0
   2  -8  -3  313.16   12.70   0
  -2   8   3  296.41   16.69   0
  -1  -8   3 5303.41   35.73   0
   1   8  -3 5103.95   32.46   0
   1  -8  -3 5259.18   36.38   0
  -1   8   3 5203.63   37.43   0
   0   8   3  906.37   24.35   0
   0  -8  -3  924.36   22.39   0
   0   8  -3  888.06   21.48   0
   0  -8   3  906.43   17.49   0
   1   8   3  773.61   26.17   0
   1  -8   3  804.27   20.71   0
  -1  -8  -3  794.98   24.08   0
  -1   8  -3  776.08   20.85   0
   2  -8   3  249.86   17.18   0
  -2  -8  -3  231.87   17.01   0
  -2   8  -3  242.78   17.13   0
  -2  -8  -3  234.25   24.57   0
   3  -8   3  355.59   12.74   0
  -3   8  -3  371.85   17.00   0
  -3  -8  -3  382.86   21.42   0
  -3  -8  -3  367.01   17.37   0
   4  -8   3   -4.02   12.98   0
  -4   8  -3   16.90   13.13   0
  -4  -8  -3   28.31   23.69   0
  -4  -8  -3   18.05   21.07   0
  -5  -8  -3    3.41   17.31   0
   5  -8   3   13.29   16.78   0
  -5  -8  -3    0.72   19.81   0
  -5   8  -3   15.93   17.25   0
  -6  -8  -3   19.39   20.38   0
  -6  -8  -3   16.56   19.64   0
   6  -8   3   68.56   19.72   0
  -6   8  -3   15.78   14.48   0
  -7  -8  -3  241.44   20.86   0
  -7  -8  -3  221.54   19.67   0
   7  -8   3  211.13   19.89   0
  -7   8  -3  228.79   20.81   0
  -8  -9   3   60.27   24.41   0
  -8   9   3  100.96   23.37   0
  -8  -9   3   88.90   16.80   0
   8  -9  -3   98.31   23.14   0
  -7   9   3  257.09   20.72   0
  -7  -9   3  265.93   15.68   0
   7  -9  -3  229.81   15.15   0
  -7  -9   3  277.44   20.38   0
  -6   9   3  235.87   17.35   0
   6  -9  -3  236.08   17.25   0
  -6  -9   3  231.35   12.94   0
  -6  -9   3  267.51   16.57   0
  -5  -9   3   35.95   17.10   0
  -5   9   3   23.15   12.16   0
   5  -9  -3   53.95   12.21   0
  -5  -9   3   23.94   17.74   0
  -4   9   3    4.62   12.72   0
  -4  -9   3   29.88   18.41   0
  -4  -9   3    5.13   19.04   0
   4  -9  -3    7.99   13.09   0
  -3  -9   3 2474.07   21.92   0
  -3  -9   3 2497.93   21.81   0
   3  -9  -3 2467.89   23.63   0
  -3   9   3 2482.93   20.96   0
   2  -9  -3    1.63   14.89   0
  -2  -9   3   31.81   16.85   0
  -2   9   3    3.29   14.84   0
  -1  -9   3 1084.60   18.26   0
   1   9  -3 1071.64   21.34   0
   1  -9  -3 1106.75   21.08   0
  -1   9   3 1096.83   21.60   0
   0  -9  -3  328.32   18.20   0
   0   9  -3  324.10   13.94   0
   0  -9   3  346.55   14.07   0
   0   9   3  315.41   19.77   0
   1   9   3  140.73   17.03   0
   1  -9   3  150.27   13.11   0
  -1   9  -3  126.10   13.17   0
  -1  -9  -3  142.04   18.26   0
   2  -9   3  152.53   16.52   0
  -2  -9  -3  118.95   18.60   0
  -2   9  -3  125.14   16.55   0
  -2  -9  -3  119.82   22.70   0
  -3  -9  -3    5.80   17.85   0
  -3  -9  -3    4.25   13.62   0
   3  -9   3    9.27   15.17   0
  -3   9  -3    0.07   17.28   0
  -4  -9  -3  167.34   24.89   0
   4  -9   3  168.94   13.36   0
  -4   9  -3  186.91   18.54   0
  -4  -9  -3  157.19   17.77   0
   5  -9   3  381.82   14.04   0
  -5   9  -3  436.63   18.74   0
  -5  -9  -3  397.32   18.80   0
  -5  -9  -3  416.21   24.25   0
  -6  -9  -3  195.22   21.49   0
  -6  -9  -3  153.99   20.24   0
   6  -9   3  155.55   20.96   0
  -6   9  -3  171.02   15.11   0
  -7  -9  -3   23.73   22.16   0
  -7   9  -3  -14.73   24.09   0
   7  -9   3    7.68   16.14   0
  -7  -9  -3    1.46   24.10   0
  -8 -10   3  -23.40   23.41   0
  -8  10   3   64.58   22.68   0
  -8 -10   3   36.15   22.44   0
   8 -10  -3   11.28   22.48   0
  -7  10   3   37.15   19.87   0
  -7 -10   3   25.08   20.07   0
   7 -10  -3   46.34   19.94   0
  -7 -10   3   27.76   13.38   0
  -6 -10   3 1552.00   21.30   0
  -6  10   3 1535.72   17.29   0
   6 -10  -3 1496.59   17.56   0
  -6 -10   3 1499.63   22.03   0
  -5  10   3  228.52   13.11   0
  -5 -10   3  281.46   17.75   0
  -5 -10   3  244.14   18.38   0
   5 -10  -3  250.37   18.14   0
  -4 -10   3 3408.69   27.84   0
   4 -10  -3 3428.38   27.40   0
  -4 -10   3 3581.27   28.66   0
  -4  10   3 3486.16   23.71   0
  -3 -10   3   23.88   15.65   0
  -3 -10   3   32.67   15.97   0
   3 -10  -3   20.00   14.82   0
  -3  10   3   16.05   14.69   0
   2 -10  -3  419.53   16.93   0
  -2  10   3  396.98   13.19   0
  -2 -10   3  445.98   18.82   0
  -1 -10   3  251.92   18.15   0
   1  10  -3  318.41   18.02   0
   1 -10  -3  293.76   17.02   0
  -1  10   3  297.93   17.40   0
   0 -10  -3   -1.27   15.89   0
   0  10  -3   16.47   16.70   0
   0 -10   3    4.20   12.00   0
   0  10   3   15.57   17.18   0
   1  10   3  102.62   16.56   0
   1 -10   3  111.49   12.48   0
  -1  10  -3   99.32   17.32   0
  -1 -10  -3  106.15   17.63   0
   2 -10   3  730.72   15.08   0
  -2  10  -3  715.79   18.96   0
  -2 -10  -3  713.53   22.74   0
  -2 -10  -3  709.58   23.04   0
  -3 -10  -3   19.14   16.78   0
   3 -10   3   15.39   13.50   0
  -3 -10  -3   12.76   21.63   0
  -3  10  -3   19.34   13.49   0
   4 -10   3  387.56   19.00   0
  -4  10  -3  365.54   14.39   0
  -4 -10  -3  381.06   23.26   0
  -4 -10  -3  391.57   22.33   0
  -5 -10  -3   20.08   18.32   0
   5 -10   3    1.04   11.87   0
  -5  10  -3    9.80   11.95   0
  -5 -10  -3   14.56   16.03   0
   6 -10   3  118.77   14.59   0
  -6  10  -3  150.60   20.68   0
  -6 -10  -3  149.02   23.61   0
  -6 -10  -3  169.53   21.67   0
  -7 -10  -3   62.74   22.35   0
  -7  10  -3   62.89   23.59   0
  -7 -10  -3   49.47   24.44   0
   7 -10   3    6.49   23.30   0
  -7 -11   3  109.67   20.54   0
   7 -11  -3  143.73   20.29   0
  -7 -11   3  135.69   19.63   0
  -7  11   3  126.98   14.24   0
  -6 -11   3  114.40   14.23   0
  -6 -11   3   73.86   20.86   0
   6 -11  -3  110.27   14.80   0
  -6  11   3  103.49   15.03   0
  -5 -11   3   -1.22   16.67   0
   5 -11  -3    4.08   12.22   0
  -5 -11   3   34.09   12.32   0
  -5  11   3   19.48   16.68   0
  -4 -11   3  795.54   15.90   0
   4 -11  -3  809.55   15.64   0
  -4  11   3  765.92   15.64   0
  -4 -11   3  755.48   16.49   0
  -3 -11   3  173.66   20.03   0
   3 -11  -3  176.47   19.05   0
  -3 -11   3  213.68   20.71   0
  -3  11   3  188.90   18.97   0
  -2 -11   3 1845.87   20.34   0
   2 -11  -3 1741.41   19.37   0
  -2  11   3 1831.38   22.68   0
  -1  11   3  302.58   17.50   0
   1 -11  -3  296.95   17.06   0
   1  11  -3  315.11   17.60   0
  -1 -11   3  302.65   17.88   0
   0 -11  -3  100.25   16.11   0
   0  11  -3   87.04   16.72   0
   0 -11   3   97.94   11.92   0
   0  11   3   99.02   17.24   0
   1  11   3  295.08   17.81   0
  -1  11  -3  313.45   13.61   0
   1 -11   3  330.57   18.05   0
  -1 -11  -3  305.47   18.54   0
   2 -11   3   63.77   20.11   0
  -2  11  -3   65.68   20.28   0
  -2 -11  -3   39.60   18.67   0
  -2 -11  -3   51.24   21.05   0
  -3 -11  -3  940.23   22.54   0
   3 -11   3  974.80   17.08   0
  -3  11  -3  951.81   17.12   0
  -3 -11  -3  985.28   30.90   0
  -4 -11  -3 1189.34   28.23   0
   4 -11   3 1190.74   17.05   0
  -4  11  -3 1212.89   17.39   0
  -4 -11  -3 1201.31   23.72   0
   5 -11   3 1183.96   24.01   0
  -5  11  -3 1159.11   24.37   0
  -5 -11  -3 1195.83   29.72   0
  -5 -11  -3 1124.69   25.71   0
  -6 -11  -3  752.17   30.87   0
  -6  11  -3  752.98   22.72   0
   6 -11   3  716.33   16.97   0
  -6 -11  -3  718.68   23.12   0
  -7 -11  -3  301.49   31.30   0
  -7 -11  -3  265.41   23.72   0
  -7  11  -3  271.21   17.58   0
   7 -11   3  199.05   23.90   0
  -7 -12   3   56.67   24.26   0
   7 -12  -3   45.78   23.67   0
  -7  12   3   78.62   16.93   0
  -7 -12   3   66.75   16.47   0
  -6 -12   3  -36.46   19.75   0
   6 -12  -3    7.07   14.23   0
  -6  12   3   12.77   19.82   0
  -6 -12   3   10.37   20.42   0
  -5 -12   3 1138.55   20.28   0
  -5 -12   3 1153.93   17.74   0
   5 -12  -3 1088.18   16.64   0
  -5  12   3 1137.11   16.66   0
  -4 -12   3   -9.62   17.97   0
  -4 -12   3    2.34   12.76   0
   4 -12  -3  -10.07   12.35   0
  -4  12   3    0.32   17.02   0
  -3 -12   3  904.52   21.44   0
   3 -12  -3  960.41   21.12   0
  -3  12   3  868.32   20.82   0
  -3 -12   3  854.06   17.96   0
  -2 -12   3  332.52   15.59   0
   2 -12  -3  335.33   19.80   0
  -2  12   3  315.39   19.85   0
   2  12  -3  315.35   15.45   0
  -1  12   3  119.83   14.99   0
   1  12  -3  130.32   14.75   0
   1 -12  -3  125.91   19.99   0
  -1 -12   3  124.56   15.11   0
   0  12  -3  514.43   22.10   0
   0  12   3  510.50   22.97   0
   0 -12   3  530.20   22.31   0
   0 -12  -3  487.52   22.11   0
  -1 -12  -3 1052.96   25.51   0
   1  12   3 1023.93   24.53   0
  -1  12  -3 1071.26   23.49   0
   1 -12   3 1053.99   23.39   0
  -2  12  -3    2.50   19.39   0
   2 -12   3   35.70   13.67   0
  -2 -12  -3   -5.34   21.54   0
  -2 -12  -3   13.03   23.78   0
  -3 -12  -3 1900.75   26.87   0
  -3  12  -3 2013.99   24.30   0
  -3 -12  -3 2022.82   31.49   0
   3 -12   3 1900.00   20.07   0
  -4 -12  -3   18.73   19.09   0
  -4  12  -3    1.28   17.12   0
   4 -12   3    6.06   17.30   0
  -4 -12  -3   25.21   18.98   0
  -5 -12  -3  184.18   23.27   0
  -5  12  -3   98.97   20.84   0
   5 -12   3  199.26   20.95   0
  -5 -12  -3  152.34   19.63   0
  -6  12  -3   -4.48   16.97   0
   6 -12   3   10.34   21.50   0
  -6 -12  -3   -4.15   21.87   0
  -6 -12  -3   31.12   26.01   0
  -7 -13   3  483.46   26.07   0
   7 -13  -3  492.39   24.94   0
  -7  13   3  506.65   18.26   0
  -7 -13   3  533.47   18.23   0
  -6 -13   3   22.65   19.24   0
  -6 -13   3   39.50   20.33   0
   6 -13  -3   39.78   14.13   0
  -6  13   3   12.08   19.69   0
  -5 -13   3  429.77   21.54   0
  -5 -13   3  407.72   17.22   0
   5 -13  -3  369.70   21.92   0
  -5  13   3  412.77   21.72   0
  -4 -13   3  108.51   12.38   0
   4 -13  -3  117.47   17.27   0
  -4  13   3  110.46   17.02   0
  -4 -13   3  115.80   18.53   0
  -3 -13   3   -5.22   19.10   0
  -3 -13   3   10.04   12.73   0
   3 -13  -3   -2.95   12.31   0
  -3  13   3   14.35   11.96   0
   2  13  -3  113.39   13.93   0
  -2  13   3  130.67   18.28   0
   2 -13  -3  107.77   13.32   0
  -2 -13   3  122.23   14.20   0
  -1  13   3  283.13   20.51   0
   1  13  -3  325.06   20.11   0
   1 -13  -3  256.26   19.85   0
  -1 -13   3  304.85   20.60   0
   0  13  -3   -8.14   19.57   0
   0  13   3   21.17   18.97   0
   0 -13  -3    7.88   19.29   0
   0 -13   3   30.99   19.51   0
  -1 -13  -3 1360.82   25.90   0
  -1  13  -3 1399.86   19.11   0
   1  13   3 1419.04   25.09   0
   1 -13   3 1403.99   24.02   0
   2 -13   3   -0.96   19.19   0
  -2 -13  -3   22.95   18.53   0
  -2  13  -3    1.34   19.07   0
  -3  13  -3  108.89   18.27   0
  -3 -13  -3  107.05   16.66   0
   3 -13   3  104.65   18.27   0
  -3 -13  -3  120.20   19.63   0
  -4 -13  -3   86.53   19.50   0
  -4  13  -3  151.65   21.43   0
   4 -13   3  116.01   21.50   0
  -4 -13  -3  126.62   23.48   0
  -5 -13  -3  193.19   23.49   0
  -5  13  -3  191.62   20.94   0
   5 -13   3  165.34   20.78   0
  -5 -13  -3  185.41   19.87   0
  -6 -13  -3   68.61   25.92   0
  -6  13  -3   50.72   16.98   0
   6 -13   3   66.52   16.72   0
  -6 -13  -3   59.11   22.12   0
  -6 -14   3   33.98   23.07   0
  -6 -14   3   41.06   24.98   0
   6 -14  -3   67.88   21.75   0
  -6  14   3   77.47   21.55   0
  -5 -14   3   96.88   20.12   0
   5 -14  -3   92.36   20.88   0
  -5 -14   3  130.28   15.76   0
  -5  14   3   83.57   20.69   0
  -4 -14   3   -3.89   21.05   0
   4 -14  -3   17.26   19.11   0
  -4  14   3   49.51   18.78   0
  -4 -14   3   30.29   20.58   0
  -3 -14   3   81.67   18.76   0
  -3  14   3  104.06   17.31   0
   3 -14  -3  126.45   17.56   0
  -2  14   3  823.41   16.61   0
  -2 -14   3  841.19   17.14   0
   2 -14  -3  791.95   16.41   0
   1  14  -3  -20.07   12.97   0
   1 -14  -3   21.69   12.92   0
  -1 -14   3   -2.14   13.31   0
  -1  14   3   14.39   19.15   0
   0  14  -3  708.60   16.44   0
   0 -14  -3  739.41   21.96   0
   0  14   3  757.95   22.21   0
   0 -14   3  758.59   21.27   0
  -1 -14  -3   89.69   18.73   0
  -1  14  -3   86.97   18.86   0
   1  14   3   96.38   18.51   0
   1 -14   3  114.97   13.74   0
   2 -14   3   30.78   18.70   0
  -2  14  -3   80.54   18.30   0
  -2 -14  -3   49.54   18.41   0
  -3  14  -3  236.45   20.55   0
  -3 -14  -3  226.36   20.70   0
   3 -14   3  235.82   18.59   0
  -3 -14  -3  258.92   19.65   0
  -4 -14  -3  205.41   19.82   0
  -4  14  -3  174.16   21.53   0
   4 -14   3  264.89   21.71   0
  -4 -14  -3  229.89   23.47   0
  -5  14  -3   -0.56   14.19   0
  -5 -14  -3   -0.67   21.65   0
   5 -14   3   12.22   14.01   0
  -5 -14  -3    5.81   18.07   0
  -6 -15   3  115.69   23.02   0
  -6  15   3  132.64   23.28   0
  -6 -15   3  139.76   24.97   0
   6 -15  -3   82.42   17.23   0
  -5 -15   3   15.05   13.58   0
  -5  15   3  -17.23   19.69   0
   5 -15  -3   32.92   20.07   0
  -5 -15   3   -5.13   21.38   0
  -4 -15   3   24.85   21.98   0
  -4 -15   3   30.10   14.84   0
  -4  15   3   12.84   14.72   0
   4 -15  -3   41.36   20.68   0
  -3 -15   3   26.76   15.73   0
  -3  15   3   44.53   18.92   0
   3 -15  -3   30.25   19.52   0
  -2  15   3   49.08   17.86   0
   2 -15  -3   68.11   12.39   0
  -2 -15   3   79.84   12.88   0
   1 -15  -3  489.63   19.88   0
  -1 -15   3  513.33   20.11   0
  -1  15   3  501.00   16.18   0
   1  15  -3  502.79   15.08   0
   0  15   3  362.14   19.83   0
   0 -15  -3  320.95   19.61   0
   0 -15   3  336.42   19.58   0
   0  15  -3  338.21   14.68   0
  -1 -15  -3 1168.62   23.43   0
   1  15   3 1191.88   23.39   0
  -1  15  -3 1175.22   17.84   0
   1 -15   3 1237.52   22.22   0
   2 -15   3  286.99   21.69   0
  -2  15  -3  335.70   14.30   0
  -2 -15  -3  313.07   21.91   0
  -3 -15  -3  835.92   27.43   0
   3 -15   3  871.13   24.60   0
  -3 -15  -3  864.03   26.53   0
  -3  15  -3  927.60   24.17   0
  -4 -15  -3   43.12   22.76   0
  -4  15  -3   54.78   14.71   0
   4 -15   3   74.49   14.65   0
  -4 -15  -3   55.04   21.51   0
  -5  15  -3  283.02   18.13   0
   5 -15   3  179.36   24.72   0
  -5 -15  -3  261.31   27.57   0
  -5 -15  -3  236.67   28.11   0
  -5 -16   3    1.12   23.03   0
  -5 -16   3   26.44   17.75   0
  -5  16   3  -27.63   23.65   0
   5 -16  -3   -3.18   16.86   0
  -4 -16   3  742.41   24.42   0
  -4 -16   3  782.95   22.66   0
  -4  16   3  742.05   18.08   0
   4 -16  -3  759.15   23.16   0
  -3 -16   3  176.39   15.73   0
  -3 -16   3  178.32   16.25   0
   3 -16  -3  188.94   21.85   0
  -3  16   3  155.38   15.46   0
  -2  16   3  344.94   23.37   0
   2 -16  -3  362.00   22.83   0
  -2 -16   3  384.20   23.09   0
   1 -16  -3  813.83   24.25   0
   1  16  -3  823.52   18.35   0
  -1 -16   3  860.00   22.93   0
  -1  16   3  781.94   25.29   0
   0 -16  -3  147.55   22.31   0
   0  16  -3  147.73   22.51   0
   0 -16   3  167.80   16.03   0
   0  16   3  154.75   22.46   0
   1 -16   3  113.98   22.52   0
  -1 -16  -3  112.42   21.89   0
  -1  16  -3  113.57   22.02   0
   1  16   3  105.85   21.40   0
  -2 -16  -3  268.40   23.14   0
   2 -16   3  289.70   22.98   0
  -2  16  -3  315.04   16.58   0
  -3 -16  -3   57.07   18.78   0
   3 -16   3   63.10   15.46   0
  -3  16  -3   68.10   21.43   0
  -3 -16  -3   53.55   25.39   0
  -4  16  -3   89.61   17.98   0
  -4 -16  -3   78.02   27.14   0
   4 -16   3  106.87   25.24   0
  -4 -16  -3   98.54   26.17   0
  -5 -17   3   88.84   23.47   0
  -5  17   3   39.39   15.99   0
   5 -17  -3   29.82   16.78   0
  -4 -17   3   33.61   23.62   0
  -4  17   3   -9.24   23.66   0
   4 -17  -3    4.35   24.57   0
  -4 -17   3    4.39   25.07   0
  -3  17   3  528.66   17.30   0
  -3 -17   3  522.37   17.23   0
  -3 -17   3  515.43   17.71   0
   3 -17  -3  577.24   22.86   0
   2 -17  -3  -11.50   14.77   0
  -2 -17   3   38.65   21.13   0
  -2  17   3  -54.61   21.74   0
   1 -17  -3  199.35   15.56   0
   1  17  -3  231.02   15.43   0
  -1  17   3  204.27   22.49   0
  -1 -17   3  232.46   16.04   0
   0 -17  -3   41.18   15.13   0
   0  17  -3   73.50   20.91   0
   0  17   3   51.90   21.27   0
   0 -17   3   47.09   15.45   0
   1 -17   3   24.17   21.44   0
  -1  17  -3   10.07   20.78   0
  -1 -17  -3    2.28   20.73   0
   1  17   3   -7.57   20.41   0
  -2 -17  -3   94.09   21.39   0
   2 -17   3   68.87   21.59   0
  -2 -17  -3   63.86   19.77   0
  -2  17  -3   69.14   15.04   0
  -3 -17  -3   63.70   21.87   0
  -3  17  -3   78.45   25.09   0
   3 -17   3   69.94   25.30   0
  -3 -17  -3   69.14   24.96   0
  -4 -17  -3   36.88   21.06   0
   4 -17   3   15.27   24.14   0
  -4 -17  -3   46.00   24.00   0
  -4  17  -3   73.10   17.03   0
  -4 -18   3  126.82   16.88   0
  -4  18   3  152.60   23.43   0
  -4 -18   3  162.68   24.05   0
   4 -18  -3  152.70   17.50   0
  -3  18   3   11.79   17.63   0
  -3 -18   3    5.06   24.18   0
   3 -18  -3   34.57   24.41   0
  -3 -18   3    3.10   17.72   0
   2 -18  -3  -15.34   20.43   0
  -2 -18   3    7.83   14.62   0
  -2  18   3   27.29   14.95   0
   1  18  -3   95.50   14.94   0
   1 -18  -3   98.50   15.20   0
  -1  18   3   95.66   21.27   0
  -1 -18   3  103.36   21.19   0
   0 -18  -3   58.42   20.36   0
   0  18  -3   15.72   14.60   0
   0  18   3   49.34   20.40   0
   0 -18   3   57.35   14.74   0
   1 -18   3   19.44   20.47   0
  -1 -18  -3  -18.26   20.30   0
  -1  18  -3    2.54   14.33   0
   1  18   3    0.97   19.92   0
   2 -18   3   60.50   24.85   0
  -2 -18  -3   35.08   16.07   0
  -2  18  -3   12.24   24.55   0
  -2 -18  -3   44.95   24.12   0
  -3 -18  -3  106.36   29.76   0
  -3 -18  -3  106.90   21.70   0
   3 -18   3  139.16   24.09   0
  -3  18  -3   92.78   24.44   0
   2 -19  -3   -7.58   24.34   0
  -2  19   3   41.87   24.30   0
  -2 -19   3  -22.42   24.65   0
  -1  19   3  226.21   25.57   0
   1 -19  -3  233.58   25.11   0
  -1 -19   3  218.41   25.36   0
   1  19  -3  232.95   17.61   0
   0 -19  -3  147.62   24.92   0
   0  19  -3  140.61   24.33   0
   0  19   3  128.83   24.78   0
   0 -19   3  192.01   24.90   0
   1 -19   3  187.80   25.06   0
  -1 -19  -3  216.34   25.32   0
   1  19   3  234.83   24.55   0
  -1  19  -3  204.57   24.55   0
  -9   0   4   25.07   21.91   0
   9   0  -4  -11.70   15.76   0
   8   0  -4 1426.46   18.43   0
  -8   0   4 1421.74   18.02   0
   7   0  -4   18.71   11.30   0
  -7   0   4   -0.22   16.18   0
   6   0  -4   39.46   12.42   0
  -6   0   4   33.55   17.58   0
   5   0  -4   -1.61   14.16   0
  -5   0   4  -11.19   14.11   0
   4   0  -4  929.45   18.00   0
  -4   0   4  908.63   17.97   0
   3   0  -4   10.39   10.17   0
  -3   0   4   10.67   14.24   0
  -2   0   4   71.92   11.17   0
   2   0  -4   72.26   15.22   0
  -1   0   4   -1.42   15.71   0
   0   0   4    4.33   19.32   0
  -1   0  -4   -4.96   20.47   0
   1   0   4    9.15   16.62   0
   2   0   4 4169.40   37.54   0
  -2   0  -4 4227.72   41.77   0
   3   0   4    2.47   14.24   0
  -3   0  -4    6.24   15.68   0
   4   0   4 3262.22   28.59   0
  -4   0  -4 3368.46   30.13   0
  -5   0  -4    1.83   17.72   0
   5   0   4    5.90   16.97   0
  -6   0  -4  164.98   17.95   0
   6   0   4  183.86   16.74   0
  -7   0  -4   -4.67   20.43   0
   7   0   4   14.44   18.85   0
   8   0   4   20.75   21.87   0
  -8   0  -4   32.90   24.04   0
   9  -1  -4   86.66   22.22   0
   9   1  -4   41.38   15.84   0
  -9   1   4   43.21   15.89   0
  -9  -1   4   60.62   15.75   0
   8  -1  -4 1251.25   17.88   0
   8   1  -4 1251.68   18.09   0
  -8   1   4 1337.33   22.63   0
  -8  -1   4 1322.73   22.76   0
   7  -1  -4 1064.36   19.08   0
   7   1  -4 1022.86   19.29   0
  -7   1   4 1021.37   19.31   0
  -7  -1   4 1014.53   15.41   0
   6  -1  -4 2230.49   19.70   0
   6   1  -4 2230.88   19.72   0
  -6   1   4 2290.15   23.30   0
  -6  -1   4 2277.14   19.81   0
   5  -1  -4  691.39   13.42   0
   5   1  -4  679.62   13.59   0
  -5   1   4  690.87   13.36   0
  -5  -1   4  673.58   13.53   0
   4  -1  -4  239.90   11.55   0
   4   1  -4  246.06   15.18   0
  -4   1   4  236.73   11.57   0
  -4  -1   4  252.90   11.47   0
  -3  -1   4   74.07   14.92   0
   3  -1  -4   85.64   15.00   0
   3   1  -4   74.23   14.96   0
  -3   1   4   81.40   15.00   0
  -2  -1   4  192.36   16.18   0
   2  -1  -4  194.47   12.29   0
   2   1  -4  192.72   12.39   0
  -2   1   4  183.99   12.07   0
  -1   1   4 2343.85   30.27   0
   1  -1  -4 2442.99   31.06   0
  -1  -1   4 2428.27   29.57   0
  -1  -1   4 2490.75   28.01   0
   0   1   4 2236.42   36.16   0
   0   1  -4 2247.55   30.62   0
   0  -1   4 2358.86   36.02   0
   0   1   4 2395.39   43.26   0
   1   1   4 7625.40   66.83   0
   1  -1   4 7526.06   52.89   0
  -1   1  -4 7422.63   56.39   0
   2  -1   4  380.49   18.17   0
  -2   1  -4  378.98   20.24   0
   2   1   4  370.74   18.51   0
  -2  -1  -4  385.48   24.92   0
   3  -1   4 1869.16   24.06   0
   3   1   4 1810.51   25.66   0
  -3   1  -4 1833.58   25.74   0
  -3  -1  -4 1884.84   30.09   0
  -4  -1  -4  990.97   20.92   0
   4  -1   4  928.11   15.80   0
   4   1   4  972.71   19.98   0
  -4   1  -4  975.67   20.21   0
  -5  -1  -4   39.39   17.88   0
   5  -1   4   30.50   17.09   0
   5   1   4   41.28   16.99   0
  -5   1  -4   36.35   17.94   0
  -6  -1  -4  799.61   20.65   0
   6  -1   4  823.26   19.30   0
  -6   1  -4  746.76   16.24   0
   6   1   4  796.47   19.42   0
   7   1   4   21.97   19.18   0
  -7  -1  -4   39.23   20.48   0
   7  -1   4   29.17   19.01   0
  -7   1  -4   47.39   20.52   0
  -8  -1  -4   32.18   16.79   0
   8  -1   4    6.31   21.68   0
   8   1   4   14.50   21.91   0
  -8   1  -4   16.54   23.78   0
   9   2  -4  176.16   16.03   0
  -9   2   4  160.48   22.24   0
   9  -2  -4  124.99   16.15   0
  -9  -2   4  147.08   22.53   0
   8  -2  -4   22.94   13.77   0
   8   2  -4    6.64   19.40   0
  -8   2   4   10.43   19.25   0
  -8  -2   4   39.77   19.20   0
   7  -2  -4  135.14   16.30   0
   7   2  -4  131.97   16.56   0
  -7   2   4  137.25   11.85   0
  -7  -2   4  106.35   12.12   0
   6  -2  -4  756.89   19.41   0
   6   2  -4  750.56   15.44   0
  -6   2   4  781.60   19.52   0
  -6  -2   4  781.14   19.63   0
   5  -2  -4 1824.91   20.47   0
   5   2  -4 1847.82   20.65   0
  -5   2   4 1868.52   20.26   0
  -5  -2   4 1867.56   17.86   0
   4  -2  -4 2904.97   22.20   0
   4   2  -4 2950.33   22.09   0
  -4   2   4 2986.31   24.47   0
  -4  -2   4 2981.77   22.06   0
   3  -2  -4   -4.37   14.67   0
   3   2  -4   11.28   10.42   0
  -3   2   4   -9.55   14.66   0
  -3  -2   4    2.77   14.57   0
   2  -2  -4 5272.67   36.04   0
  -2  -2   4 5203.80   34.32   0
  -2   2   4 5139.41   34.24   0
  -1  -2   4 2130.83   28.42   0
   1  -2  -4 2106.02   29.54   0
  -1   2   4 2106.26   29.88   0
   0   2   4 4465.61   59.29   0
   0   2  -4 4254.52   40.88   0
   0  -2   4 4486.83   43.24   0
  -1  -2  -4  575.84   37.64   0
   1   2   4  564.47   31.79   0
   1  -2   4  608.50   21.70   0
  -1   2  -4  590.65   24.37   0
   2  -2   4 1988.73   26.15   0
  -2   2  -4 2067.45   28.38   0
  -2  -2  -4 1975.19   37.66   0
   2   2   4 2004.64   35.51   0
  -3  -2  -4 4150.72   41.12   0
   3  -2   4 4074.56   30.60   0
  -3   2  -4 4150.14   32.76   0
   3   2   4 3994.50   37.05   0
  -4  -2  -4  585.89   18.83   0
   4  -2   4  568.66   13.82   0
  -4   2  -4  556.52   18.01   0
   4   2   4  550.59   17.86   0
   5   2   4  263.08   18.28   0
  -5  -2  -4  256.84   19.23   0
   5  -2   4  268.39   18.15   0
  -5   2  -4  238.96   14.05   0
   6   2   4   84.00   16.48   0
  -6  -2  -4  119.33   17.44   0
   6  -2   4  108.65   16.28   0
  -6   2  -4  114.06   17.07   0
   7   2   4  135.85   19.96   0
  -7  -2  -4  119.55   15.31   0
   7  -2   4  113.66   19.78   0
  -7   2  -4  134.93   21.13   0
  -8  -2  -4   48.76   23.46   0
   8   2   4   -8.61   22.13   0
  -8   2  -4   47.84   23.46   0
   8  -2   4   21.15   21.34   0
   9  -3  -4   26.75   22.15   0
   9   3  -4   60.85   22.50   0
  -9   3   4   44.12   15.51   0
  -9  -3   4   43.47   22.17   0
   8  -3  -4  102.45   19.19   0
   8   3  -4   78.43   14.21   0
  -8   3   4   73.47   19.08   0
  -8  -3   4   77.29   13.93   0
   7  -3  -4  701.35   18.01   0
   7   3  -4  688.16   14.31   0
  -7   3   4  667.41   18.03   0
  -7  -3   4  680.06   18.39   0
  -6   3   4  536.80   14.22   0
  -6  -3   4  567.56   14.53   0
   6   3  -4  532.82   14.55   0
   6  -3  -4  563.07   14.31   0
   5   3  -4    3.23   14.11   0
  -5   3   4    2.12    9.91   0
  -5  -3   4   14.25   14.08   0
   5  -3  -4   13.51   13.97   0
  -4  -3   4 3935.21   26.56   0
  -4   3   4 3820.71   26.57   0
   4   3  -4 3933.41   26.39   0
   4  -3  -4 3799.66   24.25   0
   3   3  -4 2595.83   24.42   0
  -3  -3   4 2588.36   24.36   0
  -3   3   4 2499.73   22.39   0
   3  -3  -4 2606.41   24.90   0
  -2  -3   4 2466.92   25.99   0
  -2   3   4 2571.80   25.21   0
   2  -3  -4 2521.70   27.16   0
   1  -3  -4 1196.14   24.19   0
  -1   3   4 1228.95   24.85   0
  -1  -3   4 1224.62   23.76   0
   0  -3   4  161.15   20.25   0
   0  -3  -4  162.87   21.94   0
   0   3   4  165.78   23.87   0
   0   3  -4  170.08   20.70   0
   1  -3   4   17.44   17.52   0
  -1   3  -4   26.44   19.46   0
   2   3   4  243.28   23.97   0
   2  -3   4  247.95   16.98   0
  -2   3  -4  252.39   14.22   0
  -2  -3  -4  247.60   28.23   0
   3   3   4  884.49   24.80   0
  -3  -3  -4  895.71   23.88   0
   3  -3   4  900.49   19.18   0
  -3   3  -4  877.61   20.50   0
   4   3   4  147.01   15.35   0
  -4  -3  -4  136.72   15.94   0
   4  -3   4  147.06   14.87   0
  -4   3  -4  124.71   11.70   0
   5   3   4 1903.30   28.60   0
  -5  -3  -4 1843.56   26.45   0
   5  -3   4 1751.42   19.53   0
  -5   3  -4 1877.90   24.49   0
   6   3   4   21.72   16.35   0
  -6  -3  -4   18.18   16.72   0
   6  -3   4   21.16   15.91   0
  -6   3  -4   31.41   16.95   0
  -7  -3  -4  310.69   21.63   0
   7   3   4  332.00   20.61   0
   7  -3   4  309.31   20.29   0
  -7   3  -4  295.99   21.30   0
  -8  -3  -4  177.92   24.25   0
   8   3   4  169.97   22.93   0
  -8   3  -4  182.01   17.64   0
   8  -3   4  138.68   22.64   0
   9  -4  -4  160.48   16.25   0
  -9   4   4   70.18   22.65   0
   9   4  -4  190.89   22.72   0
  -9  -4   4  118.16   22.40   0
   8  -4  -4    8.06   13.47   0
   8   4  -4  -16.07   19.64   0
  -8   4   4  -10.42   19.01   0
  -8  -4   4  -20.03   19.21   0
   7   4  -4  124.35   12.08   0
  -7   4   4  103.35   16.18   0
  -7  -4   4  125.69   16.45   0
   7  -4  -4   85.97   16.22   0
   6   4  -4 1412.07   21.11   0
  -6   4   4 1415.29   16.92   0
  -6  -4   4 1442.75   21.32   0
   6  -4  -4 1351.27   16.69   0
   5   4  -4   -1.95   14.17   0
  -5   4   4    0.40    9.93   0
   5  -4  -4   -2.87    9.74   0
  -5  -4   4   23.62    9.93   0
  -4  -4   4 1087.91   18.56   0
   4   4  -4 1059.82   15.49   0
  -4   4   4 1089.14   15.73   0
   4  -4  -4 1056.48   15.58   0
  -3  -4   4   50.31   15.02   0
  -3   4   4   48.36   10.57   0
   3  -4  -4   56.08   10.81   0
  -2  -4   4 2079.30   21.77   0
  -2  -4   4 2005.81   24.24   0
  -2   4   4 2056.89   24.82   0
   2  -4  -4 1981.49   24.97   0
  -1  -4   4  254.59   18.63   0
  -1   4   4  251.90   16.93   0
   1   4  -4  253.85   18.68   0
   1  -4  -4  259.85   17.52   0
   0   4  -4 4482.53   38.41   0
   0  -4  -4 4551.55   59.17   0
   0   4   4 4574.16   60.35   0
   0  -4   4 4444.68   35.71   0
   1  -4   4 1055.11   23.42   0
  -1   4  -4 1069.94   24.71   0
   2  -4   4   82.18   11.80   0
  -2   4  -4   99.39   17.06   0
  -2  -4  -4   90.01   30.18   0
  -2  -4  -4   83.20   33.27   0
  -3  -4  -4 1297.69   29.86   0
   3  -4   4 1277.11   20.59   0
  -3   4  -4 1274.29   21.73   0
   3   4   4 1240.71   28.38   0
   4   4   4   16.29   14.19   0
  -4  -4  -4   15.84   14.68   0
   4  -4   4    6.70   14.37   0
  -4   4  -4   -1.64   15.32   0
   5   4   4  557.68   20.32   0
  -5  -4  -4  559.53   20.74   0
   5  -4   4  584.72   19.00   0
  -5   4  -4  537.81   19.90   0
   6   4   4  792.41   20.51   0
  -6  -4  -4  801.92   21.44   0
   6  -4   4  770.20   18.92   0
  -6   4  -4  793.83   19.89   0
  -7  -4  -4   95.16   20.97   0
   7   4   4  105.08   20.45   0
   7  -4   4  119.21   19.53   0
  -7   4  -4  120.21   20.70   0
  -8  -4  -4  268.44   24.53   0
   8   4   4  253.56   24.10   0
  -8   4  -4  249.47   24.14   0
   8  -4   4  230.25   22.88   0
   9  -5  -4  115.35   15.98   0
   9   5  -4  127.51   16.56   0
  -9   5   4  133.18   15.95   0
  -9  -5   4  122.04   16.13   0
   8   5  -4    3.52   13.97   0
  -8   5   4   -4.58   18.96   0
  -8  -5   4   24.54   18.99   0
   8  -5  -4   12.74   19.12   0
   7   5  -4  330.65   12.93   0
  -7   5   4  331.85   12.68   0
  -7  -5   4  356.08   17.44   0
   7  -5  -4  276.77   12.80   0
   6   5  -4   11.05   11.80   0
  -6   5   4    9.37   11.78   0
  -6  -5   4   10.43   16.58   0
   6  -5  -4   -1.39   11.76   0
  -5  -5   4 3010.59   23.70   0
  -5   5   4 2997.15   23.45   0
   5   5  -4 2912.11   21.19   0
   5  -5  -4 2953.22   20.79   0
  -4  -5   4 1227.16   19.24   0
  -4   5   4 1225.72   19.09   0
   4  -5  -4 1152.51   16.09   0
  -3  -5   4 9272.50   39.06   0
  -3   5   4 9020.46   37.79   0
   3  -5  -4 9051.14   39.94   0
  -3  -5   4 9481.60   37.77   0
  -2  -5   4  261.71   13.19   0
  -2  -5   4  273.25   17.43   0
  -2   5   4  268.84   16.49   0
   2  -5  -4  290.41   16.99   0
  -1   5   4 5557.19   42.27   0
  -1  -5   4 5602.09   37.50   0
   1   5  -4 5403.52   37.13   0
   1  -5  -4 5493.91   42.66   0
   0   5  -4 3230.40   32.50   0
   0  -5   4 3381.36   32.07   0
   0   5   4 3318.52   49.59   0
   0  -5  -4 3102.98   46.09   0
   1  -5   4  780.73   22.30   0
  -1   5  -4  858.82   23.02   0
   2  -5   4 2975.34   27.59   0
  -2   5  -4 2860.67   25.52   0
   3  -5   4  677.00   14.69   0
  -3  -5  -4  682.22   25.81   0
  -3   5  -4  685.94   19.04   0
   4   5   4    5.48   16.38   0
  -4  -5  -4    2.41   21.00   0
   4  -5   4    6.05   14.23   0
  -4   5  -4   -0.12   13.52   0
   5   5   4  546.86   23.62   0
  -5  -5  -4  555.39   24.11   0
   5  -5   4  581.26   18.65   0
  -5   5  -4  518.02   15.22   0
  -6  -5  -4    3.93   16.25   0
   6   5   4   -0.79   16.26   0
   6  -5   4   24.49   15.73   0
  -6   5  -4   10.84   11.91   0
  -7  -5  -4    8.92   19.51   0
   7  -5   4  -23.77   19.14   0
  -7   5  -4   20.87   20.08   0
   7   5   4   16.04   19.95   0
   8  -5   4  160.10   16.37   0
  -9   6   4   26.87   15.41   0
  -9  -6   4   46.67   21.50   0
   9  -6  -4   13.09   15.53   0
  -8   6   4  130.65   19.30   0
  -8  -6   4  119.74   14.06   0
   8  -6  -4  113.36   19.37   0
  -7   6   4   10.51   15.92   0
  -7  -6   4   53.51   15.91   0
   7  -6  -4   25.05   15.95   0
  -6   6   4  188.09   17.25   0
   6  -6  -4  148.17   17.46   0
  -6  -6   4  225.07   12.54   0
  -5  -6   4  200.86   18.15   0
  -5   6   4  160.06   13.39   0
   5  -6  -4  150.57   13.42   0
  -4  -6   4  480.62   12.85   0
  -4   6   4  497.18   12.77   0
   4  -6  -4  489.38   16.41   0
  -3  -6   4 2252.35   23.19   0
  -3   6   4 2195.82   23.20   0
  -3  -6   4 2320.48   20.91   0
   3  -6  -4 2145.78   20.54   0
  -2   6   4 1499.64   22.07   0
   2  -6  -4 1464.80   22.36   0
  -2  -6   4 1559.13   22.61   0
  -1   6   4 9897.16   52.68   0
   1   6  -4 9694.18   44.06   0
  -1  -6   4 9984.95   46.61   0
   1  -6  -4 9364.30   51.53   0
   0   6  -4 1014.06   23.25   0
   0  -6   4 1121.86   23.14   0
   0   6   4 1094.80   31.77   0
   0  -6  -4 1093.39   26.59   0
  -1  -6  -4 1404.54   54.41   0
   1  -6   4 1448.99   24.11   0
  -1   6  -4 1435.77   24.45   0
   2  -6   4   27.55   16.33   0
  -2   6  -4   42.39   16.73   0
  -2  -6  -4   34.67   28.41   0
   3  -6   4   90.72   15.29   0
  -3  -6  -4   91.64   18.98   0
  -3   6  -4   84.29   11.76   0
  -3  -6  -4   89.05   21.57   0
   4  -6   4   76.44   17.97   0
  -4  -6  -4   40.87   22.24   0
  -4   6  -4   41.64   13.64   0
  -5  -6  -4  238.65   18.58   0
   5  -6   4  213.55   17.69   0
  -5   6  -4  203.01   18.52   0
  -6  -6  -4   48.15   20.46   0
   6   6   4   41.59   20.27   0
   6  -6   4   28.08   18.07   0
  -6   6  -4   35.03   14.81   0
  -7  -6  -4  657.60   22.92   0
   7   6   4  617.44   23.33   0
  -7   6  -4  596.01   22.15   0
   7  -6   4  480.62   21.53   0
  -8   7   4   98.00   18.90   0
  -8  -7   4   33.03   13.78   0
   8  -7  -4   60.69   19.01   0
  -7   7   4   69.69   18.09   0
  -7  -7   4   81.14   13.96   0
   7  -7  -4   66.47   17.73   0
  -6   7   4  103.97   17.23   0
   6  -7  -4  106.88   12.42   0
  -6  -7   4  112.55   17.06   0
  -5  -7   4  220.24   13.64   0
  -5   7   4  203.64   13.54   0
   5  -7  -4  217.67   18.68   0
  -4  -7   4   20.46   14.28   0
  -4   7   4    9.09   10.08   0
   4  -7  -4   18.33   14.30   0
  -4  -7   4   13.49   10.33   0
  -3  -7   4 1475.38   20.95   0
  -3   7   4 1470.20   20.57   0
  -3  -7   4 1511.85   20.88   0
   3  -7  -4 1455.80   20.74   0
  -2   7   4    9.65   14.52   0
  -2  -7   4   21.82   11.51   0
   2  -7  -4   37.27   14.96   0
   1  -7  -4   63.73   15.46   0
   1   7  -4   35.17   17.93   0
  -1  -7   4   59.64   12.92   0
  -1   7   4   59.28   15.56   0
   0   7  -4 1094.37   22.66   0
   0   7   4 1123.33   30.16   0
   0  -7   4 1120.02   18.83   0
   0  -7  -4 1140.31   27.47   0
  -1  -7  -4 3089.36   49.52   0
   1  -7   4 2939.38   25.44   0
  -1   7  -4 3012.73   29.00   0
   2  -7   4  577.40   14.56   0
  -2   7  -4  555.50   19.09   0
  -2  -7  -4  561.70   31.85   0
  -2  -7  -4  600.98   35.84   0
   3  -7   4  857.71   15.17   0
  -3   7  -4  807.45   15.31   0
  -3  -7  -4  850.81   29.17   0
  -3  -7  -4  856.85   34.42   0
  -4  -7  -4   31.16   23.18   0
   4  -7   4   17.49   12.67   0
  -4  -7  -4   25.14   21.33   0
  -4   7  -4   46.52   18.49   0
  -5  -7  -4   40.93   17.56   0
  -5  -7  -4   54.89   20.76   0
   5  -7   4   68.57   16.72   0
  -5   7  -4   21.61   17.41   0
  -6  -7  -4   20.40   24.36   0
   6  -7   4   43.45   19.88   0
  -6   7  -4   15.37   15.02   0
  -7  -7  -4  263.38   21.08   0
  -7   7  -4  257.23   20.95   0
   7  -7   4  211.56   20.04   0
  -8   8   4  192.66   21.31   0
  -8  -8   4  147.02   14.37   0
   8  -8  -4  220.24   19.49   0
  -7   8   4  361.26   15.36   0
   7  -8  -4  299.66   20.86   0
  -7  -8   4  356.68   15.25   0
  -6   8   4   50.49   16.55   0
  -6  -8   4   48.71   16.87   0
   6  -8  -4   33.31   11.89   0
  -6  -8   4   34.52   11.66   0
  -5  -8   4  472.12   18.78   0
  -5   8   4  542.31   18.66   0
  -5  -8   4  476.70   19.19   0
   5  -8  -4  472.71   14.36   0
  -4  -8   4   34.98   14.57   0
  -4   8   4   21.87   14.12   0
  -4  -8   4    2.34   10.39   0
   4  -8  -4   -0.64   10.18   0
  -3   8   4    5.94   10.26   0
  -3  -8   4   -3.70   15.46   0
   3  -8  -4   -2.42   14.73   0
  -3  -8   4    5.45   15.47   0
  -2   8   4 2290.98   24.79   0
  -2  -8   4 2358.24   22.19   0
   2  -8  -4 2286.72   22.15   0
  -1  -8   4  896.52   21.23   0
   1   8  -4  897.12   20.97   0
   1  -8  -4  860.37   20.19   0
  -1   8   4  860.58   20.70   0
   0   8   4 2219.81   33.74   0
   0   8  -4 2201.49   25.61   0
   0  -8   4 2237.30   22.53   0
   0  -8  -4 2213.87   30.25   0
  -1  -8  -4  748.78   26.56   0
   1  -8   4  708.23   20.20   0
  -1   8  -4  731.47   20.70   0
  -2  -8  -4   50.83   20.47   0
  -2  -8  -4   54.46   23.82   0
  -2   8  -4   44.19   12.16   0
   2  -8   4   68.95   11.72   0
   3  -8   4  356.82   18.63   0
  -3   8  -4  395.36   15.64   0
  -3  -8  -4  389.86   24.41   0
  -3  -8  -4  383.66   32.79   0
  -4  -8  -4  136.19   25.19   0
   4  -8   4  139.11   18.04   0
  -4   8  -4  171.76   18.50   0
  -4  -8  -4  143.56   18.45   0
  -5  -8  -4  562.50   24.70   0
  -5  -8  -4  548.98   20.77   0
   5  -8   4  520.70   13.96   0
  -5   8  -4  551.91   19.26   0
  -6  -8  -4  169.26   20.34   0
  -6  -8  -4  161.08   25.54   0
   6  -8   4  178.66   20.31   0
  -6   8  -4  125.15   15.31   0
  -7  -8  -4  411.39   30.55   0
  -7   8  -4  397.38   25.02   0
   7  -8   4  371.91   24.22   0
  -7  -8  -4  424.85   31.03   0
  -8  -9   4   14.86   23.64   0
  -8   9   4    5.09   22.75   0
  -8  -9   4   68.27   22.61   0
   8  -9  -4   34.46   16.04   0
  -7  -9   4  657.01   22.19   0
  -7   9   4  657.82   21.77   0
   7  -9  -4  557.59   16.57   0
  -7  -9   4  609.62   16.27   0
  -6  -9   4  408.14   13.30   0
  -6   9   4  402.68   13.42   0
   6  -9  -4  339.63   13.56   0
  -6  -9   4  408.86   18.00   0
  -5  -9   4  957.42   20.14   0
  -5   9   4  935.99   20.01   0
   5  -9  -4  934.88   15.91   0
  -5  -9   4  971.33   16.21   0
  -4   9   4 4293.24   29.15   0
  -4  -9   4 4175.93   25.79   0
  -4  -9   4 4112.91   26.13   0
   4  -9  -4 4084.69   29.13   0
  -3   9   4  876.57   14.94   0
  -3  -9   4  869.14   19.23   0
  -3  -9   4  891.81   19.16   0
   3  -9  -4  848.27   18.41   0
   2  -9  -4 3586.04   28.66   0
  -2  -9   4 3783.96   29.26   0
  -2   9   4 3637.74   29.01   0
   1   9  -4 2270.34   25.45   0
  -1  -9   4 2310.48   25.46   0
   1  -9  -4 2343.59   26.56   0
  -1   9   4 2240.77   27.49   0
   0   9  -4   14.19   17.22   0
   0  -9  -4   30.54   15.55   0
   0  -9   4   16.74   12.29   0
   0   9   4   24.73   17.73   0
  -1  -9  -4 2864.17   38.36   0
   1   9   4 2862.16   38.92   0
  -1   9  -4 2830.56   27.12   0
   1  -9   4 2888.08   27.10   0
   2  -9   4    6.81   11.63   0
  -2  -9  -4    2.86   19.48   0
  -2   9  -4    2.46   16.32   0
  -2  -9  -4    3.68   16.84   0
   3  -9   4  594.29   20.94   0
  -3   9  -4  624.02   21.24   0
  -3  -9  -4  595.19   31.32   0
  -3  -9  -4  599.84   29.13   0
   4  -9   4  891.08   20.05   0
  -4   9  -4  895.42   20.63   0
  -4  -9  -4  824.68   26.98   0
  -4  -9  -4  864.19   32.12   0
  -5  -9  -4   -1.96   21.28   0
   5  -9   4    4.18   16.34   0
  -5   9  -4   11.42   17.04   0
  -5  -9  -4    4.38   19.06   0
  -6  -9  -4  359.26   21.94   0
  -6   9  -4  332.71   15.87   0
   6  -9   4  289.92   20.76   0
  -6  -9  -4  352.54   27.67   0
  -7  -9  -4    9.35   23.75   0
  -7   9  -4    4.43   23.61   0
  -7  -9  -4   -2.67   22.77   0
   7  -9   4    1.58   16.20   0
  -8  10   4   59.29   22.41   0
  -8 -10   4   57.36   23.14   0
  -8 -10   4   77.62   15.84   0
   8 -10  -4   64.70   22.60   0
  -7  10   4  -15.52   20.07   0
  -7 -10   4   54.95   20.11   0
   7 -10  -4   72.08   19.53   0
  -7 -10   4   70.17   19.28   0
  -6 -10   4  122.84   16.67   0
  -6  10   4  137.41   16.75   0
   6 -10  -4  135.69   16.89   0
  -6 -10   4  112.36   12.31   0
  -5  10   4  913.43   19.83   0
  -5 -10   4  903.35   19.80   0
  -5 -10   4  902.21   20.19   0
   5 -10  -4  896.00   20.06   0
  -4 -10   4   -0.40   13.24   0
  -4  10   4   18.62   17.35   0
  -4 -10   4    1.21   18.15   0
   4 -10  -4   -5.77   12.78   0
  -3 -10   4   90.47   14.53   0
  -3 -10   4   90.44   20.28   0
   3 -10  -4   88.27   18.78   0
  -3  10   4   96.39   13.38   0
   2 -10  -4  812.83   18.83   0
  -2  10   4  848.19   18.89   0
  -2 -10   4  835.43   16.19   0
   1  10  -4  205.20   12.78   0
  -1  10   4  202.23   16.90   0
   1 -10  -4  211.26   16.18   0
  -1 -10   4  174.89   12.90   0
   0  10  -4 1204.16   17.75   0
   0 -10  -4 1233.61   23.21   0
   0 -10   4 1252.98   17.73   0
   0  10   4 1185.36   25.39   0
   1  10   4  344.35   18.92   0
  -1 -10  -4  373.86   21.94   0
  -1  10  -4  323.43   18.12   0
   1 -10   4  365.27   18.01   0
  -2  10  -4  255.01   21.29   0
   2 -10   4  291.44   21.19   0
  -2 -10  -4  256.03   19.76   0
  -2 -10  -4  253.74   26.78   0
   3 -10   4 1368.76   22.69   0
  -3  10  -4 1350.87   23.05   0
  -3 -10  -4 1360.92   35.21   0
  -3 -10  -4 1344.45   30.41   0
  -4 -10  -4  101.27   27.70   0
   4 -10   4   75.51   12.61   0
  -4  10  -4   73.11   17.92   0
  -4 -10  -4   78.48   20.21   0
  -5  10  -4   49.45   14.84   0
   5 -10   4   11.21   20.79   0
  -5 -10  -4   39.11   23.83   0
  -5 -10  -4   37.39   22.87   0
  -6 -10  -4  169.99   26.94   0
  -6 -10  -4  148.82   24.49   0
  -6  10  -4  104.92   15.06   0
   6 -10   4  142.97   14.46   0
  -7 -10  -4  117.04   25.10   0
  -7 -10  -4  134.70   23.41   0
   7 -10   4  109.27   16.22   0
  -7  11   4  161.59   20.13   0
  -7 -11   4  199.93   20.33   0
   7 -11  -4  106.89   20.16   0
  -7 -11   4  175.87   14.32   0
  -6  11   4  401.08   15.85   0
  -6 -11   4  385.96   20.96   0
  -6 -11   4  364.21   16.37   0
   6 -11  -4  396.86   15.93   0
  -5 -11   4   -6.47   12.06   0
   5 -11  -4   22.62   11.94   0
  -5 -11   4    9.29   17.38   0
  -5  11   4   10.06   16.50   0
  -4 -11   4   18.90   12.63   0
   4 -11  -4   -1.69   17.26   0
  -4 -11   4   17.30   12.70   0
  -4  11   4   21.21   12.11   0
  -3 -11   4  981.86   17.44   0
   3 -11  -4  946.70   21.30   0
  -3 -11   4  990.70   18.00   0
  -3  11   4  998.77   21.18   0
  -2 -11   4  259.12   21.66   0
   2 -11  -4  248.28   19.73   0
  -2  11   4  218.64   19.83   0
  -1 -11   4   87.60   16.64   0
  -1  11   4  123.82   16.33   0
   1 -11  -4  122.57   15.76   0
   1  11  -4  139.85   12.07   0
   0  11  -4  377.88   17.73   0
   0 -11  -4  368.95   17.52   0
   0 -11   4  351.68   17.65   0
   0  11   4  360.57   19.25   0
   1  11   4  107.72   19.86   0
  -1 -11  -4  116.25   24.04   0
  -1  11  -4   84.28   21.41   0
   1 -11   4  110.25   14.95   0
   2 -11   4  729.52   16.84   0
  -2 -11  -4  698.13   26.04   0
  -2 -11  -4  728.61   28.64   0
  -2  11  -4  725.20   17.13   0
  -3  11  -4  215.03   19.24   0
   3 -11   4  183.65   19.02   0
  -3 -11  -4  201.27   24.92   0
  -3 -11  -4  205.67   21.58   0
  -4  11  -4  958.07   20.68   0
   4 -11   4  974.58   20.47   0
  -4 -11  -4  978.72   30.83   0
  -4 -11  -4  928.32   26.53   0
  -5 -11  -4  812.32   33.82   0
  -5  11  -4  753.16   17.86   0
   5 -11   4  772.29   17.86   0
  -5 -11  -4  761.06   28.94   0
  -6  11  -4  344.93   18.54   0
  -6 -11  -4  379.51   25.24   0
   6 -11   4  231.68   23.09   0
  -6 -11  -4  402.85   35.25   0
  -7 -12   4   98.17   23.67   0
   7 -12  -4   63.75   23.67   0
  -7  12   4   50.52   16.67   0
  -7 -12   4  105.01   22.82   0
  -6 -12   4  584.30   21.25   0
  -6 -12   4  596.56   22.09   0
   6 -12  -4  490.65   16.69   0
  -6  12   4  546.55   21.50   0
  -5 -12   4   46.62   12.22   0
  -5 -12   4   50.90   11.83   0
   5 -12  -4   58.74   16.65   0
  -5  12   4   30.99   11.72   0
  -4 -12   4 1546.87   22.47   0
  -4 -12   4 1579.97   23.05   0
   4 -12  -4 1517.89   22.21   0
  -4  12   4 1571.74   18.16   0
  -3 -12   4  306.96   19.66   0
   3 -12  -4  289.10   18.69   0
  -3  12   4  293.54   18.63   0
  -3 -12   4  365.61   20.30   0
  -2 -12   4  434.21   21.03   0
   2 -12  -4  368.90   19.50   0
  -2  12   4  373.53   19.79   0
   1  12  -4  537.83   21.17   0
  -1  12   4  482.43   21.93   0
  -1 -12   4  526.42   21.47   0
   1 -12  -4  477.55   15.95   0
   0  12  -4  317.11   20.56   0
   0 -12  -4  288.93   20.08   0
   0  12   4  263.37   21.51   0
   0 -12   4  291.44   20.85   0
   1  12   4   10.48   18.22   0
  -1 -12  -4   -2.37   18.50   0
  -1  12  -4   14.58   13.77   0
   1 -12   4  -13.26   13.86   0
   2 -12   4 1511.33   23.73   0
  -2 -12  -4 1375.50   31.31   0
  -2 -12  -4 1406.72   29.21   0
  -2  12  -4 1428.18   23.83   0
  -3 -12  -4  368.87   22.11   0
  -3  12  -4  381.45   19.48   0
   3 -12   4  399.93   19.22   0
  -3 -12  -4  367.26   24.65   0
   4 -12   4  592.04   23.27   0
  -4 -12  -4  662.52   32.19   0
  -4 -12  -4  645.31   27.79   0
  -4  12  -4  655.76   23.53   0
  -5  12  -4   65.33   14.73   0
  -5 -12  -4   70.65   27.76   0
   5 -12   4  114.78   20.36   0
  -5 -12  -4   84.40   23.48   0
  -6 -12  -4   -7.17   32.33   0
  -6  12  -4   24.41   16.62   0
  -6 -12  -4    7.31   27.34   0
   6 -12   4   40.29   23.11   0
  -7 -13   4   32.37   16.25   0
   7 -13  -4   49.98   23.09   0
  -7  13   4   -2.22   16.49   0
  -7 -13   4   30.97   22.38   0
  -6 -13   4  920.95   23.57   0
  -6 -13   4  941.45   22.54   0
   6 -13  -4  881.75   17.92   0
  -6  13   4  941.32   22.40   0
  -5 -13   4    4.26   14.36   0
  -5 -13   4    6.93   14.92   0
   5 -13  -4    0.47   14.45   0
  -5  13   4   -3.09   20.26   0
  -4 -13   4  242.50   13.26   0
   4 -13  -4  207.97   17.64   0
  -4 -13   4  230.17   18.79   0
  -4  13   4  251.09   17.31   0
   3 -13  -4  124.58   17.88   0
  -3  13   4  154.26   17.73   0
  -3 -13   4  131.09   13.62   0
  -2 -13   4  411.67   20.41   0
  -2  13   4  432.28   19.69   0
   2 -13  -4  387.44   19.47   0
   1  13  -4   68.76   19.23   0
  -1  13   4  101.47   19.60   0
   1 -13  -4   86.58   18.27   0
  -1 -13   4  120.41   19.43   0
   0 -13  -4 2454.35   29.03   0
   0  13   4 2393.30   30.30   0
   0 -13   4 2444.22   26.01   0
   0  13  -4 2602.85   26.16   0
   1  13   4   18.73   17.88   0
  -1 -13  -4   18.50   22.21   0
  -1  13  -4   25.12   18.92   0
   1 -13   4    1.30   19.12   0
  -2 -13  -4 1205.15   25.99   0
  -2 -13  -4 1183.87   24.45   0
  -2  13  -4 1257.78   18.18   0
   2 -13   4 1244.63   22.65   0
  -3  13  -4  100.57   17.91   0
  -3 -13  -4   47.26   18.83   0
   3 -13   4   40.97   12.70   0
  -3 -13  -4   46.54   21.18   0
  -4  13  -4   27.87   21.09   0
   4 -13   4   -6.33   21.19   0
  -4 -13  -4    2.35   26.25   0
  -4 -13  -4    4.40   22.99   0
  -5  13  -4   29.81   14.74   0
   5 -13   4  -22.83   20.45   0
  -5 -13  -4   38.04   26.63   0
  -5 -13  -4   35.88   22.69   0
   6 -13   4   25.38   16.15   0
  -6 -14   4   30.05   23.06   0
  -6 -14   4    5.21   17.58   0
   6 -14  -4   45.81   23.87   0
  -6  14   4   -0.45   16.46   0
  -5 -14   4    8.91   14.18   0
  -5 -14   4  -17.05   21.50   0
   5 -14  -4   23.40   20.27   0
  -5  14   4    6.16   14.32   0
  -4 -14   4  121.68   21.09   0
   4 -14  -4  114.55   21.12   0
  -4  14   4   93.56   14.82   0
  -4 -14   4  113.48   22.77   0
  -3 -14   4  100.43   13.16   0
  -3  14   4   76.37   12.40   0
   3 -14  -4   75.01   17.18   0
  -2  14   4   15.19   12.27   0
  -2 -14   4   15.06   18.26   0
   2 -14  -4  -15.46   17.43   0
   1 -14  -4  403.86   19.61   0
  -1 -14   4  403.58   15.23   0
   1  14  -4  403.21   19.65   0
  -1  14   4  409.50   15.96   0
   0 -14  -4   17.75   17.82   0
   0 -14   4   -3.40   18.72   0
   0  14   4   12.56   22.68   0
   0  14  -4   14.32   18.46   0
  -1 -14  -4    6.42   21.52   0
  -1  14  -4    2.81   18.52   0
   1  14   4    2.92   17.39   0
   1 -14   4   50.80   18.27   0
  -2 -14  -4  301.16   19.62   0
   2 -14   4  282.95   14.39   0
  -2  14  -4  304.03   14.39   0
  -2 -14  -4  298.60   18.47   0
  -3 -14  -4  411.02   21.69   0
   3 -14   4  351.77   23.54   0
  -3  14  -4  443.62   17.14   0
  -3 -14  -4  394.28   27.99   0
  -4  14  -4  165.49   21.75   0
   4 -14   4  214.53   21.51   0
  -4 -14  -4  250.31   26.96   0
  -4 -14  -4  207.92   24.24   0
  -5  14  -4   38.56   17.16   0
   5 -14   4   30.12   17.12   0
  -5 -14  -4   14.51   35.23   0
  -5 -14  -4   35.55   22.16   0
  -6 -15   4   32.36   15.60   0
  -6 -15   4    0.04   24.48   0
  -6  15   4  -11.83   16.05   0
   6 -15  -4  -17.41   16.70   0
  -5 -15   4  110.44   19.97   0
  -5  15   4  145.40   19.72   0
   5 -15  -4   85.89   20.53   0
  -5 -15   4  133.65   15.56   0
  -4 -15   4   24.69   14.48   0
  -4 -15   4   35.89   14.96   0
  -4  15   4    8.58   20.29   0
   4 -15  -4   26.22   20.26   0
  -3 -15   4   46.36   21.81   0
  -3  15   4   24.03   21.01   0
   3 -15  -4   18.62   14.98   0
  -2  15   4  108.65   17.99   0
  -2 -15   4  116.72   13.09   0
   2 -15  -4   84.90   17.36   0
   1 -15  -4   75.00   17.45   0
  -1 -15   4   53.47   18.10   0
   1  15  -4   82.52   12.74   0
  -1  15   4   55.47   18.65   0
   0  15   4  440.16   20.66   0
   0 -15  -4  470.00   19.66   0
   0 -15   4  425.86   15.05   0
   0  15  -4  433.39   19.36   0
  -1 -15  -4  499.21   20.53   0
   1  15   4  509.67   20.44   0
   1 -15   4  537.37   15.09   0
  -1  15  -4  590.10   14.93   0
   2 -15   4  435.19   17.35   0
  -2 -15  -4  504.26   23.51   0
  -2 -15  -4  461.49   22.22   0
  -2  15  -4  445.00   23.68   0
  -3 -15  -4   33.16   25.19   0
  -3 -15  -4   36.49   22.52   0
   3 -15   4   31.26   15.42   0
  -3  15  -4   65.46   15.12   0
  -4  15  -4  237.09   23.18   0
   4 -15   4  181.34   21.35   0
  -4 -15  -4  241.28   28.15   0
  -4 -15  -4  230.56   23.58   0
  -5 -15  -4   25.35   26.20   0
  -5 -16   4  289.81   24.16   0
  -5  16   4  334.19   24.22   0
   5 -16  -4  285.72   24.98   0
  -5 -16   4  291.49   26.19   0
  -4 -16   4    1.23   20.96   0
  -4 -16   4    2.86   14.24   0
  -4  16   4   -6.65   14.12   0
   4 -16  -4  -16.74   20.34   0
  -3 -16   4  115.97   15.93   0
  -3  16   4  143.51   15.28   0
   3 -16  -4  146.38   15.17   0
  -2  16   4  386.83   23.17   0
  -2 -16   4  376.15   23.20   0
   2 -16  -4  367.86   22.54   0
   1 -16  -4    6.02   21.55   0
   1  16  -4   17.98   14.78   0
  -1 -16   4    9.68   21.72   0
  -1  16   4   16.10   22.15   0
   0 -16  -4  479.86   23.05   0
   0  16  -4  491.00   22.81   0
   0 -16   4  465.97   17.44   0
   0  16   4  460.78   24.03   0
  -1 -16  -4   49.99   21.15   0
  -1  16  -4   52.41   21.35   0
   1  16   4   64.43   21.00   0
   1 -16   4   54.29   21.71   0
   2 -16   4    1.99   15.07   0
  -2 -16  -4   18.96   19.81   0
  -2 -16  -4    8.84   18.55   0
  -2  16  -4   16.52   14.79   0
   3 -16   4  145.73   21.56   0
  -3 -16  -4  106.68   25.11   0
  -3 -16  -4  118.82   22.66   0
  -3  16  -4   87.59   15.39   0
  -4 -16  -4    5.17   23.21   0
   4 -16   4  -18.55   17.33   0
  -4  16  -4   83.63   23.80   0
  -4 -16  -4   17.30   26.14   0
  -4 -17   4  485.03   19.04   0
  -4  17   4  586.40   25.30   0
   4 -17  -4  415.44   26.62   0
  -4 -17   4  520.44   26.68   0
  -3  17   4   29.45   20.69   0
  -3 -17   4   16.33   14.97   0
  -3 -17   4   41.86   14.36   0
   3 -17  -4   30.31   14.74   0
   2 -17  -4  744.58   23.82   0
  -2 -17   4  733.80   18.43   0
  -2  17   4  801.70   18.98   0
   1  17  -4   28.19   20.69   0
   1 -17  -4   25.07   20.55   0
  -1  17   4   25.27   21.22   0
  -1 -17   4   20.89   15.10   0
   0 -17  -4   48.65   20.79   0
   0  17  -4   94.84   14.75   0
   0  17   4   66.27   20.90   0
   0 -17   4   49.83   15.08   0
   1 -17   4   18.62   14.64   0
  -1  17  -4   12.25   14.46   0
  -1 -17  -4    5.86   19.76   0
   1  17   4   10.74   19.88   0
   2 -17   4   -0.75   20.78   0
  -2 -17  -4   35.20   19.50   0
  -2  17  -4   30.96   14.68   0
  -2 -17  -4   27.85   22.50   0
  -3 -17  -4   -2.91   25.83   0
  -3 -17  -4   11.44   23.11   0
   3 -17   4   19.02   24.40   0
  -3  17  -4   17.41   24.46   0
  -3  18   4   78.85   24.37   0
  -3 -18   4   91.17   24.17   0
  -3 -18   4  107.05   17.70   0
   3 -18  -4   73.26   24.73   0
   2 -18  -4   28.87   24.77   0
  -2 -18   4    1.98   25.37   0
  -2  18   4    3.73   25.60   0
   1  18  -4  -43.86   20.05   0
  -1  18   4    5.90   20.81   0
   1 -18  -4  -12.00   22.49   0
  -1 -18   4   -9.70   14.96   0
   0  18  -4   68.88   22.44   0
   0 -18  -4   16.82   22.31   0
   0  18   4   50.16   20.47   0
   0 -18   4   56.84   20.68   0
   1 -18   4   -6.34   24.46   0
  -1 -18  -4   -9.99   23.05   0
  -1  18  -4   10.80   24.34   0
   2 -18   4  -49.20   23.96   0
  -2 -18  -4    0.93   21.78   0
  -2 -18  -4   15.87   22.88   0
  -2  18  -4   -9.25   24.10   0
   2 -19  -4  101.37   17.63   0
  -2  19   4   91.59   24.89   0
  -2 -19   4   69.24   17.80   0
  -1  19   4    6.30   17.57   0
   1 -19  -4   30.75   23.22   0
   1  19  -4   39.63   23.60   0
  -1 -19   4   24.70   23.63   0
   0  19  -4  112.64   23.90   0
   0 -19  -4  129.83   23.66   0
   0 -19   4  113.21   24.45   0
   0  19   4  117.38   24.35   0
   1 -19   4   28.55   16.57   0
  -1  19  -4   53.47   16.63   0
  -9   0   5 1105.84   19.04   0
   9   0  -5  991.65   19.35   0
   8   0  -5   37.56   19.55   0
  -8   0   5    9.17   19.29   0
   7   0  -5  360.58   12.85   0
  -7   0   5  377.38   13.07   0
   6   0  -5  -17.29   12.27   0
  -6   0   5   -2.46   12.06   0
   5   0  -5    7.48   14.20   0
  -5   0   5    6.43   13.99   0
   4   0  -5   -1.73   10.09   0
  -4   0   5   18.50   14.03   0
   3   0  -5 2151.39   20.69   0
  -3   0   5 2196.80   23.01   0
  -2   0   5   -9.37   14.52   0
   2   0  -5   -7.49   14.67   0
  -1   0   5 3046.34   30.80   0
   0   0   5   12.44   18.19   0
  -1   0  -5 1434.47   31.38   0
   1   0   5 1467.84   28.43   0
  -2   0  -5   15.82   18.05   0
   2   0   5    0.69   14.53   0
  -3   0  -5 6459.75   44.82   0
   3   0   5 6363.76   40.65   0
   4   0   5   -1.06   13.71   0
  -4   0  -5   -5.09   15.44   0
   5   0   5 1363.15   22.52   0
  -5   0  -5 1320.49   23.93   0
  -6   0  -5   25.11   16.76   0
   6   0   5    6.56   15.67   0
  -7   0  -5   99.72   20.65   0
   7   0   5   85.76   19.20   0
   9  -1  -5   40.11   21.95   0
   9   1  -5   39.87   15.49   0
  -9   1   5   60.65   21.76   0
  -9  -1   5   56.88   22.15   0
   8  -1  -5  557.72   20.91   0
   8   1  -5  586.15   20.96   0
  -8   1   5  621.58   20.77   0
  -8  -1   5  634.83   20.77   0
   7  -1  -5  797.85   18.22   0
   7   1  -5  730.52   18.55   0
  -7   1   5  753.23   14.28   0
  -7  -1   5  801.91   18.41   0
   6  -1  -5 1053.52   20.15   0
   6   1  -5 1022.46   16.38   0
  -6   1   5 1010.10   20.11   0
  -6  -1   5 1079.64   20.04   0
   5  -1  -5  215.83   11.17   0
   5   1  -5  252.61   15.01   0
  -5   1   5  248.00   11.18   0
  -5  -1   5  223.10   14.99   0
   4   1  -5  231.83   11.39   0
   4  -1  -5  232.22   11.45   0
  -4   1   5  231.50   11.59   0
  -4  -1   5  214.37   15.23   0
  -3  -1   5   -3.06   14.23   0
   3  -1  -5    2.53   10.21   0
   3   1  -5   13.89   10.15   0
  -3   1   5   12.04   10.22   0
  -2  -1   5 1832.48   23.30   0
   2  -1  -5 1830.24   21.21   0
  -2   1   5 1869.97   23.45   0
  -1   1   5 1680.17   25.33   0
  -1  -1   5 1788.07   25.84   0
  -1  -1   5 1735.07   24.87   0
   0   1   5 8676.44   67.22   0
   0   1   5 8230.10   57.64   0
   0   1  -5 8568.93   52.86   0
   0  -1   5 8183.19   56.51   0
   1   1   5 4309.36   49.18   0
  -1  -1  -5 4330.91   52.27   0
  -1   1  -5 4191.17   42.67   0
   1  -1   5 4258.92   39.84   0
  -2   1  -5 3644.62   37.84   0
   2   1   5 3630.76   39.45   0
  -2  -1  -5 3732.89   45.83   0
   2  -1   5 3736.48   33.47   0
   3  -1   5  618.47   18.21   0
  -3   1  -5  645.84   20.61   0
  -3  -1  -5  634.39   21.89   0
   3   1   5  622.42   21.89   0
   4  -1   5   78.91   14.27   0
  -4   1  -5   83.24   15.83   0
  -4  -1  -5   84.58   15.80   0
   4   1   5   90.14   14.31   0
   5  -1   5   -1.81   16.61   0
  -5   1  -5   -2.56   17.79   0
  -5  -1  -5    7.14   17.73   0
   5   1   5   -6.15   16.60   0
   6   1   5   11.49   15.59   0
  -6   1  -5   20.48   11.86   0
   6  -1   5   -4.41   15.73   0
  -6  -1  -5    7.90   16.78   0
   7   1   5   78.10   19.11   0
  -7   1  -5   43.47   20.71   0
  -7  -1  -5   47.08   20.63   0
   7  -1   5   41.55   19.05   0
   9  -2  -5   29.04   15.53   0
  -9   2   5    7.84   15.56   0
  -9  -2   5   -8.67   22.01   0
   9   2  -5   36.02   15.83   0
   8  -2  -5  313.30   19.66   0
   8   2  -5  312.50   20.30   0
  -8   2   5  328.22   14.40   0
  -8  -2   5  269.35   15.00   0
   7  -2  -5    1.02   15.92   0
   7   2  -5   31.59   15.92   0
  -7   2   5   -0.48   15.96   0
  -7  -2   5    2.02   16.31   0
   6   2  -5  265.71   13.34   0
   6  -2  -5  283.95   13.22   0
  -6   2   5  279.25   17.68   0
  -6  -2   5  291.17   13.14   0
   5  -2  -5   16.60   10.01   0
   5   2  -5    5.90   10.05   0
  -5   2   5   12.24   13.88   0
  -5  -2   5   -2.54   14.06   0
   4  -2  -5  264.85   15.34   0
   4   2  -5  251.36   11.55   0
  -4   2   5  265.40   15.14   0
  -4  -2   5  265.17   15.29   0
  -3  -2   5   21.44   14.26   0
   3  -2  -5   19.70   14.30   0
   3   2  -5   10.85   14.43   0
  -3   2   5    9.89   10.24   0
   2  -2  -5 1001.34   20.09   0
  -2  -2   5  999.88   19.89   0
  -2   2   5  971.95   17.30   0
  -1  -2   5  220.00   13.26   0
  -1  -2   5  229.73   13.50   0
   1  -2  -5  232.65   13.17   0
  -1   2   5  216.38   16.46   0
   0   2   5  421.08   20.09   0
   0   2  -5  421.16   20.86   0
   0   2   5  441.16   26.33   0
   0  -2   5  458.10   21.94   0
   1   2   5  175.90   24.26   0
  -1   2  -5  164.70   20.80   0
   1  -2   5  173.47   18.58   0
   2  -2   5  792.00   16.71   0
  -2   2  -5  776.31   19.19   0
   2   2   5  770.15   25.94   0
  -2  -2  -5  811.80   35.64   0
   3  -2   5   -8.28   14.61   0
  -3   2  -5    4.94   16.47   0
  -3  -2  -5    9.56   20.11   0
   3   2   5   11.39   17.69   0
   4  -2   5  290.37   18.90   0
  -4   2  -5  264.13   20.66   0
  -4  -2  -5  274.63   21.31   0
   4   2   5  248.13   23.27   0
  -5   2  -5   38.47   17.84   0
  -5  -2  -5   24.69   17.57   0
   5  -2   5    0.87   16.54   0
   5   2   5   25.43   16.52   0
   6   2   5  124.93   16.50   0
  -6  -2  -5  139.42   17.32   0
  -6   2  -5  123.18   17.77   0
   6  -2   5  128.13   16.31   0
   7   2   5   36.52   19.06   0
  -7   2  -5   62.45   20.40   0
  -7  -2  -5   35.92   20.48   0
   7  -2   5   17.94   18.59   0
   9  -3  -5   11.10   21.78   0
  -9   3   5  -39.02   21.66   0
   9   3  -5  -20.78   16.11   0
  -9  -3   5    7.37   15.68   0
   8   3  -5  169.27   19.45   0
   8  -3  -5  114.70   14.00   0
  -8   3   5   99.03   13.47   0
  -8  -3   5  103.78   19.24   0
   7  -3  -5   33.37   15.90   0
   7   3  -5   32.58   16.32   0
  -7   3   5   -0.20   15.96   0
  -7  -3   5   47.88   16.32   0
   6  -3  -5    1.57   16.57   0
  -6   3   5   -0.99   16.64   0
   6   3  -5   11.49   12.04   0
  -6  -3   5  -10.26   17.15   0
   5  -3  -5  393.18   15.46   0
   5   3  -5  460.06   15.70   0
  -5   3   5  410.58   15.43   0
  -5  -3   5  398.82   15.56   0
  -4  -3   5 1799.90   20.63   0
  -4   3   5 1739.67   17.99   0
   4  -3  -5 1797.40   20.97   0
   4   3  -5 1801.77   18.01   0
   3  -3  -5 1885.71   22.35   0
  -3  -3   5 1845.99   21.76   0
  -3   3   5 1785.86   19.35   0
   2  -3  -5 1153.24   21.07   0
  -2  -3   5 1261.92   20.93   0
  -2  -3   5 1133.28   17.54   0
  -2   3   5 1123.05   20.96   0
  -1  -3   5  431.00   14.94   0
   1  -3  -5  418.18   18.20   0
  -1   3   5  415.17   18.34   0
   0  -3   5  405.72   16.35   0
   0   3  -5  440.83   20.58   0
   0   3   5  400.40   25.76   0
   0   3   5  389.85   23.74   0
  -1   3  -5   95.29   14.36   0
   1  -3   5   97.66   17.86   0
   2   3   5   86.82   24.09   0
   2  -3   5  103.76   15.95   0
  -2   3  -5   77.90   18.09   0
  -2  -3  -5   89.38   31.17   0
   3   3   5 1177.80   27.83   0
   3  -3   5 1215.72   20.22   0
  -3   3  -5 1175.02   22.11   0
  -3  -3  -5 1173.65   31.73   0
   4   3   5  722.50   26.16   0
   4  -3   5  711.61   20.62   0
  -4   3  -5  715.69   22.38   0
  -4  -3  -5  710.13   24.10   0
   5   3   5 1130.71   26.30   0
   5  -3   5 1070.43   20.91   0
  -5   3  -5 1086.24   18.26   0
  -5  -3  -5 1099.23   24.24   0
   6   3   5  217.46   19.38   0
  -6   3  -5  235.99   20.11   0
   6  -3   5  225.82   18.58   0
  -6  -3  -5  206.79   20.20   0
   7   3   5   48.27   19.42   0
  -7   3  -5   27.20   20.67   0
   7  -3   5   37.84   18.94   0
  -7  -3  -5   50.73   20.35   0
   9  -4  -5  -20.59   21.92   0
  -9   4   5   10.35   21.68   0
  -9  -4   5   -6.81   22.08   0
   9   4  -5  -19.59   15.77   0
   8  -4  -5  366.75   19.94   0
   8   4  -5  339.52   15.16   0
  -8   4   5  387.34   14.42   0
  -8  -4   5  348.12   14.83   0
   7  -4  -5  795.44   14.18   0
  -7   4   5  800.49   14.37   0
  -7  -4   5  803.36   14.82   0
   7   4  -5  781.25   15.02   0
   6  -4  -5  380.92   17.85   0
  -6   4   5  352.34   17.73   0
   6   4  -5  372.34   13.29   0
  -6  -4   5  348.88   17.97   0
  -5   4   5 2415.87   19.15   0
   5   4  -5 2383.61   19.33   0
   5  -4  -5 2365.83   21.68   0
  -5  -4   5 2408.40   19.22   0
  -4  -4   5  241.59   15.44   0
  -4   4   5  231.58   11.46   0
   4  -4  -5  229.21   15.29   0
  -3  -4   5   25.28   14.59   0
  -3   4   5   10.45   14.56   0
   3  -4  -5   -0.55   14.48   0
  -2  -4   5   99.62   16.33   0
  -2   4   5  106.40   11.52   0
  -2  -4   5   90.21   11.93   0
   2  -4  -5  125.96   15.50   0
   1  -4  -5 1020.57   25.00   0
  -1  -4   5 1078.07   22.24   0
  -1   4   5 1004.13   22.76   0
   0  -4   5   43.41   18.46   0
   0   4   5   37.55   18.80   0
   0   4  -5   53.79   18.68   0
  -1   4  -5  320.35   15.39   0
   1  -4   5  325.63   19.00   0
   2  -4   5  677.62   18.97   0
  -2   4  -5  676.72   16.78   0
   3   4   5  640.99   25.66   0
   3  -4   5  660.55   17.89   0
  -3   4  -5  656.72   19.25   0
  -3  -4  -5  627.06   28.82   0
   4   4   5  861.89   27.27   0
   4  -4   5  799.91   16.50   0
  -4   4  -5  803.01   17.74   0
  -4  -4  -5  823.98   25.38   0
  -5  -4  -5  471.96   21.18   0
   5   4   5  480.80   20.08   0
   5  -4   5  520.05   18.63   0
  -5   4  -5  516.92   19.95   0
  -6  -4  -5  434.19   23.03   0
   6   4   5  414.42   22.66   0
  -6   4  -5  396.72   22.74   0
   6  -4   5  416.34   21.18   0
   7   4   5 1128.36   25.43   0
  -7   4  -5  969.96   19.96   0
   7  -4   5 1004.95   23.08   0
  -7  -4  -5 1062.42   30.69   0
  -9   5   5   36.29   15.37   0
   9  -5  -5    8.59   15.33   0
  -9  -5   5   38.15   22.20   0
   9   5  -5   -0.84   16.01   0
   8   5  -5   14.86   19.58   0
   8  -5  -5   15.37   13.60   0
  -8   5   5   28.83   13.20   0
  -8  -5   5   19.32   13.63   0
   7  -5  -5  465.82   17.35   0
   7   5  -5  468.74   17.94   0
  -7   5   5  530.97   17.24   0
  -7  -5   5  504.91   17.79   0
  -6   5   5  930.10   19.20   0
   6   5  -5  904.13   15.36   0
  -6  -5   5  921.40   19.66   0
   6  -5  -5  914.72   19.12   0
  -5  -5   5   22.54   18.11   0
   5  -5  -5   26.16   16.13   0
  -5   5   5   39.75   17.73   0
  -4  -5   5 6036.70   29.13   0
  -4   5   5 6315.30   32.08   0
   4  -5  -5 6206.89   31.76   0
  -3  -5   5  171.17   11.46   0
  -3   5   5  180.26   15.47   0
  -3  -5   5  183.50   15.61   0
   3  -5  -5  165.57   15.28   0
  -2  -5   5 7532.22   35.91   0
  -2   5   5 7731.09   41.54   0
  -2  -5   5 7843.99   38.21   0
   2  -5  -5 7910.14   41.86   0
  -1   5   5  411.04   20.79   0
  -1  -5   5  386.46   14.65   0
   1   5  -5  458.96   19.39   0
   1  -5  -5  391.37   18.16   0
   0  -5  -5 3812.70   52.90   0
   0   5  -5 3684.03   30.32   0
   0  -5   5 3653.17   32.29   0
   0   5   5 3878.07   57.49   0
  -1   5  -5  988.56   19.07   0
   1  -5   5 1041.98   22.07   0
   2  -5   5 3389.80   26.21   0
  -2   5  -5 3431.65   27.65   0
  -3  -5  -5   41.49   28.20   0
  -3   5  -5   40.94   16.36   0
   3  -5   5   59.44   14.91   0
  -3  -5  -5   40.14   26.58   0
  -4  -5  -5 3410.53   44.02   0
   4   5   5 3306.88   42.07   0
   4  -5   5 3413.83   28.00   0
  -4   5  -5 3377.27   29.60   0
  -5  -5  -5  298.13   19.70   0
   5   5   5  333.85   22.74   0
   5  -5   5  326.19   17.59   0
  -5   5  -5  303.84   18.76   0
   6   5   5  707.02   24.24   0
   6  -5   5  634.17   22.18   0
  -6  -5  -5  683.31   24.63   0
  -6   5  -5  686.34   17.64   0
  -7  -5  -5    3.11   21.54   0
  -7   5  -5   29.48   22.20   0
   7  -5   5   34.52   20.84   0
   7   5   5   24.03   27.28   0
  -9  -6   5   54.89   15.54   0
   8  -6  -5  -21.94   13.47   0
  -8   6   5  -10.33   18.83   0
  -8  -6   5   -7.03   19.06   0
  -7   6   5   40.41   11.15   0
  -7  -6   5   56.79   11.48   0
   7  -6  -5   52.46   11.36   0
  -6  -6   5  950.72   15.49   0
  -6   6   5  971.58   19.39   0
   6  -6  -5  910.34   15.26   0
  -5  -6   5   35.95   12.41   0
  -5   6   5   14.26   12.68   0
   5  -6  -5   15.21   17.57   0
  -4  -6   5  638.21   13.63   0
  -4  -6   5  698.19   17.48   0
  -4   6   5  679.66   16.89   0
   4  -6  -5  649.20   13.61   0
  -3  -6   5   52.91   15.48   0
  -3   6   5  109.83   10.77   0
  -3  -6   5   65.92   10.89   0
   3  -6  -5   78.02   14.83   0
  -2  -6   5  408.82   13.76   0
  -2   6   5  422.37   16.93   0
   2  -6  -5  391.93   17.11   0
  -1   6   5   76.10   15.28   0
  -1  -6   5   97.07   17.54   0
   1   6  -5   64.39   12.72   0
   1  -6  -5   80.26   15.47   0
   0   6   5  231.67   23.27   0
   0  -6   5  242.54   18.23   0
   0   6  -5  225.39   14.00   0
   0  -6  -5  224.31   20.82   0
  -1   6  -5   64.55   12.79   0
   1  -6   5   43.39   17.09   0
   2  -6   5  316.02   17.59   0
  -2   6  -5  328.05   14.18   0
  -3   6  -5  199.20   16.83   0
   3  -6   5  213.27   11.59   0
  -4  -6  -5    7.91   22.07   0
  -4  -6  -5   -2.02   26.27   0
   4  -6   5   -2.78   17.48   0
  -4   6  -5   44.62   18.47   0
  -5  -6  -5   33.14   16.50   0
   5  -6   5    3.07   16.32   0
  -5   6  -5   24.71   17.62   0
  -6  -6  -5  851.07   25.68   0
  -6   6  -5  872.32   18.40   0
   6  -6   5  856.66   22.73   0
  -7  -6  -5   -0.44   23.53   0
  -7   6  -5  -13.36   24.34   0
   7  -6   5  -12.25   22.65   0
  -8  -7   5  161.66   19.44   0
   8  -7  -5  107.46   13.89   0
  -8   7   5  123.81   19.19   0
  -7   7   5  183.26   19.78   0
  -7  -7   5  163.83   14.34   0
   7  -7  -5  132.80   14.33   0
  -6   7   5   41.06   12.00   0
   6  -7  -5   35.49   16.38   0
  -6  -7   5   43.83   16.53   0
  -5  -7   5   14.31   17.50   0
  -5   7   5   58.35   17.39   0
  -5  -7   5   34.68   12.75   0
   5  -7  -5   33.47   17.50   0
  -4  -7   5  666.01   13.74   0
  -4  -7   5  732.00   17.39   0
  -4   7   5  716.38   13.94   0
   4  -7  -5  665.72   13.78   0
  -3   7   5   -5.88   10.23   0
  -3  -7   5   -7.48   15.23   0
   3  -7  -5  -10.56   14.47   0
  -3  -7   5   -0.35   10.70   0
  -2   7   5  155.77   15.10   0
  -2  -7   5  165.97   12.04   0
   2  -7  -5  154.68   15.55   0
  -1   7   5  721.99   20.21   0
   1   7  -5  775.51   20.65   0
   1  -7  -5  736.00   20.21   0
  -1  -7   5  712.42   20.48   0
   0  -7  -5 1295.09   32.27   0
   0   7   5 1205.25   32.69   0
   0  -7   5 1238.01   22.33   0
   0   7  -5 1163.86   22.45   0
  -1   7  -5 1201.62   22.40   0
   1  -7   5 1224.55   18.41   0
  -2   7  -5  219.53   13.16   0
   2  -7   5  211.51   12.64   0
   3  -7   5   56.73   13.34   0
  -3   7  -5   49.66   20.14   0
  -4  -7  -5  532.30   33.81   0
   4  -7   5  513.59   19.04   0
  -4   7  -5  551.69   20.08   0
  -4  -7  -5  547.85   30.70   0
  -5  -7  -5   86.81   23.43   0
  -5   7  -5   74.14   17.17   0
   5  -7   5   87.83   16.42   0
  -5  -7  -5   81.95   21.18   0
  -6  -7  -5  127.35   24.98   0
  -6   7  -5  126.16   21.53   0
   6  -7   5  129.90   19.92   0
  -6  -7  -5  123.00   25.56   0
  -7  -7  -5   -5.66   28.37   0
  -7  -7  -5   12.77   23.31   0
  -7   7  -5    8.11   16.81   0
   7  -7   5   21.49   22.46   0
  -8   8   5  261.32   23.34   0
  -8  -8   5  264.42   17.02   0
   8  -8  -5  218.38   21.52   0
  -7   8   5   -1.77   13.91   0
  -7  -8   5    3.91   14.27   0
  -7  -8   5   16.46   13.82   0
   7  -8  -5   19.85   14.04   0
  -6  -8   5  646.76   18.43   0
  -6   8   5  673.90   14.45   0
  -6  -8   5  671.87   14.77   0
   6  -8  -5  636.65   18.52   0
  -5  -8   5  234.10   13.22   0
  -5   8   5  245.21   13.30   0
  -5  -8   5  275.50   18.12   0
   5  -8  -5  238.29   17.98   0
  -4  -8   5  447.97   14.93   0
  -4  -8   5  447.18   15.00   0
  -4   8   5  446.62   14.83   0
   4  -8  -5  484.10   19.56   0
  -3  -8   5  341.45   12.47   0
   3  -8  -5  373.05   16.16   0
  -3   8   5  327.42   12.22   0
  -3  -8   5  342.73   16.91   0
  -2   8   5   -2.15   14.60   0
  -2  -8   5  -14.33   16.29   0
   2  -8  -5   11.94   14.61   0
  -1  -8   5 1084.88   21.45   0
   1   8  -5 1134.46   21.47   0
   1  -8  -5 1037.91   21.85   0
  -1   8   5 1067.88   22.46   0
   0   8   5  150.06   22.41   0
   0  -8   5  145.02   17.45   0
   0  -8  -5  157.56   19.60   0
   0   8  -5  155.92   17.73   0
  -1  -8  -5  411.99   36.69   0
  -1   8  -5  422.73   14.78   0
   1  -8   5  407.73   14.15   0
  -2   8  -5  200.30   17.71   0
   2  -8   5  176.99   12.61   0
   3  -8   5 1516.19   19.13   0
  -3   8  -5 1542.63   24.64   0
  -4  -8  -5  634.99   41.67   0
  -4  -8  -5  602.71   36.58   0
  -4   8  -5  651.12   15.68   0
   4  -8   5  698.25   19.72   0
  -5  -8  -5   -4.93   21.63   0
  -5  -8  -5   -1.17   22.68   0
  -5   8  -5   -6.24   12.22   0
   5  -8   5    0.94   11.73   0
  -6   8  -5  813.00   23.19   0
   6  -8   5  837.37   22.24   0
  -6  -8  -5  802.88   30.51   0
  -6  -8  -5  834.21   31.45   0
  -7   8  -5  155.29   17.47   0
  -7  -8  -5  201.78   30.37   0
  -7  -8  -5  210.33   29.74   0
   7  -8   5  156.16   16.89   0
  -8   9   5  419.26   23.60   0
   8  -9  -5  425.62   23.55   0
  -8  -9   5  387.06   24.06   0
  -8  -9   5  414.98   24.62   0
  -7   9   5   14.59   19.56   0
  -7  -9   5   27.64   20.05   0
   7  -9  -5   16.45   19.73   0
  -7  -9   5   -4.44   13.97   0
  -6   9   5 1003.64   19.62   0
  -6  -9   5 1013.05   15.91   0
  -6  -9   5  988.42   19.44   0
   6  -9  -5  979.59   19.50   0
  -5  -9   5  489.35   19.21   0
  -5   9   5  544.11   18.61   0
  -5  -9   5  479.69   14.08   0
   5  -9  -5  499.20   18.69   0
  -4   9   5  984.68   16.56   0
  -4  -9   5 1026.63   17.03   0
  -4  -9   5 1005.25   16.82   0
   4  -9  -5 1002.71   16.87   0
  -3   9   5 2603.39   24.10   0
  -3  -9   5 2535.50   24.27   0
   3  -9  -5 2572.36   24.23   0
  -3  -9   5 2576.14   24.14   0
   2  -9  -5 2273.30   24.65   0
  -2  -9   5 2216.76   21.27   0
  -2   9   5 2263.97   24.90   0
  -1   9   5  939.72   21.44   0
   1  -9  -5  907.87   20.67   0
   1   9  -5  851.46   16.52   0
  -1  -9   5  945.51   20.38   0
   0  -9   5 4543.71   30.54   0
   0  -9  -5 4600.64   42.93   0
   0   9   5 4561.25   46.46   0
   0   9  -5 4489.64   30.99   0
  -1   9  -5  308.84   18.04   0
  -1  -9  -5  302.03   24.48   0
   1  -9   5  269.38   13.55   0
  -2   9  -5 2548.37   28.47   0
   2  -9   5 2455.96   23.23   0
  -3   9  -5 1739.69   20.50   0
   3  -9   5 1756.99   23.76   0
  -4  -9  -5  241.90   34.42   0
  -4   9  -5  240.59   18.82   0
   4  -9   5  235.79   18.05   0
  -4  -9  -5  238.50   37.62   0
  -5  -9  -5 1536.93   41.00   0
  -5   9  -5 1512.56   20.66   0
   5  -9   5 1421.50   25.03   0
  -5  -9  -5 1586.51   50.43   0
  -6  -9  -5   17.93   23.96   0
  -6  -9  -5   25.61   26.17   0
  -6   9  -5   27.08   20.12   0
   6  -9   5   17.93   19.20   0
  -8  10   5   83.56   22.17   0
  -8 -10   5   81.74   23.01   0
  -8 -10   5  113.58   22.17   0
   8 -10  -5   69.94   22.44   0
  -7 -10   5  132.85   19.49   0
  -7  10   5   98.35   20.12   0
  -7 -10   5  110.10   20.14   0
   7 -10  -5  108.68   19.76   0
  -6 -10   5  251.62   20.67   0
  -6 -10   5  285.90   21.36   0
  -6  10   5  291.73   20.88   0
   6 -10  -5  250.94   15.25   0
  -5  10   5  402.27   18.00   0
  -5 -10   5  404.03   18.34   0
  -5 -10   5  405.85   13.85   0
   5 -10  -5  414.93   18.01   0
  -4 -10   5  303.23   19.11   0
  -4 -10   5  301.31   18.95   0
  -4  10   5  342.99   18.19   0
   4 -10  -5  292.25   13.55   0
  -3 -10   5  139.53   14.28   0
  -3 -10   5  134.10   14.50   0
   3 -10  -5  190.47   18.37   0
  -3  10   5  163.82   18.47   0
   2 -10  -5  128.30   11.36   0
  -2  10   5  140.07   11.50   0
  -2 -10   5  146.11   17.16   0
  -1  10   5   41.67   15.41   0
  -1 -10   5   19.85   11.81   0
   1 -10  -5   23.68   14.90   0
   1  10  -5   36.08   16.44   0
   0 -10   5  -26.33   16.22   0
   0 -10  -5    4.37   17.94   0
   0  10   5   -1.44   20.39   0
   0  10  -5   10.68   16.45   0
  -1  10  -5  184.37   21.40   0
  -1 -10  -5  183.66   24.06   0
   1 -10   5  177.01   15.32   0
   2 -10   5  976.91   22.74   0
  -2 -10  -5 1021.34   43.95   0
  -2  10  -5 1034.06   18.43   0
  -2 -10  -5  941.13   44.26   0
  -3  10  -5   47.40   19.14   0
   3 -10   5   62.18   18.29   0
   4 -10   5  411.56   13.92   0
  -4 -10  -5  396.79   40.94   0
  -4  10  -5  384.98   18.87   0
  -4 -10  -5  409.25   41.35   0
  -5 -10  -5  156.44   33.15   0
  -5  10  -5  157.59   21.38   0
   5 -10   5  141.06   15.02   0
  -5 -10  -5  145.03   33.05   0
  -6  10  -5  -27.31   17.60   0
  -6 -10  -5   14.16   33.16   0
   6 -10   5   26.93   23.19   0
  -6 -10  -5   11.07   38.54   0
  -7 -11   5  -13.32   13.27   0
  -7 -11   5   -4.31   13.80   0
  -7  11   5   -2.49   13.43   0
   7 -11  -5  -31.93   19.32   0
  -6 -11   5    8.75   19.88   0
  -6 -11   5   40.91   20.49   0
   6 -11  -5   46.26   20.16   0
  -6  11   5   41.34   14.15   0
  -5  11   5  328.19   17.39   0
  -5 -11   5  304.42   13.18   0
   5 -11  -5  254.53   13.09   0
  -5 -11   5  314.06   13.26   0
  -4 -11   5  377.39   19.36   0
  -4 -11   5  368.90   19.27   0
   4 -11  -5  374.22   18.60   0
  -4  11   5  353.38   13.86   0
  -3 -11   5 1013.75   17.69   0
  -3 -11   5 1007.66   22.64   0
   3 -11  -5 1008.11   21.03   0
  -3  11   5 1028.92   21.17   0
  -2 -11   5   68.79   20.62   0
   2 -11  -5   81.76   13.23   0
  -2  11   5  109.01   18.50   0
  -1 -11   5  301.66   21.15   0
  -1  11   5  316.36   20.84   0
   1 -11  -5  285.76   19.73   0
   1  11  -5  331.01   21.02   0
   0  11   5  642.31   24.88   0
   0 -11  -5  661.15   25.67   0
   0 -11   5  613.44   16.88   0
   0  11  -5  609.95   17.19   0
  -1  11  -5   20.33   19.73   0
  -1 -11  -5   10.55   21.50   0
   1 -11   5    6.28   13.82   0
   2 -11   5   70.11   13.61   0
  -2 -11  -5   64.88   26.05   0
  -2 -11  -5   64.15   27.57   0
  -2  11  -5   65.45   13.96   0
  -3  11  -5   21.70   13.02   0
  -3 -11  -5   22.21   32.97   0
   3 -11   5   13.17   17.94   0
  -3 -11  -5   21.54   32.39   0
  -4  11  -5  716.36   24.02   0
   4 -11   5  746.03   21.31   0
  -4 -11  -5  694.82   52.46   0
  -5  11  -5   13.74   20.68   0
  -5 -11  -5   18.07   36.11   0
   5 -11   5    2.03   20.25   0
  -5 -11  -5    6.91   36.22   0
  -6 -11  -5  350.32   40.42   0
  -6  11  -5  351.64   18.34   0
  -6 -11  -5  353.24   40.17   0
   6 -11   5  383.26   24.04   0
  -7  12   5   43.29   16.48   0
  -7 -12   5   29.07   16.31   0
   7 -12  -5  -16.48   23.07   0
  -7 -12   5  -20.78   23.85   0
  -6 -12   5  127.76   14.11   0
   6 -12  -5  142.04   20.01   0
  -6 -12   5  127.37   14.69   0
  -6  12   5  102.60   19.97   0
  -5 -12   5  221.53   22.19   0
  -5 -12   5  252.01   15.45   0
   5 -12  -5  262.98   15.60   0
  -5  12   5  272.08   15.28   0
  -4 -12   5   72.76   17.75   0
  -4 -12   5   56.25   12.97   0
   4 -12  -5   66.67   12.22   0
  -4  12   5   68.10   12.21   0
  -3  12   5  175.93   13.16   0
  -3 -12   5  202.30   19.36   0
   3 -12  -5  176.52   18.01   0
  -3 -12   5  185.96   19.52   0
  -2  12   5   64.67   18.07   0
   2 -12  -5   54.19   17.63   0
  -2 -12   5   34.85   19.58   0
  -1 -12   5 1232.87   18.62   0
  -1  12   5 1245.19   25.36   0
   1 -12  -5 1194.68   23.49   0
   1  12  -5 1250.05   18.53   0
   0  12   5  126.95   20.26   0
   0 -12  -5  114.44   18.23   0
   0 -12   5  153.73   14.22   0
   0  12  -5  167.07   19.64   0
  -1  12  -5   32.30   18.98   0
  -1 -12  -5   19.59   21.41   0
   1 -12   5   14.14   18.87   0
  -2 -12  -5  926.94   30.09   0
   2 -12   5  972.52   21.89   0
  -2 -12  -5  990.65   32.03   0
  -2  12  -5  985.13   22.07   0
   3 -12   5  224.30   18.53   0
  -3 -12  -5  213.28   31.07   0
  -3 -12  -5  202.41   29.75   0
  -3  12  -5  195.86   18.66   0
  -4  12  -5  472.32   17.41   0
  -4 -12  -5  543.00   50.24   0
   4 -12   5  544.53   22.78   0
  -4 -12  -5  505.74   49.23   0
  -5 -12  -5    0.68   13.73   0
  -5  12  -5  -24.70   20.41   0
  -5 -12  -5    5.81   38.17   0
   5 -12   5   -9.71   13.95   0
  -5 -12  -5    7.71   41.89   0
   6 -12   5   52.44   15.82   0
  -7 -13   5  439.44   18.04   0
  -7 -13   5  360.25   25.75   0
   7 -13  -5  447.78   24.78   0
  -7  13   5  510.62   24.25   0
  -6 -13   5   45.65   20.24   0
  -6 -13   5   20.50   14.00   0
   6 -13  -5   24.82   19.70   0
  -6  13   5   24.58   13.75   0
  -5 -13   5  266.29   15.50   0
  -5 -13   5  251.26   15.93   0
   5 -13  -5  258.89   15.56   0
  -5  13   5  293.57   15.10   0
  -4 -13   5  435.27   18.78   0
  -4 -13   5  442.89   19.55   0
   4 -13  -5  408.80   14.07   0
  -4  13   5  452.92   13.84   0
  -3 -13   5  120.47   13.28   0
   3 -13  -5  104.25   17.22   0
  -3  13   5   80.56   12.62   0
  -3 -13   5  105.62   13.51   0
  -2 -13   5  488.68   15.53   0
  -2  13   5  515.68   19.96   0
   2 -13  -5  502.02   19.71   0
  -1  13   5 1492.88   26.43   0
  -1 -13   5 1474.45   19.00   0
   1 -13  -5 1507.33   24.10   0
   1  13  -5 1564.93   18.87   0
   0  13   5   84.06   19.20   0
   0 -13  -5   80.17   17.80   0
   0 -13   5   55.23   19.34   0
   0  13  -5   93.35   18.96   0
  -1  13  -5 2829.92   26.59   0
  -1 -13  -5 2866.88   36.76   0
   1 -13   5 2855.37   26.85   0
   2 -13   5    7.95   18.02   0
  -2 -13  -5    1.94   18.68   0
  -2 -13  -5    5.64   19.85   0
  -2  13  -5  -13.50   12.90   0
   3 -13   5  635.33   18.15   0
  -3  13  -5  582.41   24.15   0
  -3 -13  -5  668.68   35.11   0
  -3 -13  -5  617.38   35.80   0
  -4  13  -5  -31.56   20.99   0
  -4 -13  -5    1.48   39.35   0
   4 -13   5   20.00   20.63   0
  -4 -13  -5    7.57   35.49   0
  -5  13  -5   26.31   17.42   0
   5 -13   5   40.42   23.79   0
  -6 -14   5   32.46   23.14   0
  -6 -14   5   39.99   17.08   0
   6 -14  -5   10.71   17.07   0
  -6  14   5   81.29   22.83   0
  -5 -14   5   27.95   19.63   0
  -5 -14   5  -14.33   21.23   0
   5 -14  -5    4.00   14.34   0
  -5  14   5   -4.19   19.53   0
  -4 -14   5   23.38   14.60   0
   4 -14  -5   40.18   20.24   0
  -4  14   5  -14.81   20.38   0
  -4 -14   5  -38.03   22.10   0
  -3 -14   5   90.46   18.29   0
  -3  14   5   69.36   12.23   0
   3 -14  -5   48.01   16.88   0
  -2 -14   5  561.17   15.09   0
  -2  14   5  567.99   19.70   0
   2 -14  -5  525.02   19.20   0
  -1 -14   5  151.76   18.55   0
   1 -14  -5  170.71   17.59   0
   1  14  -5  118.48   18.87   0
  -1  14   5  151.86   19.56   0
   0  14   5  258.61   19.63   0
   0 -14  -5  238.39   18.54   0
   0  14  -5  281.59   18.74   0
   0 -14   5  292.04   18.98   0
  -1  14  -5   29.83   12.62   0
  -1 -14  -5   28.51   20.13   0
   1 -14   5   26.64   12.72   0
   2 -14   5  148.27   22.31   0
  -2 -14  -5  142.01   24.24   0
  -2 -14  -5  166.63   25.89   0
  -2  14  -5  146.46   22.52   0
  -3 -14  -5  234.01   30.35   0
   3 -14   5  207.75   22.05   0
  -3  14  -5  206.55   16.32   0
  -3 -14  -5  221.01   28.29   0
   4 -14   5  193.34   20.98   0
  -4 -14  -5  174.06   40.96   0
  -4 -14  -5  158.38   38.81   0
  -4  14  -5   86.44   21.41   0
   5 -14   5   72.09   23.09   0
  -5  14  -5   20.29   16.85   0
  -6 -15   5   34.39   22.81   0
  -6 -15   5   29.43   24.37   0
  -6  15   5  104.57   22.66   0
   6 -15  -5  100.64   23.39   0
  -5 -15   5   30.39   21.77   0
  -5  15   5   24.63   13.92   0
   5 -15  -5   64.23   22.10   0
  -5 -15   5   24.84   20.85   0
  -4 -15   5   76.16   15.26   0
  -4 -15   5   85.28   20.76   0
  -4  15   5   92.18   19.97   0
   4 -15  -5   22.87   20.59   0
  -3 -15   5   52.01   15.21   0
  -3  15   5   33.65   20.57   0
   3 -15  -5   23.17   14.54   0
  -2 -15   5    1.26   21.66   0
   2 -15  -5    2.29   21.02   0
  -2  15   5   14.63   21.48   0
   1  15  -5  108.60   12.95   0
   1 -15  -5  115.18   19.44   0
  -1 -15   5  155.60   17.79   0
  -1  15   5  144.16   18.62   0
   0 -15  -5  893.31   25.14   0
   0  15  -5  834.09   24.39   0
   0 -15   5  824.38   22.53   0
   0  15   5  876.80   26.23   0
  -1  15  -5  202.84   16.19   0
  -1 -15  -5  209.15   21.37   0
   1 -15   5  193.41   22.30   0
   2 -15   5  526.60   23.40   0
  -2 -15  -5  563.82   26.41   0
  -2 -15  -5  607.66   28.55   0
  -2  15  -5  579.02   17.26   0
   3 -15   5   38.29   15.16   0
  -3 -15  -5   63.69   28.11   0
  -3 -15  -5   61.56   25.97   0
  -3  15  -5   62.70   21.21   0
  -4 -15  -5   -0.94   45.33   0
   4 -15   5   -1.20   16.91   0
  -4 -15  -5    1.82   45.15   0
  -4  15  -5   -3.80   24.35   0
  -5 -16   5  240.40   24.01   0
  -5  16   5  355.45   23.65   0
   5 -16  -5  225.29   24.64   0
  -5 -16   5  243.22   18.26   0
  -4 -16   5   19.84   15.11   0
  -4 -16   5   57.29   20.12   0
  -4  16   5   73.98   14.24   0
   4 -16  -5   52.04   20.23   0
  -3  16   5  -19.59   20.49   0
  -3 -16   5   -2.29   21.12   0
   3 -16  -5   21.52   20.10   0
  -2  16   5   61.78   21.65   0
  -2 -16   5   74.36   14.81   0
   2 -16  -5   45.04   20.74   0
   1  16  -5  253.89   16.14   0
   1 -16  -5  272.63   21.60   0
  -1  16   5  268.00   22.98   0
  -1 -16   5  281.95   16.37   0
   0  16  -5   62.85   20.90   0
   0 -16  -5   49.26   24.83   0
   0  16   5   57.63   21.37   0
   0 -16   5   57.19   15.24   0
  -1  16  -5   51.69   21.12   0
  -1 -16  -5   14.43   19.38   0
   1 -16   5   68.18   20.83   0
   2 -16   5   22.77   20.31   0
  -2 -16  -5    7.50   18.13   0
  -2 -16  -5   -3.92   23.52   0
  -2  16  -5   13.17   20.69   0
  -3 -16  -5   24.57   32.26   0
  -3  16  -5   17.42   24.79   0
   3 -16   5   37.72   17.33   0
  -3 -16  -5   18.44   30.16   0
   4 -17  -5   40.71   24.01   0
  -4 -17   5   93.65   17.21   0
  -4  17   5   48.74   23.97   0
  -4 -17   5   90.54   23.99   0
   3 -17  -5 1331.18   26.96   0
  -3  17   5 1352.28   27.24   0
  -3 -17   5 1323.29   26.92   0
  -3 -17   5 1303.82   22.42   0
  -2 -17   5   74.04   20.90   0
   2 -17  -5   56.06   20.70   0
  -2  17   5   72.41   15.87   0
   1  17  -5  535.02   22.33   0
  -1  17   5  537.17   23.63   0
   1 -17  -5  530.69   22.51   0
  -1 -17   5  565.55   17.15   0
   0 -17   5   -3.21   14.67   0
   0  17  -5   51.26   20.73   0
   0  17   5   13.94   20.20   0
   0 -17  -5    4.63   19.52   0
  -1 -17  -5   49.37   19.62   0
  -1  17  -5   75.07   15.10   0
   1 -17   5   69.19   14.82   0
  -2 -17  -5    7.74   21.34   0
   2 -17   5   31.60   24.51   0
  -2  17  -5   27.89   17.39   0
  -2 -17  -5   11.85   22.88   0
  -3 -17  -5  189.23   27.00   0
   3 -17   5  178.31   24.07   0
  -3 -17  -5  177.29   32.86   0
  -3  17  -5  137.06   17.63   0
  -3  18   5   36.24   16.96   0
  -3 -18   5   10.88   23.76   0
   3 -18  -5   -1.47   16.94   0
  -3 -18   5   41.94   23.38   0
   2 -18  -5  112.41   23.77   0
  -2 -18   5   79.02   17.52   0
  -2  18   5   46.60   25.69   0
  -1  18   5  131.50   25.29   0
   1 -18  -5   92.89   24.45   0
  -1 -18   5   66.95   18.15   0
   1  18  -5   94.11   24.27   0
   0  18   5  109.81   25.35   0
   0  18  -5  123.10   24.67   0
   0 -18   5  124.21   17.82   0
   0 -18  -5  121.99   23.59   0
   1 -18   5  -16.32   23.92   0
  -1 -18  -5   25.01   27.47   0
  -1  18  -5   14.42   17.36   0
  -2 -18  -5   13.20   20.58   0
   9   0  -6  -23.74   22.10   0
  -9   0   6  -11.31   15.37   0
   8   0  -6  718.19   21.22   0
  -8   0   6  745.31   20.98   0
   7   0  -6   -1.66   15.89   0
  -7   0   6   11.89   15.64   0
   6   0  -6   25.78   16.95   0
  -6   0   6   50.43   16.88   0
   5   0  -6    7.34   13.97   0
  -5   0   6   -6.29   14.00   0
   4   0  -6  741.14   14.05   0
  -4   0   6  789.70   17.16   0
   3   0  -6  -12.22   14.26   0
  -3   0   6  -15.01   14.38   0
  -2   0   6 5495.79   33.89   0
  -1   0   6    6.33   14.91   0
  -1   0   6   -3.61   11.26   0
   0   0   6 1344.28   28.17   0
  -1   0  -6    1.88   17.56   0
   1   0   6   -4.32   16.03   0
   2   0   6  975.03   21.92   0
  -2   0  -6  954.76   26.62   0
  -3   0  -6   -4.57   17.28   0
   3   0   6    8.39   13.64   0
  -4   0  -6  645.95   23.39   0
   4   0   6  660.84   20.45   0
   5   0   6    2.19   15.96   0
  -5   0  -6  -11.60   17.75   0
   6   0   6   43.28   19.25   0
  -6   0  -6   17.87   21.37   0
  -7   0  -6   35.96   24.44   0
   7   0   6   11.29   22.01   0
  -9   1   6   93.34   22.03   0
   9   1  -6   80.04   15.94   0
  -9  -1   6   51.12   22.41   0
   9  -1  -6   44.24   22.23   0
   8  -1  -6   16.04   13.46   0
  -8   1   6    9.58   19.03   0
  -8  -1   6    3.85   19.06   0
   8   1  -6   22.50   19.27   0
   7  -1  -6  918.43   18.53   0
   7   1  -6  881.07   14.77   0
  -7   1   6  909.89   14.60   0
  -7  -1   6  897.27   18.88   0
   6   1  -6   70.61   12.32   0
   6  -1  -6   84.44   12.01   0
  -6   1   6   59.18   16.80   0
  -6  -1   6   87.43   16.93   0
   5  -1  -6  569.12   16.11   0
   5   1  -6  617.33   16.26   0
  -5   1   6  588.79   12.75   0
  -5  -1   6  580.20   16.22   0
   4  -1  -6 1277.12   18.99   0
   4   1  -6 1262.53   18.76   0
  -4   1   6 1267.75   19.07   0
  -4  -1   6 1243.20   18.81   0
  -3  -1   6  773.32   17.70   0
   3  -1  -6  757.98   17.78   0
   3   1  -6  749.83   14.50   0
  -3   1   6  755.46   17.68   0
  -2  -1   6    2.52   10.47   0
   2  -1  -6   -6.52   14.69   0
  -2   1   6    6.29   14.27   0
  -1   1   6 4629.69   36.06   0
  -1  -1   6 4773.47   34.58   0
  -1  -1   6 4918.49   36.41   0
  -1   1   6 4943.49   36.63   0
   0   1   6 4638.82   41.02   0
   0   1   6 4637.45   46.97   0
   0  -1   6 4725.44   43.10   0
  -1  -1  -6 5105.85   50.83   0
   1  -1   6 4794.49   40.31   0
  -1   1  -6 4867.24   42.59   0
   1   1   6 4738.06   46.81   0
   2   1   6 3022.75   34.92   0
  -2  -1  -6 3018.06   43.82   0
  -2   1  -6 2977.15   36.25   0
   2  -1   6 3074.82   30.64   0
   3  -1   6  495.96   17.05   0
   3   1   6  469.26   17.90   0
  -3   1  -6  472.66   20.49   0
  -3  -1  -6  470.17   25.32   0
  -4   1  -6  254.12   20.90   0
  -4  -1  -6  256.46   21.09   0
   4  -1   6  239.12   18.51   0
   4   1   6  254.25   18.68   0
   5  -1   6   15.32   16.09   0
  -5   1  -6   19.86   17.90   0
  -5  -1  -6   17.90   21.73   0
   5   1   6   12.47   16.04   0
   6   1   6  180.34   20.14   0
  -6   1  -6  207.65   21.84   0
  -6  -1  -6  169.31   22.24   0
   6  -1   6  179.53   19.92   0
   7   1   6   96.88   23.10   0
  -7  -1  -6  144.74   25.08   0
   7  -1   6  142.52   22.59   0
  -7   1  -6  144.83   24.89   0
   9   2  -6  356.74   23.12   0
  -9   2   6  330.31   16.51   0
  -9  -2   6  293.37   17.05   0
   9  -2  -6  303.37   22.57   0
   8   2  -6  101.32   19.55   0
  -8   2   6   54.33   13.53   0
  -8  -2   6   62.55   13.83   0
   8  -2  -6   61.52   13.76   0
   7   2  -6    1.68   16.15   0
  -7   2   6    3.31   15.69   0
  -7  -2   6  -28.49   16.17   0
   7  -2  -6   14.96   15.82   0
   6  -2  -6  396.57   17.50   0
   6   2  -6  374.95   13.47   0
  -6   2   6  370.23   17.42   0
  -6  -2   6  382.21   13.42   0
   5   2  -6  134.78   14.53   0
   5  -2  -6  112.00   14.48   0
  -5   2   6  116.43   14.30   0
  -5  -2   6  134.29   14.30   0
  -4  -2   6 1317.44   16.26   0
   4  -2  -6 1405.68   16.81   0
   4   2  -6 1342.65   16.44   0
  -4   2   6 1335.86   16.29   0
  -3  -2   6 2423.73   23.29   0
   3  -2  -6 2380.46   21.12   0
  -3   2   6 2397.62   23.81   0
  -2  -2   6 3040.68   24.31   0
  -2  -2   6 3183.17   27.30   0
   2  -2  -6 3056.77   27.82   0
  -2   2   6 2980.43   27.62   0
  -1  -2   6 5515.89   35.95   0
  -1   2   6 5363.04   39.25   0
  -1  -2   6 5670.03   37.55   0
   0   2   6 2459.22   33.77   0
   0  -2   6 2578.30   31.89   0
   0   2  -6 2528.29   27.08   0
   0   2   6 2498.73   39.17   0
   1   2   6    3.16   18.55   0
  -1   2  -6    3.22   13.24   0
   1  -2   6   -4.21   16.89   0
   1   2   6    5.52   21.51   0
   2  -2   6  889.75   20.43   0
  -2  -2  -6  882.80   32.22   0
  -2   2  -6  885.83   19.97   0
   2   2   6  878.35   26.95   0
   3   2   6  565.00   22.29   0
  -3  -2  -6  547.97   26.77   0
   3  -2   6  559.16   17.55   0
  -3   2  -6  567.54   20.18   0
  -4   2  -6  174.93   20.19   0
  -4  -2  -6  157.20   20.93   0
   4  -2   6  179.30   17.91   0
   4   2   6  169.64   18.58   0
   5   2   6   67.54   16.46   0
  -5   2  -6   75.58   18.14   0
  -5  -2  -6   61.32   18.34   0
   5  -2   6   64.23   16.46   0
   6   2   6   11.16   19.52   0
  -6   2  -6   -9.77   21.41   0
  -6  -2  -6   17.17   21.13   0
   6  -2   6    1.31   19.31   0
   7   2   6  156.34   23.41   0
   7  -2   6  171.07   22.99   0
  -7   2  -6  194.03   25.28   0
  -7  -2  -6  201.94   24.89   0
   9  -3  -6  108.14   15.73   0
   9   3  -6   73.62   22.86   0
  -9   3   6   97.66   22.08   0
  -9  -3   6  125.08   15.90   0
   8  -3  -6  331.86   19.81   0
   8   3  -6  303.20   14.88   0
  -8   3   6  324.12   14.41   0
  -8  -3   6  341.62   20.00   0
   7  -3  -6   82.80   11.41   0
   7   3  -6   53.69   16.40   0
  -7   3   6   82.42   15.85   0
  -7  -3   6   68.07   11.74   0
   6  -3  -6   24.30   16.69   0
   6   3  -6  -10.64   16.89   0
  -6   3   6   -3.79   16.51   0
  -6  -3   6    0.25   16.89   0
   5  -3  -6 1634.78   16.86   0
   5   3  -6 1621.61   16.67   0
  -5   3   6 1593.13   16.48   0
  -5  -3   6 1669.41   19.69   0
  -4  -3   6 1857.12   18.07   0
   4  -3  -6 1875.73   20.97   0
  -4   3   6 1854.43   20.93   0
  -3  -3   6 3309.50   23.35   0
   3  -3  -6 3367.24   24.57   0
  -3   3   6 3321.86   26.57   0
   2  -3  -6 2481.88   26.12   0
  -2  -3   6 2521.21   24.76   0
  -2  -3   6 2587.62   25.42   0
  -2   3   6 2505.43   26.30   0
  -1  -3   6  200.38   17.42   0
  -1   3   6  183.24   16.30   0
   1  -3  -6  195.49   16.37   0
   0   3   6  695.24   29.36   0
   0   3  -6  693.35   21.44   0
   0  -3   6  721.65   21.89   0
   0   3   6  707.80   25.93   0
  -1   3  -6  137.17   19.07   0
   1  -3   6  146.87   17.39   0
   2   3   6 1212.41   49.21   0
   2  -3   6 1331.67   21.97   0
  -2   3  -6 1315.80   25.18   0
   3   3   6   62.45   20.72   0
  -3  -3  -6   65.60   25.38   0
   3  -3   6   61.12   14.87   0
  -3   3  -6   64.80   12.41   0
   4   3   6 2120.77   30.98   0
  -4   3  -6 2011.64   27.49   0
   4  -3   6 2068.17   25.12   0
  -4  -3  -6 2051.52   37.65   0
   5   3   6   50.26   20.25   0
  -5   3  -6   20.24   18.20   0
   5  -3   6   34.67   11.62   0
  -5  -3  -6   36.63   18.08   0
   6   3   6  418.71   22.46   0
  -6   3  -6  430.22   22.91   0
  -6  -3  -6  421.02   23.15   0
   6  -3   6  382.52   20.93   0
   7   3   6  143.59   23.71   0
  -7   3  -6  167.94   25.13   0
  -7  -3  -6  152.12   24.89   0
   7  -3   6  105.24   23.20   0
   9  -4  -6  125.39   22.10   0
  -9  -4   6  169.16   22.52   0
   9   4  -6  122.33   22.52   0
  -9   4   6  171.25   21.70   0
  -8  -4   6   62.56   14.09   0
   8  -4  -6   72.55   19.17   0
  -8   4   6  107.62   13.32   0
   8   4  -6   94.77   13.88   0
   7  -4  -6  235.59   12.23   0
   7   4  -6  231.92   17.05   0
  -7   4   6  276.81   12.11   0
  -7  -4   6  247.86   12.54   0
   6  -4  -6 2487.29   23.06   0
  -6   4   6 2254.29   19.24   0
   6   4  -6 2355.19   22.98   0
  -6  -4   6 2413.13   23.11   0
   5  -4  -6  495.76   18.86   0
  -5   4   6  464.27   18.92   0
  -5  -4   6  471.91   19.33   0
   4  -4  -6 1647.66   20.26   0
  -4  -4   6 1590.16   19.90   0
  -4   4   6 1597.54   20.11   0
   3  -4  -6 1220.71   16.76   0
  -3  -4   6 1210.79   19.56   0
  -3  -4   6 1169.64   16.16   0
  -3   4   6 1231.67   19.73   0
   2  -4  -6  140.19   15.45   0
  -2  -4   6  152.47   12.00   0
[truncated: 582,267 more chars]
