# Supplementary material for: Syntheses and crystal structures of di­chlorido­(2,6-di­methyl­pyrazine-κN)(methanol-κO)zinc(II), di­bromido­(2,6-di­methyl­pyrazine-κN)(methanol-κO)zinc(II) and aqua­(2,6-di­methyl­pyrazine-κN)di­iodido­zinc(II)
Source: Acta Crystallogr E Crystallogr Commun. 2026 Mar 24;82(Pt 4):388–93. doi: 10.1107/S2056989026002902 (PMC13055987; doi:10.1107/S2056989026002902)
Supplement: Supplementary file 2 [file e-82-00388-1sup2.hkl]

data_1                                                                          
_shelx_title ' ZnCl2(2,6-Dimethylpyrazin)*MeOH in P-1 at 170 K (ijm440)'        
_shelx_refln_list_code          4                                               
_shelx_F_calc_maximum      101.62                                               
_exptl_crystal_F_000       280.00                                               
_reflns_d_resolution_high  0.7572                                               
                                                                                
loop_                                                                           
 _space_group_symop_operation_xyz                                               
 'x, y, z'                                                                      
 '-x, -y, -z'                                                                   
                                                                                
_cell_length_a     6.0481                                                       
_cell_length_b     7.4627                                                       
_cell_length_c    12.9967                                                       
_cell_angle_alpha  89.945                                                       
_cell_angle_beta   85.471                                                       
_cell_angle_gamma  74.710                                                       
                                                                                
_shelx_F_squared_multiplier     1.000                                           
                                                                                
loop_                                                                           
 _refln_index_h                                                                 
 _refln_index_k                                                                 
 _refln_index_l                                                                 
 _refln_F_squared_calc                                                          
 _refln_F_squared_meas                                                          
 _refln_F_squared_sigma                                                         
 _refln_observed_status                                                         
   1   0   0       1939.53       2094.56        60.73 o                         
   2   0   0        395.88        498.43        11.60 o                         
   3   0   0       1289.00       1621.44        38.37 o                         
   4   0   0       1132.65       1342.39        11.39 o                         
   5   0   0       1504.26       1900.25        70.07 o                         
   6   0   0         79.71        134.14         9.97 o                         
   7   0   0        102.50        108.11        14.54 o                         
  -7   1   0        469.86        525.08        11.98 o                         
  -6   1   0        484.08        574.43        13.18 o                         
  -5   1   0        361.26        453.97         9.27 o                         
  -4   1   0        521.47        679.57        19.95 o                         
  -3   1   0         66.46         67.65         5.18 o                         
  -2   1   0       1514.21       1857.48        43.04 o                         
  -1   1   0         22.44         28.40         8.97 o                         
   0   1   0       2581.32       2671.84        39.53 o                         
   1   1   0        317.22        290.29        16.22 o                         
   2   1   0       3314.66       4066.08       146.80 o                         
   3   1   0        111.13        118.36         6.45 o                         
   4   1   0         19.76         22.92         5.26 o                         
   5   1   0       1449.67       1825.58        36.84 o                         
   6   1   0       2163.72       2713.23        61.29 o                         
   7   1   0        725.65        721.93        17.44 o                         
  -7   2   0        430.70        416.57        16.24 o                         
  -6   2   0       1320.31       1555.80        14.70 o                         
  -5   2   0       1781.73       2201.37        43.83 o                         
  -4   2   0        372.02        508.75        10.18 o                         
  -3   2   0         89.26        136.98         8.07 o                         
  -2   2   0        989.27       1151.54        34.17 o                         
  -1   2   0      10326.41      13743.17       254.24 o                         
   0   2   0       4611.88       5520.10        56.46 o                         
   1   2   0       4115.84       4551.90        51.22 o                         
   2   2   0        163.39        162.64        13.55 o                         
   3   2   0         94.79        104.37         6.59 o                         
   4   2   0         55.49         62.71         7.74 o                         
   5   2   0         44.16         59.33         9.19 o                         
   6   2   0        103.28        118.82        10.29 o                         
   7   2   0         52.22         37.79        14.86 o                         
  -6   3   0        302.31        359.42        18.93 o                         
  -5   3   0       1849.17       2126.30        43.62 o                         
  -4   3   0        367.55        493.23        12.65 o                         
  -3   3   0         24.08         20.20         7.58 o                         
  -2   3   0         42.97         56.72         7.73 o                         
  -1   3   0       5121.95       6259.46        50.74 o                         
   0   3   0       5280.48       6441.82        66.92 o                         
   1   3   0       1573.39       1674.62        20.09 o                         
   2   3   0       5200.14       6020.74        51.33 o                         
   3   3   0         11.70         18.65         9.28 o                         
   4   3   0        979.98       1233.84        38.68 o                         
   5   3   0       3095.00       3781.74       105.65 o                         
   6   3   0        357.01        402.32        25.28 o                         
   7   3   0         48.53         50.67         9.23 o                         
  -6   4   0        126.19        141.44        17.27 o                         
  -5   4   0          3.37          8.97        10.61 o                         
  -4   4   0         18.22         34.80         7.57 o                         
  -3   4   0         72.17         88.09        10.63 o                         
  -2   4   0        210.94        243.29        10.12 o                         
  -1   4   0          0.04          0.00         7.04 o                         
   0   4   0        237.50        275.09        11.39 o                         
   1   4   0       2135.65       2593.96        58.29 o                         
   2   4   0       1692.67       1969.40        36.26 o                         
   3   4   0        103.02        129.61        13.57 o                         
   4   4   0        121.06        154.27        16.95 o                         
   5   4   0        688.43        830.26        35.68 o                         
   6   4   0        455.40        594.47        86.96 o                         
   7   4   0        369.42        342.05        76.98 o                         
  -5   5   0        860.88        973.61        46.46 o                         
  -4   5   0        100.32        107.95        10.71 o                         
  -3   5   0         52.60         60.95         9.93 o                         
  -2   5   0       1096.74       1329.14        51.45 o                         
  -1   5   0       3460.86       4241.14        35.71 o                         
   0   5   0       1234.33       1523.01        20.07 o                         
   1   5   0        205.17        252.69        12.67 o                         
   2   5   0         64.47         91.88        12.28 o                         
   3   5   0          0.70         -1.98        10.83 o                         
   4   5   0        259.85        317.93        12.86 o                         
   5   5   0          8.47         23.05         8.38 o                         
   6   5   0        114.07        138.56        14.32 o                         
   7   5   0         28.86         22.19        16.93 o                         
  -4   6   0        384.75        433.01        14.74 o                         
  -3   6   0        418.43        471.57        15.11 o                         
  -2   6   0         15.67         31.57        11.71 o                         
  -1   6   0        541.69        646.88        12.46 o                         
   0   6   0       1005.09       1190.60        22.26 o                         
   1   6   0       2354.11       2866.84        33.08 o                         
   2   6   0        258.25        346.74        12.27 o                         
   3   6   0          5.20         11.25         8.87 o                         
   4   6   0       1871.54       2158.85        63.69 o                         
   5   6   0        540.77        719.50        90.60 o                         
   6   6   0        172.38        252.13        36.26 o                         
   7   6   0        275.81        279.13        29.54 o                         
  -3   7   0         11.02         19.55        15.61 o                         
  -2   7   0        479.42        523.18        15.07 o                         
  -1   7   0          4.11         10.79        11.68 o                         
   0   7   0        121.59        141.72        13.60 o                         
   1   7   0        517.60        653.55        14.12 o                         
   2   7   0         93.93        109.79         8.66 o                         
   3   7   0        182.29        213.98        13.40 o                         
   4   7   0        476.42        569.32        13.73 o                         
   5   7   0         43.71         65.21        12.35 o                         
   6   7   0        187.58        203.94        32.83 o                         
  -2   8   0        146.55        159.48        18.17 o                         
  -1   8   0        608.92        701.62        18.50 o                         
   0   8   0        602.00        705.54        27.93 o                         
   1   8   0        229.11        269.25        17.52 o                         
   2   8   0         48.65         72.27        17.03 o                         
   3   8   0        218.02        259.44        11.49 o                         
   4   8   0        220.90        255.26        15.87 o                         
   5   8   0          4.21         10.89        14.83 o                         
   6   8   0          0.39         10.82        24.48 o                         
  -1   9   0        512.17        494.10        41.36 o                         
   0   9   0        273.16        287.88        29.28 o                         
   1   9   0        423.75        405.92        16.91 o                         
   2   9   0        159.29        183.29        15.67 o                         
   3   9   0        386.18        464.68        25.29 o                         
   4   9   0        154.92        182.53        22.29 o                         
   5   9   0         22.75         12.00        24.91 o                         
  -4  -9   1          7.28         14.88        27.08 o                         
  -3  -9   1         60.43         64.72        15.97 o                         
  -2  -9   1          2.51         -9.93        14.35 o                         
  -1  -9   1          3.02          6.19        20.05 o                         
   0  -9   1         66.26         43.78        17.88 o                         
   1  -9   1        776.19        749.96        25.17 o                         
  -6  -8   1        129.79        155.49        30.40 o                         
  -5  -8   1       1052.20        969.43        21.77 o                         
  -4  -8   1         12.19         63.20        46.07 o                         
  -3  -8   1          2.48         13.01        12.75 o                         
  -2  -8   1        590.25        663.85        21.84 o                         
  -1  -8   1        660.10        655.26        21.13 o                         
   0  -8   1        819.06        840.21        20.30 o                         
   1  -8   1          2.85         14.77        12.43 o                         
   2  -8   1         28.66         31.53        17.30 o                         
  -6  -7   1         97.82         68.06        20.78 o                         
  -5  -7   1       1301.03       1328.92        71.01 o                         
  -4  -7   1        217.03        260.44        13.57 o                         
  -3  -7   1        258.17        300.01        30.41 o                         
  -2  -7   1        187.71        189.31        11.92 o                         
  -1  -7   1        228.99        263.54        12.06 o                         
   0  -7   1       1778.35       1852.48        27.43 o                         
   1  -7   1       1012.27       1035.92        23.77 o                         
   2  -7   1        279.98        288.82        14.51 o                         
   3  -7   1          4.44         -0.92        36.29 o                         
  -7  -6   1        178.19        116.93        25.84 o                         
  -6  -6   1        342.01        341.93        23.65 o                         
  -5  -6   1        156.40        147.83        13.40 o                         
  -4  -6   1         87.24        191.49        29.46 o                         
  -3  -6   1         16.00         29.72        12.01 o                         
  -2  -6   1        421.42        507.13        16.52 o                         
  -1  -6   1        326.30        374.74        16.97 o                         
   0  -6   1        166.22        184.53        12.20 o                         
   1  -6   1       1502.99       1556.71        20.71 o                         
   2  -6   1        550.44        611.32        57.68 o                         
   3  -6   1        175.70        196.73        18.95 o                         
   4  -6   1         88.94         90.23        13.32 o                         
  -7  -5   1        135.53         64.81        23.15 o                         
  -6  -5   1       1955.36       1778.31        46.52 o                         
  -5  -5   1       1148.25       1309.04       142.93 o                         
  -4  -5   1          9.47         55.41        11.00 o                         
  -3  -5   1        651.82        922.94       151.65 o                         
  -2  -5   1        100.28         87.66         9.48 o                         
  -1  -5   1        920.96        906.98        20.22 o                         
   0  -5   1       3351.86       3773.71        57.22 o                         
   1  -5   1        219.20        222.51        10.51 o                         
   2  -5   1          2.97         43.97        10.46 o                         
   3  -5   1         41.73         24.28        12.10 o                         
   4  -5   1        694.99        712.67        30.04 o                         
   5  -5   1        439.58        461.96        23.70 o                         
  -7  -4   1        104.44         48.93        42.82 o                         
  -6  -4   1         64.72         63.23        15.92 o                         
  -5  -4   1        404.44        428.22        31.85 o                         
  -4  -4   1       1503.90       1692.83       141.35 o                         
  -3  -4   1       1445.90       1424.68        26.25 o                         
  -2  -4   1        611.67        671.26        13.20 o                         
  -1  -4   1       2174.91       2178.96        59.59 o                         
   0  -4   1       9352.89      10383.73        78.06 o                         
   1  -4   1       2270.38       2439.57        35.97 o                         
   2  -4   1        499.53        593.07        23.74 o                         
   3  -4   1        111.06        126.08         7.33 o                         
   4  -4   1        806.86        843.88        35.83 o                         
   5  -4   1        466.47        495.88        17.16 o                         
   6  -4   1        221.74        182.08        23.22 o                         
  -7  -3   1        626.86        494.19        74.83 o                         
  -6  -3   1        732.56        642.23        15.49 o                         
  -5  -3   1         11.28         31.27         8.26 o                         
  -4  -3   1        211.65        269.73        28.02 o                         
  -3  -3   1          9.72         69.44         8.36 o                         
  -2  -3   1        535.53        509.17        13.91 o                         
  -1  -3   1       1640.22       1592.86        21.70 o                         
   0  -3   1        254.24        252.68        11.89 o                         
   1  -3   1       1145.26       1134.97        28.31 o                         
   2  -3   1       1234.66       1345.28        40.30 o                         
   3  -3   1        171.65        189.60         9.73 o                         
   4  -3   1          2.21         25.43        10.04 o                         
   5  -3   1        614.50        605.21        35.67 o                         
   6  -3   1       1041.52       1115.82        22.32 o                         
  -7  -2   1        123.96         92.81        12.42 o                         
  -6  -2   1       1781.28       1710.80        93.20 o                         
  -5  -2   1       2260.26       2435.44       110.68 o                         
  -4  -2   1       2290.05       2711.11       181.89 o                         
  -2  -2   1         20.63         28.62        10.08 o                         
   0  -2   1       2312.25       2228.39        33.85 o                         
   1  -2   1        157.02        171.72         7.72 o                         
   2  -2   1        212.02        213.94         9.25 o                         
   3  -2   1         53.63         47.50         6.35 o                         
   4  -2   1        441.52        509.67        21.11 o                         
   5  -2   1         29.20         47.29         8.29 o                         
   6  -2   1        163.73        143.57        12.04 o                         
   7  -2   1         18.33         16.91        13.37 o                         
  -7  -1   1        313.35        266.12        61.34 o                         
  -6  -1   1         39.47         19.61         8.49 o                         
  -5  -1   1        587.98        593.41         7.28 o                         
  -4  -1   1       1725.64       1971.44        40.68 o                         
  -3  -1   1         59.69         66.05         6.32 o                         
  -2  -1   1        250.01        256.75         8.29 o                         
  -1  -1   1       5531.21       5778.33       687.61 o                         
   0  -1   1       2026.08       1748.76        77.64 o                         
   1  -1   1       9779.29      11975.35       403.67 o                         
   2  -1   1       4727.29       5441.00       163.44 o                         
   3  -1   1        325.44        317.21         7.32 o                         
   4  -1   1       1388.98       1575.26        64.17 o                         
   5  -1   1       1221.23       1475.20        18.58 o                         
   6  -1   1        769.62        955.61        29.80 o                         
   7  -1   1        109.83         90.08        14.89 o                         
  -7   0   1        855.31        855.55        34.67 o                         
  -6   0   1       1060.28       1015.99        25.80 o                         
  -5   0   1        251.85        261.14        13.25 o                         
  -4   0   1         75.71         79.61         8.95 o                         
  -3   0   1         50.28         67.16         4.73 o                         
  -2   0   1        565.35        541.19        17.52 o                         
  -1   0   1       1202.95       1104.80        19.35 o                         
   1   0   1        537.36        444.50        10.04 o                         
   2   0   1        484.75        510.37        20.81 o                         
   3   0   1         79.62         86.06         5.29 o                         
   4   0   1         24.04         17.58         6.13 o                         
   5   0   1        240.83        257.95         9.38 o                         
   6   0   1        343.08        391.85        15.03 o                         
   7   0   1        422.34        478.41        15.60 o                         
  -7   1   1         44.46         44.11        10.59 o                         
  -6   1   1       1365.00       1400.62        27.02 o                         
  -5   1   1       1791.25       2020.27        30.20 o                         
  -4   1   1       1115.58       1230.22        23.03 o                         
  -3   1   1         80.15        104.55        22.73 o                         
  -2   1   1       4162.21       4291.73       131.38 o                         
  -1   1   1       8562.52       9825.48       684.61 o                         
   0   1   1       1760.12       1444.65        26.31 o                         
   1   1   1       7052.72       5760.89       176.73 o                         
   2   1   1        137.26        146.17        11.06 o                         
   3   1   1         56.27         55.51         6.14 o                         
   4   1   1        613.44        895.96        27.78 o                         
   5   1   1          7.59         58.96         8.19 o                         
   6   1   1         23.34         37.29         8.62 o                         
   7   1   1          0.52          5.08        21.28 o                         
  -7   2   1         10.76          3.34        13.83 o                         
  -6   2   1         77.97         63.93         9.62 o                         
  -5   2   1        166.53        184.05        13.68 o                         
  -4   2   1        790.64        804.25        11.62 o                         
  -3   2   1        157.00        157.31         8.18 o                         
  -2   2   1        263.92        259.31         7.48 o                         
  -1   2   1         27.95         53.93        10.36 o                         
   0   2   1        867.20        797.80        17.49 o                         
   1   2   1       9525.62       9256.48       115.97 o                         
   2   2   1        264.55        182.66         9.19 o                         
   3   2   1        986.66        915.66        28.53 o                         
   4   2   1       2628.92       2853.55        39.21 o                         
   5   2   1       1023.48       1276.94        32.80 o                         
   6   2   1        588.40        821.72        80.02 o                         
   7   2   1        254.33        279.38        28.68 o                         
  -6   3   1       1044.83       1010.63        14.89 o                         
  -5   3   1        577.38        567.11        19.83 o                         
  -4   3   1         63.61         62.85        11.77 o                         
  -3   3   1        198.75        203.01         8.59 o                         
  -2   3   1        500.24        752.84        45.94 o                         
  -1   3   1        249.30        257.40         9.27 o                         
   0   3   1         20.43         31.63         8.74 o                         
   1   3   1        146.25        138.69         8.49 o                         
   2   3   1        124.19        107.71         8.49 o                         
   3   3   1        263.10        259.08        11.30 o                         
   4   3   1        352.87        386.24        37.16 o                         
   5   3   1        217.02        214.77         8.53 o                         
   6   3   1         41.89        116.64         9.39 o                         
   7   3   1         55.87         67.96        48.45 o                         
  -6   4   1        199.99        178.46        19.89 o                         
  -5   4   1        636.20        637.27        15.08 o                         
  -4   4   1        863.36        946.19        28.34 o                         
  -3   4   1        228.54        237.71        11.05 o                         
  -2   4   1        752.67        835.56        24.83 o                         
  -1   4   1       1490.96       1629.07        65.95 o                         
   0   4   1       3649.56       3875.56       342.94 o                         
   1   4   1       1773.76       1773.22        50.26 o                         
   2   4   1        522.22        468.09        16.80 o                         
   3   4   1       2817.95       2788.32       106.96 o                         
   4   4   1        385.29        522.32        44.36 o                         
   5   4   1          7.32         79.85        49.27 o                         
   6   4   1         55.01         55.67        12.84 o                         
   7   4   1         74.54         86.44        15.43 o                         
  -5   5   1        105.01         80.26        18.31 o                         
  -4   5   1        279.93        271.83        13.78 o                         
  -3   5   1         92.16        109.74        12.01 o                         
  -2   5   1        408.26        428.78        15.80 o                         
  -1   5   1        324.21        340.40        10.50 o                         
   0   5   1        833.61       1448.05        79.26 o                         
   1   5   1        275.99        288.87        33.88 o                         
   2   5   1        494.59        530.15        19.13 o                         
   3   5   1       1918.02       2059.81        78.35 o                         
   4   5   1        415.62        452.13        35.05 o                         
   5   5   1        290.34        467.80        67.51 o                         
   6   5   1        292.23        558.96        97.19 o                         
   7   5   1        205.18        251.56        58.20 o                         
  -4   6   1        146.63         91.41        14.09 o                         
  -3   6   1        325.13        318.76        36.60 o                         
  -2   6   1        483.24        513.67        16.33 o                         
  -1   6   1        202.45        415.30        14.09 o                         
   0   6   1         16.47         31.52        10.51 o                         
   1   6   1        118.82        153.73        26.98 o                         
   2   6   1         79.17        155.99        11.49 o                         
   3   6   1        136.21        131.45        11.50 o                         
   4   6   1        557.13        568.83        12.29 o                         
   5   6   1        218.53        236.50        11.81 o                         
   6   6   1          6.41         45.55        35.62 o                         
   7   6   1         17.69         42.30        19.08 o                         
  -3   7   1        420.46        362.38        19.69 o                         
  -2   7   1        476.95        453.66        43.99 o                         
  -1   7   1        211.19        379.81        14.33 o                         
   0   7   1        385.98        706.20        16.18 o                         
   1   7   1        447.67        467.35        17.09 o                         
   2   7   1        948.42       1010.22        14.36 o                         
   3   7   1        787.68        856.79        36.05 o                         
   4   7   1        161.75        208.46        11.12 o                         
   5   7   1        111.27        174.83        11.52 o                         
   6   7   1         28.21         44.44        16.97 o                         
  -2   8   1        253.63        218.31        31.56 o                         
  -1   8   1        239.12        275.05        38.24 o                         
   0   8   1        112.34        150.37        77.28 o                         
   1   8   1         53.06        149.65        16.30 o                         
   2   8   1        625.16        629.64        56.50 o                         
   3   8   1        727.32        749.10        16.91 o                         
   4   8   1        300.15        317.21        12.27 o                         
   5   8   1        164.52        261.67        17.20 o                         
   6   8   1         13.49         16.74        20.32 o                         
  -1   9   1         64.47        133.84        35.13 o                         
   0   9   1         86.95        113.90        15.31 o                         
   1   9   1        137.60        111.65        32.38 o                         
   2   9   1        122.20        110.17        15.08 o                         
   3   9   1         13.12         28.01        15.58 o                         
   4   9   1        103.28        106.44        13.49 o                         
   5   9   1        127.47         87.95        15.88 o                         
  -4  -9   2        166.75        171.97        27.58 o                         
  -3  -9   2        138.39        122.07        22.06 o                         
  -2  -9   2         20.78         42.79        19.84 o                         
  -1  -9   2        467.89        455.57        23.17 o                         
   0  -9   2        447.12        451.44        27.47 o                         
   1  -9   2        640.87        512.52        23.03 o                         
  -6  -8   2         23.30         15.69        24.63 o                         
  -5  -8   2         47.09         42.48        15.00 o                         
  -4  -8   2        582.99        606.53        27.15 o                         
  -3  -8   2        143.96        120.67        19.28 o                         
  -2  -8   2          1.57          8.20        16.78 o                         
  -1  -8   2        146.74        135.85        12.22 o                         
   0  -8   2        746.10        700.91        19.16 o                         
   1  -8   2        673.26        674.80        17.86 o                         
   2  -8   2        239.41        220.73        16.16 o                         
  -6  -7   2        488.17        442.56        26.35 o                         
  -5  -7   2         49.30         65.94        20.17 o                         
  -4  -7   2        211.15        190.92        13.34 o                         
  -3  -7   2          7.85          3.78        13.35 o                         
  -2  -7   2         72.08         74.65        10.37 o                         
  -1  -7   2        814.03        842.25        21.13 o                         
   0  -7   2        177.57        188.02        17.59 o                         
   1  -7   2          0.01         -0.89        11.04 o                         
   2  -7   2        359.39        357.97        15.87 o                         
   3  -7   2         17.53         14.61        16.29 o                         
  -7  -6   2        122.73         72.07        25.77 o                         
  -6  -6   2        368.24        336.88        23.77 o                         
  -5  -6   2       1040.88       1097.79        30.18 o                         
  -4  -6   2       1730.00       1877.71        54.57 o                         
  -3  -6   2          5.35          8.96        10.50 o                         
  -2  -6   2        254.89        262.50        17.61 o                         
  -1  -6   2       1773.58       1920.78        33.46 o                         
   0  -6   2        746.71        741.75        15.29 o                         
   1  -6   2        619.69        628.89        13.16 o                         
   2  -6   2        164.38        140.76        10.77 o                         
   3  -6   2        474.37        455.58        17.88 o                         
   4  -6   2        166.52        160.18        19.41 o                         
  -7  -5   2        137.84          7.45        19.83 o                         
  -6  -5   2        177.07        165.89        19.02 o                         
  -5  -5   2         32.65         24.57        16.31 o                         
  -4  -5   2        390.88        449.58        16.18 o                         
  -3  -5   2         33.31         28.85        11.22 o                         
  -2  -5   2          5.72          4.96        11.05 o                         
  -1  -5   2        191.49        183.58        13.32 o                         
   0  -5   2       1199.66       1203.79        52.61 o                         
   1  -5   2       1836.85       1928.77        26.47 o                         
   2  -5   2        952.16        982.67        14.85 o                         
   3  -5   2        624.35        622.25        17.54 o                         
   4  -5   2        632.01        587.05        13.11 o                         
   5  -5   2        395.51        349.10        13.62 o                         
  -7  -4   2        484.95        426.67       253.55 o                         
  -6  -4   2        740.58        749.12        61.77 o                         
  -5  -4   2        682.67        679.00        16.13 o                         
  -4  -4   2         66.36         56.88        11.35 o                         
  -3  -4   2         23.61         35.83         9.20 o                         
  -2  -4   2       1036.69       1116.13        18.17 o                         
  -1  -4   2        415.57        456.62        16.91 o                         
   0  -4   2        169.24        140.15        10.15 o                         
   1  -4   2        399.77        392.17        11.51 o                         
   2  -4   2          3.27         -0.98         8.73 o                         
   3  -4   2          0.28         -0.04         8.29 o                         
   4  -4   2        113.71        101.63        10.04 o                         
   5  -4   2         29.84         35.94         8.35 o                         
   6  -4   2         45.88         32.27        16.88 o                         
  -7  -3   2         15.68          0.68        14.92 o                         
  -6  -3   2        303.27        230.62        37.82 o                         
  -5  -3   2       2237.48       2180.27       139.38 o                         
  -4  -3   2       1124.18       1143.01        22.79 o                         
  -3  -3   2        469.26        341.64        91.08 o                         
  -2  -3   2       4244.80       4395.36       209.26 o                         
  -1  -3   2       1897.59       1795.38        34.44 o                         
   0  -3   2       2346.42       2251.45       182.56 o                         
   1  -3   2       2235.68       2233.55        37.56 o                         
   2  -3   2        683.54        615.91        10.22 o                         
   3  -3   2       1021.19       1023.21        21.14 o                         
   4  -3   2        186.83        184.10         7.15 o                         
   5  -3   2        100.82        102.18         9.81 o                         
   6  -3   2         62.15         57.51        11.25 o                         
  -7  -2   2        120.21        119.17        16.92 o                         
  -6  -2   2         59.24         63.98        10.04 o                         
  -5  -2   2         36.22         26.78        11.33 o                         
  -4  -2   2         11.76         -6.22        12.51 o                         
  -3  -2   2         17.68         23.73         9.28 o                         
  -2  -2   2        171.45        142.12        11.94 o                         
  -1  -2   2         43.62         53.50        11.28 o                         
   0  -2   2        122.07        100.28        11.77 o                         
   1  -2   2       1298.01       1252.23        28.53 o                         
   2  -2   2       1540.61       1496.75        22.71 o                         
   3  -2   2       1773.86       1777.85        40.96 o                         
   4  -2   2       1601.81       1708.80        24.07 o                         
   5  -2   2       1070.77       1126.07        15.69 o                         
   6  -2   2        318.43        302.07         9.95 o                         
   7  -2   2        165.52        133.75        16.71 o                         
  -7  -1   2        640.84        589.36        30.38 o                         
  -6  -1   2       1102.28       1142.38        13.34 o                         
  -5  -1   2       1142.18       1156.46        14.84 o                         
  -4  -1   2        513.10        486.95        16.63 o                         
  -3  -1   2        963.01        871.56        23.19 o                         
  -2  -1   2        742.64        685.75        11.96 o                         
  -1  -1   2         14.37         18.98        13.44 o                         
   0  -1   2        401.76        302.30        18.08 o                         
   1  -1   2         84.57         64.39         8.53 o                         
   2  -1   2        148.47        141.29         6.22 o                         
   3  -1   2         92.54         93.21         5.72 o                         
   4  -1   2        209.48        225.67         8.16 o                         
   5  -1   2        127.58        126.13         8.37 o                         
   6  -1   2          5.30         10.30         8.13 o                         
   7  -1   2         16.42         -1.02        14.49 o                         
  -7   0   2         63.04         45.39        15.52 o                         
  -6   0   2         88.45         97.91        10.66 o                         
  -5   0   2        560.02        610.70         9.98 o                         
  -4   0   2        694.96        692.67        11.28 o                         
  -3   0   2       2152.21       2022.29        32.43 o                         
  -2   0   2       1883.08       1791.46        49.79 o                         
  -1   0   2       2224.59       2057.28       104.65 o                         
   0   0   2       8028.28       6669.65        86.03 o                         
   1   0   2       1544.01       1255.35        40.35 o                         
   2   0   2       3902.66       3711.04        71.20 o                         
   3   0   2       5255.57       5170.28        63.56 o                         
   4   0   2        847.82        858.92        24.43 o                         
   5   0   2         10.67          0.85         7.11 o                         
   6   0   2          2.20         -2.87         8.18 o                         
   7   0   2        326.97        332.69        13.23 o                         
  -7   1   2         75.75         61.94        12.92 o                         
  -6   1   2         63.85         58.58        13.87 o                         
  -5   1   2         17.60         28.53         7.84 o                         
  -4   1   2          0.58         -8.85         8.85 o                         
  -3   1   2        222.20        259.18         8.72 o                         
  -2   1   2        276.10        280.05        16.19 o                         
  -1   1   2        192.63        190.26        12.97 o                         
   0   1   2        267.55        204.47        11.86 o                         
   1   1   2         11.65         16.69         9.97 o                         
   2   1   2        142.47        117.20         8.99 o                         
   3   1   2       1859.27       1771.39        71.38 o                         
   4   1   2       2259.00       2426.22        68.07 o                         
   5   1   2        697.74        665.10        16.97 o                         
   6   1   2         88.35        108.41         8.11 o                         
   7   1   2        295.27        274.32        10.42 o                         
  -6   2   2        633.44        625.34        11.80 o                         
  -5   2   2        989.72       1066.18        32.49 o                         
  -4   2   2        952.05        930.09        26.71 o                         
  -3   2   2       2096.28       2161.55        36.20 o                         
  -2   2   2       2179.95       2210.51        83.56 o                         
  -1   2   2        321.36        338.50        18.99 o                         
   0   2   2         91.98         77.51        10.60 o                         
   1   2   2        756.21        577.70        16.49 o                         
   2   2   2       3021.94       2675.02       100.59 o                         
   3   2   2          1.29          5.15         7.67 o                         
   4   2   2       1077.86       1175.54        62.36 o                         
   5   2   2        242.23        242.02         9.74 o                         
   6   2   2         15.55         21.72         9.84 o                         
   7   2   2         21.85         32.34        14.88 o                         
  -6   3   2         87.31         44.90        13.41 o                         
  -5   3   2        160.03        172.45         9.71 o                         
  -4   3   2        376.23        381.00        11.26 o                         
  -3   3   2       1113.45       1195.87        58.89 o                         
  -2   3   2       1253.68       1283.17        14.59 o                         
  -1   3   2       1293.70       1231.91        42.95 o                         
   0   3   2        439.40        376.32        11.05 o                         
   1   3   2        767.84        654.96        30.56 o                         
   2   3   2       4667.34       4227.84       124.23 o                         
   3   3   2       4706.60       4431.58       288.94 o                         
   4   3   2       1489.13       1525.03        80.07 o                         
   5   3   2        124.77        103.38         9.32 o                         
   6   3   2         29.53         44.78        12.50 o                         
   7   3   2        345.99        345.65        21.10 o                         
  -6   4   2        120.58         99.59        25.52 o                         
  -5   4   2         35.46         28.98        11.64 o                         
  -4   4   2        232.41        208.97        12.65 o                         
  -3   4   2        111.73        119.17         8.92 o                         
  -2   4   2        509.02        508.73        15.23 o                         
  -1   4   2       1670.82       1728.95        18.14 o                         
   0   4   2         51.98         51.96         8.51 o                         
   1   4   2        195.04        172.09         9.47 o                         
   2   4   2        405.00        352.21        28.40 o                         
   3   4   2       1769.86       1634.29        24.05 o                         
   4   4   2       1109.80       1167.34        71.01 o                         
   5   4   2        222.58        209.31        13.03 o                         
   6   4   2         33.25         16.66        14.94 o                         
   7   4   2        110.84         94.73        29.68 o                         
  -5   5   2        177.54        158.46        14.74 o                         
  -4   5   2        833.18        807.13        19.10 o                         
  -3   5   2       1383.04       1432.26        31.97 o                         
  -2   5   2        714.70        742.92        15.34 o                         
  -1   5   2        173.35        236.51        55.51 o                         
   0   5   2        285.61        288.07        12.31 o                         
   1   5   2       1190.39       1200.81        25.22 o                         
   2   5   2       1621.28       1677.68        18.35 o                         
   3   5   2        378.01        348.25        11.40 o                         
   4   5   2        165.57        147.88        12.23 o                         
   5   5   2        377.97        383.10        18.46 o                         
   6   5   2          3.71         -1.00        14.01 o                         
   7   5   2         74.04         74.46        25.27 o                         
  -4   6   2         91.25         89.26        12.72 o                         
  -3   6   2        940.53        903.50        32.63 o                         
  -2   6   2       1471.03       1505.14        52.24 o                         
  -1   6   2        381.39        378.05        10.45 o                         
   0   6   2         48.07         41.14         8.34 o                         
   1   6   2        285.07        275.83         8.88 o                         
   2   6   2       1189.58       1217.59        15.58 o                         
   3   6   2       1648.72       1713.22        42.47 o                         
   4   6   2        739.66        713.52        16.78 o                         
   5   6   2         81.59         77.40        11.31 o                         
   6   6   2         33.07         13.40        14.10 o                         
   7   6   2        361.63        371.95        40.33 o                         
  -3   7   2         59.89         63.68        16.05 o                         
  -2   7   2         41.97         36.88        11.44 o                         
  -1   7   2        116.47        106.20         9.92 o                         
   0   7   2         24.17         34.78        14.43 o                         
   1   7   2         31.26         29.32         8.77 o                         
   2   7   2         14.94          7.77         8.29 o                         
   3   7   2        836.99        874.95        15.29 o                         
   4   7   2       1083.04       1153.73        31.97 o                         
   5   7   2        165.11        165.00        12.62 o                         
   6   7   2          2.57         -2.18        36.51 o                         
  -2   8   2        311.16        256.38        18.26 o                         
  -1   8   2         60.56         42.51        21.73 o                         
   0   8   2         36.99          4.73        23.35 o                         
   1   8   2        271.42        255.04        11.95 o                         
   2   8   2        903.62        982.04        48.23 o                         
   3   8   2        403.56        426.89        11.14 o                         
   4   8   2         10.25          1.83        33.19 o                         
   5   8   2         33.27         46.36        12.74 o                         
   6   8   2         18.12         16.11        20.49 o                         
   0   9   2         91.90         39.88        18.03 o                         
   1   9   2         47.42         18.30        17.09 o                         
   2   9   2        670.47        625.78        22.02 o                         
   3   9   2        678.99        618.11        15.95 o                         
   4   9   2        120.99        136.59        19.20 o                         
  -4  -9   3          3.33          4.31        26.11 o                         
  -3  -9   3         40.07         43.31        25.76 o                         
  -2  -9   3          0.12          9.52        19.62 o                         
  -1  -9   3         31.89         11.18        22.10 o                         
   0  -9   3        120.22         94.16        25.45 o                         
  -5  -8   3        463.33        481.28        29.71 o                         
  -4  -8   3         65.98         69.75        21.84 o                         
  -3  -8   3        163.98        159.58        20.75 o                         
  -2  -8   3        398.03        354.69        15.53 o                         
  -1  -8   3        117.39         90.16        16.74 o                         
   0  -8   3        245.93        246.26        21.55 o                         
   1  -8   3        171.95        164.77        21.85 o                         
   2  -8   3        233.76        254.29        27.97 o                         
  -6  -7   3         57.70         68.75        24.32 o                         
  -5  -7   3        527.89        584.12        26.54 o                         
  -4  -7   3        278.79        292.41        20.54 o                         
  -3  -7   3        388.38        394.61        21.83 o                         
  -2  -7   3        653.17        667.89        19.71 o                         
  -1  -7   3        685.59        640.99        18.53 o                         
   0  -7   3        404.01        427.33        15.78 o                         
   1  -7   3        141.93        172.07        17.81 o                         
   2  -7   3        572.94        568.61        24.49 o                         
   3  -7   3        730.57        714.18        45.09 o                         
  -7  -6   3         93.47         75.89        30.46 o                         
  -6  -6   3         89.03        110.58        20.21 o                         
  -5  -6   3         79.32         92.85        17.31 o                         
  -4  -6   3         76.57         79.69        14.19 o                         
  -3  -6   3        101.57        103.16        16.64 o                         
  -2  -6   3          8.33         18.55        10.77 o                         
  -1  -6   3         84.43         92.86        14.70 o                         
   0  -6   3          5.53         -0.55         9.88 o                         
   1  -6   3         53.46         55.42        11.75 o                         
   2  -6   3        261.43        272.90        11.42 o                         
   3  -6   3        593.78        568.48        22.43 o                         
   4  -6   3        581.14        531.53        44.60 o                         
  -7  -5   3        246.43        183.89        87.53 o                         
  -6  -5   3        675.09        614.75        16.15 o                         
  -5  -5   3        420.16        458.21        15.37 o                         
  -4  -5   3        369.83        399.63        19.06 o                         
  -3  -5   3       1504.06       1648.63        71.96 o                         
  -2  -5   3        556.49        571.98        21.94 o                         
  -1  -5   3         70.58         77.59        11.40 o                         
   0  -5   3        113.04        113.72        15.53 o                         
   1  -5   3        392.22        392.98        29.72 o                         
   2  -5   3       1041.47       1052.99        28.85 o                         
   3  -5   3        333.45        323.51        11.15 o                         
   4  -5   3          1.31         -5.60        10.22 o                         
   5  -5   3         47.19         52.86        14.50 o                         
  -7  -4   3          4.66          5.41        12.97 o                         
  -6  -4   3         64.00         76.36        25.04 o                         
  -5  -4   3         19.77         27.39        10.55 o                         
  -4  -4   3        170.17        159.05        12.38 o                         
  -3  -4   3       1280.98       1509.63        24.83 o                         
  -2  -4   3       1852.81       1771.64        64.50 o                         
  -1  -4   3       1984.43       1920.63        34.30 o                         
   0  -4   3       1060.38       1059.36        21.40 o                         
   1  -4   3        758.29        768.73        21.21 o                         
   2  -4   3       1549.00       1577.39        29.05 o                         
   3  -4   3       2065.07       2050.88        26.12 o                         
   4  -4   3       1099.46       1093.19        22.22 o                         
   5  -4   3         68.85         62.01        11.74 o                         
   6  -4   3          3.21         13.39        13.61 o                         
  -7  -3   3         73.39         46.30        35.63 o                         
  -6  -3   3         21.41         12.47        11.57 o                         
  -5  -3   3        160.78        143.89        12.48 o                         
  -4  -3   3        496.73        470.13        14.97 o                         
  -3  -3   3        137.05        122.44        11.46 o                         
  -2  -3   3        110.47        100.25        12.75 o                         
  -1  -3   3        102.95         79.26        12.12 o                         
   0  -3   3          7.53          5.66         9.82 o                         
   1  -3   3        133.92        128.39         6.68 o                         
   2  -3   3         94.51        100.45         7.72 o                         
   3  -3   3        521.89        534.80         8.17 o                         
   4  -3   3       1978.14       2034.39        25.73 o                         
   5  -3   3        818.15        794.96        25.87 o                         
   6  -3   3         30.91         29.67        14.21 o                         
  -7  -2   3        320.14        247.46        80.86 o                         
  -6  -2   3        443.56        431.01        43.51 o                         
  -5  -2   3        581.50        575.32        48.77 o                         
  -4  -2   3       1664.03       1688.57        23.07 o                         
  -3  -2   3       3373.76       3390.44       113.57 o                         
  -2  -2   3       3795.77       3651.44       135.79 o                         
  -1  -2   3        617.43        550.13        59.54 o                         
   0  -2   3        277.84        254.37        14.08 o                         
   1  -2   3        548.82        458.42        12.69 o                         
   2  -2   3       3655.10       3590.79        82.07 o                         
   3  -2   3       1021.84        993.48        14.36 o                         
   4  -2   3        136.56        124.85         7.52 o                         
   5  -2   3        136.11        126.01         8.54 o                         
   6  -2   3         48.27         39.86        10.18 o                         
   7  -2   3         96.85         39.80        17.13 o                         
  -7  -1   3        112.75        103.69        16.91 o                         
  -6  -1   3          3.89         14.55         9.55 o                         
  -5  -1   3         12.24          9.22         8.69 o                         
  -4  -1   3         37.79         39.06         7.61 o                         
  -3  -1   3        608.19        574.27         8.73 o                         
  -2  -1   3       2313.52       2147.88        20.27 o                         
  -1  -1   3       2798.15       2367.79        30.23 o                         
   0  -1   3       1054.81        738.03        20.55 o                         
   1  -1   3        150.16        118.26         7.38 o                         
   2  -1   3       2603.13       2523.05        59.36 o                         
   3  -1   3       6624.11       7506.52       119.79 o                         
   4  -1   3       2896.04       3000.67        75.91 o                         
   5  -1   3        195.72        203.71         8.85 o                         
   6  -1   3         15.59         35.68         9.83 o                         
   7  -1   3        303.79        287.16        14.46 o                         
  -7   0   3        283.47        268.94        21.71 o                         
  -6   0   3        118.13        111.98        11.93 o                         
  -5   0   3        114.40        109.37         7.43 o                         
  -4   0   3        994.78        996.73        11.39 o                         
  -3   0   3       1429.27       1428.64        20.53 o                         
  -2   0   3        303.54        283.07         9.95 o                         
  -1   0   3       5859.89       6164.25        64.71 o                         
   0   0   3         67.93         64.02        14.40 o                         
   1   0   3       3851.20       3629.78        46.95 o                         
   2   0   3        309.89        296.79        12.00 o                         
   3   0   3       1273.38       1193.11        28.39 o                         
   4   0   3       1413.47       1452.73        21.72 o                         
   5   0   3        251.60        272.39         7.56 o                         
   6   0   3         88.94        106.81        14.92 o                         
   7   0   3         75.35         90.46        10.70 o                         
  -7   1   3        200.21        181.11        20.47 o                         
  -6   1   3        104.77        104.55        12.03 o                         
  -5   1   3        199.09        216.07        23.20 o                         
  -4   1   3        936.54        987.64        37.46 o                         
  -3   1   3       4417.95       4686.86        27.29 o                         
  -2   1   3       5646.76       6098.46       314.04 o                         
  -1   1   3       1377.05       1255.32        42.45 o                         
   0   1   3        117.79         81.76        10.69 o                         
   1   1   3       1059.58        788.07        21.55 o                         
   2   1   3       6621.71       6794.48       170.55 o                         
   3   1   3       2131.26       2174.90        25.34 o                         
   4   1   3          8.26         16.59        10.34 o                         
   5   1   3        208.35        221.76         9.31 o                         
   6   1   3         22.72         22.23         8.69 o                         
   7   1   3        247.76        194.51        15.87 o                         
  -6   2   3        203.09        190.94        12.39 o                         
  -5   2   3         11.80         31.52         8.35 o                         
  -4   2   3        140.34        128.02         9.32 o                         
  -3   2   3       1125.83       1118.97        33.15 o                         
  -2   2   3       3816.18       3897.59       280.56 o                         
  -1   2   3        978.00        903.88        60.52 o                         
   0   2   3         52.22         53.96         8.14 o                         
   1   2   3          3.75          5.76         7.85 o                         
   2   2   3       2019.34       1646.35        47.09 o                         
   3   2   3       3757.09       3503.88       228.24 o                         
   4   2   3       2813.59       3174.39        42.57 o                         
   5   2   3        652.17        689.35        12.74 o                         
   6   2   3         64.54         65.30        10.05 o                         
   7   2   3        444.70        453.81        22.56 o                         
  -6   3   3         27.49         21.46        26.34 o                         
  -5   3   3        351.58        330.89        22.81 o                         
  -4   3   3       1709.47       1753.51        17.86 o                         
  -3   3   3       1486.63       1551.49        34.44 o                         
  -2   3   3          8.40         17.74         7.35 o                         
  -1   3   3        696.26        677.00        45.28 o                         
   0   3   3        174.68        174.41         8.26 o                         
   1   3   3        494.97        368.68        11.20 o                         
   2   3   3        232.96        190.53        10.32 o                         
   3   3   3        731.44        667.98        12.23 o                         
   4   3   3       1467.40       1464.95        68.90 o                         
   5   3   3        412.18        424.43        35.89 o                         
   6   3   3          5.22          9.97        12.38 o                         
   7   3   3          2.48          2.89        12.79 o                         
  -5   4   3          8.61         12.96        10.12 o                         
  -4   4   3        545.54        582.05        40.18 o                         
  -3   4   3       2381.19       2488.02        65.95 o                         
  -2   4   3       1378.40       1405.08        30.13 o                         
  -1   4   3        788.13        775.91        12.53 o                         
   0   4   3        228.42        234.25        16.15 o                         
   1   4   3        648.99        588.47        13.30 o                         
   2   4   3       4030.79       3730.67        97.78 o                         
   3   4   3       2667.68       2389.41        22.67 o                         
   4   4   3        318.88        346.61        28.76 o                         
   5   4   3         85.84         90.80        13.20 o                         
   6   4   3         16.43         26.43        13.88 o                         
   7   4   3        377.95        342.04        29.84 o                         
  -5   5   3        125.61        133.52        18.30 o                         
  -4   5   3          8.64          6.57        11.26 o                         
  -3   5   3        381.99        405.22        22.91 o                         
  -2   5   3       1078.58       1175.90        41.65 o                         
  -1   5   3       1795.37       1861.43        94.90 o                         
   0   5   3         67.80         63.66        10.68 o                         
   1   5   3          4.65          5.96         7.51 o                         
   2   5   3       1096.48       1094.11        14.84 o                         
   3   5   3       1605.73       1537.57        18.17 o                         
   4   5   3        963.51        972.28        54.98 o                         
   5   5   3        122.46        125.90        11.09 o                         
   6   5   3        180.90        182.88        30.65 o                         
   7   5   3        377.81        307.53        52.65 o                         
  -4   6   3        555.38        509.53        19.10 o                         
  -3   6   3        947.84        937.79        70.61 o                         
  -2   6   3        258.80        259.02        17.69 o                         
  -1   6   3         24.07         28.17        10.79 o                         
   0   6   3          0.45          8.40        10.09 o                         
   1   6   3        413.59        412.25        12.04 o                         
   2   6   3        288.24        313.50        11.89 o                         
   3   6   3        157.68        150.09         8.43 o                         
   4   6   3        653.19        649.45        13.74 o                         
   5   6   3        201.20        209.27        14.18 o                         
   6   6   3          7.23         18.19        15.42 o                         
   7   6   3         69.48         62.01        25.41 o                         
  -3   7   3        678.78        604.94        16.35 o                         
  -2   7   3        810.22        790.92        33.48 o                         
  -1   7   3        446.05        437.91        13.03 o                         
   0   7   3          6.51          7.42        11.90 o                         
   1   7   3        483.83        492.99        10.74 o                         
   2   7   3       1144.10       1213.99        17.58 o                         
   3   7   3        456.36        442.61        12.79 o                         
   4   7   3        294.01        287.71        32.98 o                         
   5   7   3         37.40         30.20        13.09 o                         
   6   7   3        177.39        196.64        31.73 o                         
  -2   8   3        540.75        490.50        31.46 o                         
  -1   8   3        451.90        414.87        41.80 o                         
   0   8   3          3.66        -11.44        11.44 o                         
   1   8   3        292.06        267.52        11.94 o                         
   2   8   3        424.86        424.10        13.81 o                         
   3   8   3        445.36        430.50        25.23 o                         
   4   8   3        439.67        447.71        26.47 o                         
   5   8   3         96.17        111.85        13.73 o                         
   6   8   3        176.08        202.05        47.07 o                         
   0   9   3         16.00         21.49        14.90 o                         
   1   9   3        122.61         78.21        29.00 o                         
   2   9   3        139.40        120.30        17.92 o                         
   3   9   3          0.07         -1.79        12.74 o                         
   4   9   3         33.04         17.96        18.98 o                         
  -4  -9   4         90.83         66.14        26.71 o                         
  -3  -9   4        410.23        383.02        29.16 o                         
  -2  -9   4        429.42        377.10        26.30 o                         
  -1  -9   4        111.65        116.38        24.44 o                         
   0  -9   4         27.86         -8.39        17.97 o                         
  -4  -8   4          0.31          1.35        25.66 o                         
  -3  -8   4        131.17        127.51        22.81 o                         
  -2  -8   4        638.13        644.37        23.17 o                         
  -1  -8   4        580.45        554.08        21.26 o                         
   0  -8   4        149.27        120.65        21.08 o                         
   1  -8   4         79.65         61.80        21.98 o                         
   2  -8   4        230.11        222.11        20.98 o                         
  -6  -7   4          5.52         -0.98        20.46 o                         
  -5  -7   4         43.85         42.44        20.22 o                         
  -4  -7   4        502.10        541.00        22.82 o                         
  -3  -7   4        542.21        537.62        23.70 o                         
  -2  -7   4         42.70         49.12        17.10 o                         
  -1  -7   4          6.48         -5.40        15.97 o                         
   0  -7   4          4.36         22.32        16.45 o                         
   1  -7   4         46.54         80.60        17.37 o                         
   2  -7   4        141.18        152.48        15.83 o                         
   3  -7   4          2.54          7.85        15.80 o                         
  -6  -6   4        151.96        162.11        30.64 o                         
  -5  -6   4        120.94        128.96        22.10 o                         
  -4  -6   4        413.86        423.33        29.74 o                         
  -3  -6   4       1475.64       1586.19        32.68 o                         
  -2  -6   4       1642.55       1688.73        35.29 o                         
  -1  -6   4        487.61        497.01        18.60 o                         
   0  -6   4         12.52         23.10        13.99 o                         
   1  -6   4         63.31         59.60        14.23 o                         
   2  -6   4       1184.79       1280.26        25.91 o                         
   3  -6   4        973.42        993.08        18.10 o                         
   4  -6   4         85.38         83.96        15.07 o                         
  -7  -5   4         28.49          7.58        18.32 o                         
  -6  -5   4          2.06          0.24        15.33 o                         
  -5  -5   4         95.45        110.82        13.76 o                         
  -4  -5   4        135.93        141.71        14.62 o                         
  -3  -5   4         26.25         31.58        10.67 o                         
  -2  -5   4        834.71        853.13        25.58 o                         
  -1  -5   4       1542.59       1702.48        33.71 o                         
   0  -5   4        528.22        593.74        19.92 o                         
   1  -5   4         29.60         33.42        10.48 o                         
   2  -5   4        336.07        358.80        12.25 o                         
   3  -5   4       2098.40       2172.63        42.24 o                         
   4  -5   4       1729.67       1773.44        20.25 o                         
   5  -5   4        194.47        200.43        14.90 o                         
  -7  -4   4        200.02        107.58        76.82 o                         
  -6  -4   4         39.81         44.36        12.76 o                         
  -5  -4   4         73.79         67.70        12.84 o                         
  -4  -4   4        692.91        704.28        23.03 o                         
  -3  -4   4       1755.08       1858.69        48.50 o                         
  -2  -4   4        182.71        205.61        15.32 o                         
  -1  -4   4        239.87        247.89        15.03 o                         
   0  -4   4        141.97        155.45        12.14 o                         
   1  -4   4        676.59        704.98        22.85 o                         
   2  -4   4       1350.09       1388.29        16.33 o                         
   3  -4   4         50.04         45.49         7.25 o                         
   4  -4   4        299.08        302.51        11.73 o                         
   5  -4   4        125.82        118.35        11.83 o                         
   6  -4   4        121.97         94.23        24.74 o                         
  -7  -3   4        139.64        117.88        82.46 o                         
  -6  -3   4        235.17        184.39        94.50 o                         
  -5  -3   4         44.56         43.83        11.37 o                         
  -4  -3   4        281.12        284.38        13.31 o                         
  -3  -3   4       3675.21       3694.54       211.59 o                         
  -2  -3   4       6113.50       5741.88       258.59 o                         
  -1  -3   4       2679.65       2560.68       232.39 o                         
   0  -3   4          4.80          7.23         7.05 o                         
   1  -3   4        459.78        406.93        12.64 o                         
   2  -3   4       3210.20       3368.56        57.87 o                         
   3  -3   4       1448.79       1478.32        26.71 o                         
   4  -3   4        361.58        375.70         9.36 o                         
   5  -3   4          4.34         10.05         9.89 o                         
   6  -3   4          1.79         13.91         9.96 o                         
  -7  -2   4         40.57         26.83        17.56 o                         
  -6  -2   4        212.01        185.46        43.52 o                         
  -5  -2   4        100.92         91.53        12.07 o                         
  -4  -2   4        748.62        717.16        17.22 o                         
  -3  -2   4          0.20          2.06         8.81 o                         
  -2  -2   4       1634.75       1523.21        20.86 o                         
  -1  -2   4       1610.65       1385.81       190.00 o                         
   0  -2   4         21.37         10.50         9.19 o                         
   1  -2   4         61.52         52.28         7.10 o                         
   2  -2   4        558.31        506.84        11.66 o                         
   3  -2   4       2584.64       2760.14        53.47 o                         
   4  -2   4       2329.28       2355.87        52.72 o                         
   5  -2   4        903.11        908.22        10.57 o                         
   6  -2   4        226.53        221.95         9.50 o                         
   7  -2   4        213.26        198.90        29.00 o                         
  -7  -1   4        427.90        324.42        46.82 o                         
  -6  -1   4        182.94        184.07        11.83 o                         
  -5  -1   4         56.68         55.90         8.69 o                         
  -4  -1   4       1998.88       2113.25        16.67 o                         
  -3  -1   4       4413.99       4888.97        31.38 o                         
  -2  -1   4        628.73        553.96        31.08 o                         
  -1  -1   4        789.36        638.73        73.75 o                         
   0  -1   4        856.37        673.43        17.91 o                         
   1  -1   4       1698.31       1567.47        40.18 o                         
   2  -1   4        576.30        508.42         8.61 o                         
   3  -1   4         15.10         23.12         7.23 o                         
   4  -1   4         24.65         25.75         6.03 o                         
   5  -1   4        391.21        389.73         7.83 o                         
   6  -1   4          6.55          5.99         8.92 o                         
   7  -1   4          7.79          8.69        12.37 o                         
  -7   0   4        606.43        501.68        12.68 o                         
  -6   0   4        118.27        112.02         8.43 o                         
  -5   0   4        216.88        207.19        10.28 o                         
  -4   0   4        552.43        529.46        10.35 o                         
  -3   0   4       2765.35       2798.40        20.39 o                         
  -2   0   4       3408.74       3350.65       144.29 o                         
  -1   0   4       4398.07       4424.70       188.44 o                         
   0   0   4        740.75        536.59        15.85 o                         
   1   0   4       1360.43       1105.26        17.51 o                         
   2   0   4       2902.53       2642.06        78.32 o                         
   3   0   4       5149.14       5394.38       188.83 o                         
   4   0   4       1643.12       1767.21        35.97 o                         
   5   0   4         60.81         62.43         7.69 o                         
   6   0   4        158.26        155.57         8.67 o                         
   7   0   4        297.19        252.56        41.43 o                         
  -7   1   4         20.26         20.31        19.00 o                         
  -6   1   4         42.09         45.91        11.70 o                         
  -5   1   4        130.19        133.53        12.57 o                         
  -4   1   4        282.68        285.76        11.93 o                         
  -3   1   4         20.38         28.42         6.85 o                         
  -2   1   4       1503.81       1526.51       121.26 o                         
  -1   1   4       3057.66       3196.00       135.04 o                         
   0   1   4         10.45         11.44         9.95 o                         
   1   1   4        115.40        105.81        11.05 o                         
   2   1   4        343.56        284.73        27.52 o                         
   3   1   4       1238.33       1150.31        15.04 o                         
   4   1   4       1183.99       1248.98        15.70 o                         
   5   1   4        661.14        731.89        72.58 o                         
   6   1   4        453.58        510.62        23.25 o                         
   7   1   4        401.78        379.17        20.38 o                         
  -6   2   4         23.67         45.95        15.61 o                         
  -5   2   4        158.82        177.81        26.73 o                         
  -4   2   4       2005.46       2212.58        54.70 o                         
  -3   2   4       2229.47       2390.63        89.20 o                         
  -2   2   4       2221.74       2277.21       135.61 o                         
  -1   2   4        419.76        499.64        24.78 o                         
   0   2   4         61.26         72.44         6.66 o                         
   1   2   4        689.06        567.31        40.99 o                         
   2   2   4        762.89        620.92        44.77 o                         
   3   2   4        122.42        124.16         8.98 o                         
   4   2   4        571.80        597.18        26.88 o                         
   5   2   4        244.92        241.21        21.50 o                         
   6   2   4        137.62        151.58        10.39 o                         
   7   2   4        166.31        161.14        15.49 o                         
  -6   3   4         28.17         -7.33        17.87 o                         
  -5   3   4         62.25         64.63        20.52 o                         
  -4   3   4        265.25        270.61        19.44 o                         
  -3   3   4        256.08        269.13        25.06 o                         
  -2   3   4       3825.94       4246.09       222.89 o                         
  -1   3   4       1398.45       1317.30        14.63 o                         
   0   3   4          7.00         10.99         8.47 o                         
   1   3   4       1562.51       1501.02        71.29 o                         
   2   3   4       2132.51       1805.96        71.72 o                         
   3   3   4       2952.26       2712.20        35.82 o                         
   4   3   4        627.64        631.52        33.83 o                         
   5   3   4        667.65        720.87        13.82 o                         
   6   3   4        832.18        853.95        34.01 o                         
   7   3   4         14.09         14.59        14.93 o                         
  -5   4   4         61.33         53.05        12.47 o                         
  -4   4   4        536.23        550.12        11.45 o                         
  -3   4   4        142.43        144.47         9.04 o                         
  -2   4   4        703.53        719.22        40.53 o                         
  -1   4   4        367.96        402.99        31.60 o                         
   0   4   4        130.03        132.49        12.15 o                         
   1   4   4        359.10        308.64        13.97 o                         
   2   4   4        415.97        378.37        20.69 o                         
   3   4   4        716.04        626.47        43.37 o                         
   4   4   4        376.37        346.88        11.58 o                         
   5   4   4        278.92        283.72        40.21 o                         
   6   4   4        315.04        351.79        28.48 o                         
   7   4   4        364.23        406.99        67.11 o                         
  -5   5   4        214.06        213.44        19.32 o                         
  -4   5   4        233.56        230.25        36.97 o                         
  -3   5   4        842.39        821.20        18.07 o                         
  -2   5   4       1794.70       1873.45        48.17 o                         
  -1   5   4        108.84        106.56         9.11 o                         
   0   5   4        265.92        304.75        20.79 o                         
   1   5   4       1067.80       1116.92        59.08 o                         
   2   5   4        391.69        344.86        22.74 o                         
   3   5   4        111.43        104.62         9.40 o                         
   4   5   4         11.73         13.19        11.01 o                         
   5   5   4         95.61        100.25        13.09 o                         
   6   5   4          8.53         35.65        14.11 o                         
   7   5   4        276.69        250.37        16.14 o                         
  -4   6   4         16.11         27.79        14.05 o                         
  -3   6   4        984.45       1001.02        56.71 o                         
  -2   6   4       1172.95       1197.59        77.45 o                         
  -1   6   4         10.50         12.65         9.62 o                         
   0   6   4       1360.69       1378.17        56.80 o                         
   1   6   4        920.42        973.17        27.91 o                         
   2   6   4        129.75        117.10        15.29 o                         
   3   6   4        556.39        535.76        11.38 o                         
   4   6   4        366.17        368.07        12.39 o                         
   5   6   4        779.21        824.56        15.41 o                         
   6   6   4        172.75        230.66        22.53 o                         
   7   6   4        184.46        183.41        40.07 o                         
  -3   7   4         91.04         71.80        30.36 o                         
  -2   7   4         30.97         25.58        20.53 o                         
  -1   7   4          4.11         17.35        12.67 o                         
   0   7   4        166.13        172.71        12.57 o                         
   1   7   4          5.35         12.94         9.76 o                         
   2   7   4        245.03        265.20        13.13 o                         
   3   7   4        556.36        539.49        45.12 o                         
   4   7   4         68.22         91.09        14.09 o                         
   5   7   4         93.32         95.01        13.47 o                         
   6   7   4        367.53        427.56        55.96 o                         
  -2   8   4         87.76        108.15        18.58 o                         
  -1   8   4        172.47        152.47        16.26 o                         
   0   8   4        726.29        726.38        15.37 o                         
   1   8   4         25.29         15.24        14.08 o                         
   2   8   4         45.99         48.81        15.29 o                         
   3   8   4        222.27        210.43        11.60 o                         
   4   8   4         80.40        102.13        12.39 o                         
   5   8   4         96.38        118.82        14.08 o                         
   0   9   4        663.12        564.47        18.47 o                         
   1   9   4         54.81         56.28        15.41 o                         
   2   9   4        709.90        607.66        24.01 o                         
   3   9   4        130.01        121.29        18.84 o                         
   4   9   4          5.93         15.98        13.63 o                         
  -3  -9   5         10.33         21.22        25.21 o                         
  -2  -9   5        106.94         91.13        17.40 o                         
  -1  -9   5        135.83        115.67        24.39 o                         
   0  -9   5        266.41        219.08        19.77 o                         
  -4  -8   5        278.85        285.13        24.06 o                         
  -3  -8   5        484.17        528.69        26.27 o                         
  -2  -8   5        456.80        439.42        23.86 o                         
  -1  -8   5        106.23        103.67        19.47 o                         
   0  -8   5         56.46         64.25        14.76 o                         
   1  -8   5        281.73        261.69        17.82 o                         
   2  -8   5        443.88        556.92        30.43 o                         
  -6  -7   5        148.91        135.16        25.00 o                         
  -5  -7   5         10.44         14.25        28.17 o                         
  -4  -7   5         37.07         38.94        21.14 o                         
  -3  -7   5        465.09        439.37        22.61 o                         
  -2  -7   5       1709.58       1750.66        40.45 o                         
  -1  -7   5        946.91        964.38        27.45 o                         
   0  -7   5         57.03         73.50        16.95 o                         
   1  -7   5        127.90        128.62        13.15 o                         
   2  -7   5        404.65        439.86        25.09 o                         
   3  -7   5        596.10        676.90        31.82 o                         
  -6  -6   5         10.20          9.21        18.33 o                         
  -5  -6   5         36.13         25.36        16.46 o                         
  -4  -6   5        471.72        425.59        23.30 o                         
  -3  -6   5        177.66        217.53        17.55 o                         
  -2  -6   5          0.45          7.34        13.88 o                         
  -1  -6   5        377.28        375.57        17.25 o                         
   0  -6   5        259.40        257.31        16.03 o                         
   1  -6   5         56.12         66.68        18.11 o                         
   2  -6   5        131.72        135.42        14.34 o                         
   3  -6   5        516.20        521.72        17.98 o                         
   4  -6   5        488.38        438.31        20.74 o                         
  -7  -5   5        754.54        728.95        40.70 o                         
  -6  -5   5        198.68        197.83        12.57 o                         
  -5  -5   5          3.00          7.98        11.12 o                         
  -4  -5   5        649.29        671.38        27.31 o                         
  -3  -5   5       1828.16       1887.86       119.28 o                         
  -2  -5   5       1557.01       1766.29        39.85 o                         
  -1  -5   5         30.88         34.64        14.87 o                         
   0  -5   5          8.34          9.51        10.82 o                         
   1  -5   5        964.53        979.24        26.47 o                         
   2  -5   5         55.24         72.41        10.20 o                         
   3  -5   5        319.96        339.42        11.31 o                         
   4  -5   5        120.76        113.58        15.25 o                         
   5  -5   5         18.15          8.59        24.11 o                         
  -7  -4   5        406.86        328.80       135.97 o                         
  -6  -4   5         18.14         19.09        15.95 o                         
  -5  -4   5         34.77         42.69        13.93 o                         
  -4  -4   5         64.93         57.06         8.21 o                         
  -3  -4   5        552.29        524.15        13.41 o                         
  -2  -4   5       2225.58       2217.26       175.34 o                         
  -1  -4   5       2126.96       2049.05        32.71 o                         
   0  -4   5       1294.28       1413.15        51.14 o                         
   1  -4   5        519.41        535.32        23.31 o                         
   2  -4   5        708.25        698.80        11.82 o                         
   3  -4   5       2131.80       2266.14        30.43 o                         
   4  -4   5        657.39        626.78        11.88 o                         
   5  -4   5         85.25         84.31        11.94 o                         
  -7  -3   5         94.08         33.64        32.63 o                         
  -6  -3   5         59.89         59.17        20.21 o                         
  -5  -3   5          8.78         12.75        12.56 o                         
  -4  -3   5        708.26        744.30        26.49 o                         
  -3  -3   5        393.03        360.72        10.34 o                         
  -2  -3   5         62.64         59.14        11.38 o                         
  -1  -3   5        530.71        490.90        62.48 o                         
   0  -3   5        101.08         95.83         7.88 o                         
   1  -3   5          0.54         -3.85         8.31 o                         
   2  -3   5        341.60        374.80         9.18 o                         
   3  -3   5         15.66         12.91         5.98 o                         
   4  -3   5        489.30        475.30         9.33 o                         
   5  -3   5        613.24        618.82        13.15 o                         
   6  -3   5        332.77        297.01        16.32 o                         
  -7  -2   5        719.89        530.34       317.85 o                         
  -6  -2   5          4.06          1.77        12.91 o                         
  -5  -2   5        584.42        490.88        92.44 o                         
  -4  -2   5       1452.07       1322.73        71.21 o                         
  -3  -2   5       1624.04       1583.70        20.94 o                         
  -2  -2   5       3801.54       3733.54       142.81 o                         
  -1  -2   5       1142.25        925.61        89.17 o                         
   0  -2   5        750.01        693.30        25.42 o                         
   1  -2   5          5.39         16.97         5.40 o                         
   2  -2   5        594.66        590.44        21.09 o                         
   3  -2   5       1190.94       1190.05        36.36 o                         
   4  -2   5        275.59        272.79        16.98 o                         
   5  -2   5        101.96         99.91         9.64 o                         
   6  -2   5        239.15        210.94         9.69 o                         
  -7  -1   5        148.27        119.41        18.18 o                         
  -6  -1   5         22.87         23.64        14.81 o                         
  -5  -1   5        166.79        155.16        10.07 o                         
  -4  -1   5         47.57         45.74         9.26 o                         
  -3  -1   5        117.41        111.51        11.51 o                         
  -2  -1   5       2647.64       2570.42        50.06 o                         
  -1  -1   5        873.81        773.63        29.59 o                         
   0  -1   5        962.34        754.36        34.73 o                         
   1  -1   5       1264.55       1020.74        43.09 o                         
   2  -1   5       3279.12       3236.31        58.10 o                         
   3  -1   5       1802.54       1799.26        44.15 o                         
   4  -1   5        569.25        583.84        17.65 o                         
   5  -1   5       1550.43       1588.09        45.14 o                         
   6  -1   5        679.85        609.95        23.99 o                         
   7  -1   5        154.52        140.57        11.58 o                         
  -7   0   5        157.02        146.39        16.37 o                         
  -6   0   5         14.02         25.36        11.57 o                         
  -5   0   5        321.56        319.33        28.93 o                         
  -4   0   5        423.66        461.85        29.34 o                         
  -3   0   5        213.88        197.36        10.69 o                         
  -2   0   5         39.06         29.70         9.00 o                         
  -1   0   5        100.74         94.54        10.20 o                         
   0   0   5        130.26        118.13         9.86 o                         
   1   0   5        721.36        679.06        39.51 o                         
   2   0   5         33.01         16.57         7.57 o                         
   3   0   5        135.48        135.67         7.96 o                         
   4   0   5        261.20        254.61        17.99 o                         
   5   0   5          5.70          1.91         8.32 o                         
   6   0   5        525.24        544.69        34.95 o                         
   7   0   5        758.37        739.71       105.68 o                         
  -6   1   5        386.54        371.63        39.47 o                         
  -5   1   5        638.79        669.06        25.81 o                         
  -4   1   5          7.07         -0.86        10.21 o                         
  -3   1   5       2906.16       3184.60       170.23 o                         
  -2   1   5       4003.20       4352.13       166.25 o                         
  -1   1   5        657.02        511.58        12.02 o                         
   0   1   5       2738.57       2421.50        58.80 o                         
   1   1   5       2137.77       1821.21        27.14 o                         
   2   1   5       2656.64       2577.88        25.19 o                         
   3   1   5         54.84         87.79        10.20 o                         
   4   1   5         65.02         65.45         9.72 o                         
   5   1   5       1410.44       1436.81        36.20 o                         
   6   1   5         52.80         54.78        12.36 o                         
   7   1   5         39.37         28.93        13.50 o                         
  -6   2   5        211.60        206.46        13.95 o                         
  -5   2   5          8.19          3.11        10.04 o                         
  -4   2   5          1.00          5.15         9.00 o                         
  -3   2   5       1520.93       1681.05       139.04 o                         
  -2   2   5         93.62        105.02        10.15 o                         
  -1   2   5         61.40         52.04         8.87 o                         
   0   2   5       3178.89       3054.06       117.92 o                         
   1   2   5       1847.24       1444.68        72.61 o                         
   2   2   5        731.80        573.13        29.44 o                         
   3   2   5        138.51        105.61        11.10 o                         
   4   2   5       1115.07       1196.29        21.58 o                         
   5   2   5       1396.98       1514.05        27.62 o                         
   6   2   5        677.37        732.62        33.98 o                         
   7   2   5        882.88        847.24        48.09 o                         
  -6   3   5        341.61        341.57        16.39 o                         
  -5   3   5        142.66        153.15        12.03 o                         
  -4   3   5        207.63        219.88        10.57 o                         
  -3   3   5        898.29        980.51        68.16 o                         
  -2   3   5        214.07        247.84        11.80 o                         
  -1   3   5         21.97         22.66         8.47 o                         
   0   3   5        105.47         94.59         8.84 o                         
   1   3   5        109.47        106.47        12.87 o                         
   2   3   5        973.09        843.10        68.35 o                         
   3   3   5        811.91        762.56        12.28 o                         
   4   3   5         96.70        117.71         9.77 o                         
   5   3   5          1.31         -2.14        11.73 o                         
   6   3   5        938.07        949.67        55.56 o                         
   7   3   5        371.30        386.15        15.36 o                         
  -5   4   5         73.38         63.12        15.95 o                         
  -4   4   5        634.16        666.12        59.00 o                         
  -3   4   5        929.68        983.08        22.21 o                         
  -2   4   5         25.34         32.42        10.64 o                         
  -1   4   5       2375.61       2451.27       248.76 o                         
   0   4   5       3651.02       3621.49       207.43 o                         
   1   4   5        481.93        403.12        32.40 o                         
   2   4   5        525.09        450.55        19.73 o                         
   3   4   5        209.37        175.21        12.46 o                         
   4   4   5       1177.87       1224.13        52.55 o                         
   5   4   5        262.07        310.62        14.63 o                         
   6   4   5        111.95        118.06        12.58 o                         
   7   4   5        119.31         83.63        15.02 o                         
  -4   5   5        212.79        217.27        13.17 o                         
  -3   5   5        109.72        103.72         9.39 o                         
  -2   5   5          1.35          8.40        10.53 o                         
  -1   5   5       1053.98       1068.86        79.69 o                         
   0   5   5        633.67        629.76        20.37 o                         
   1   5   5       1129.56       1086.87        14.10 o                         
   2   5   5       1539.18       1517.35       111.02 o                         
   3   5   5         18.25         13.74         8.78 o                         
   4   5   5         52.44         46.67         8.89 o                         
   5   5   5        491.10        549.34        29.66 o                         
   6   5   5       1323.75       1476.20        95.24 o                         
   7   5   5        391.59        370.86        29.01 o                         
  -4   6   5        162.25        143.03        13.54 o                         
  -3   6   5         65.48         34.42        14.41 o                         
  -2   6   5        196.88        195.17        11.77 o                         
  -1   6   5        891.93        934.91       108.47 o                         
   0   6   5        242.04        244.00         8.18 o                         
   1   6   5         43.14         63.30        10.35 o                         
   2   6   5        155.63        140.04        10.73 o                         
   3   6   5         55.40         58.26        10.19 o                         
   4   6   5         19.06          7.35        15.57 o                         
   5   6   5         23.27         31.88        11.09 o                         
   6   6   5        204.93        240.82        24.18 o                         
   7   6   5        442.13        450.82        64.99 o                         
  -3   7   5         15.52         15.19        35.55 o                         
  -2   7   5        188.38        181.46        16.17 o                         
  -1   7   5       1261.63       1169.86        25.41 o                         
   0   7   5        251.39        271.33        16.71 o                         
   1   7   5        887.17        886.37        18.85 o                         
   2   7   5        167.55        153.00         9.32 o                         
   3   7   5         10.82         13.11         8.74 o                         
   4   7   5        455.11        454.86        14.89 o                         
   5   7   5        466.20        539.07        29.99 o                         
   6   7   5        414.05        439.37        46.15 o                         
  -1   8   5         23.83         16.31        14.43 o                         
   0   8   5         56.42         43.46        16.06 o                         
   1   8   5       1669.06       1684.12       137.89 o                         
   2   8   5        450.20        459.33        16.20 o                         
   3   8   5          5.62         -0.82        10.65 o                         
   4   8   5        101.70         97.52        11.25 o                         
   5   8   5        299.44        321.81        17.41 o                         
   0   9   5         85.93         78.08        17.72 o                         
   1   9   5          6.06         15.96        20.10 o                         
   2   9   5         16.54         16.51        12.76 o                         
   3   9   5          0.04         -7.39        15.19 o                         
   4   9   5         52.35         23.06        15.98 o                         
  -3  -9   6        469.18        463.61        30.34 o                         
  -2  -9   6        438.29        406.77        27.41 o                         
  -1  -9   6          9.26         36.05        22.93 o                         
  -4  -8   6          8.75          4.28        30.16 o                         
  -3  -8   6         26.97         19.52        25.40 o                         
  -2  -8   6        209.51        208.45        21.39 o                         
  -1  -8   6        681.90        628.91        26.29 o                         
   0  -8   6        276.13        258.60        17.48 o                         
   1  -8   6        176.41        208.75        25.14 o                         
   2  -8   6        275.85        287.12        29.41 o                         
  -5  -7   6         38.04         29.81        29.54 o                         
  -3  -7   6        541.94        556.80        24.36 o                         
  -2  -7   6          2.82          8.86        16.16 o                         
  -1  -7   6          5.27         -3.94        15.61 o                         
   0  -7   6        504.13        535.34        22.86 o                         
   1  -7   6        140.10        163.23        18.91 o                         
   2  -7   6         26.22         25.54        22.48 o                         
   3  -7   6         13.10         16.17        29.29 o                         
  -6  -6   6        110.27        117.81        15.85 o                         
  -5  -6   6        420.67        380.79        20.94 o                         
  -4  -6   6        244.23        221.32        18.96 o                         
  -3  -6   6        728.30        792.78        31.45 o                         
  -2  -6   6        529.11        573.51        21.84 o                         
  -1  -6   6       1014.12       1008.57        26.98 o                         
   0  -6   6        604.37        638.02        19.53 o                         
   1  -6   6          9.18         20.67        12.79 o                         
   2  -6   6        683.02        752.89        31.12 o                         
   3  -6   6        170.52        175.40        16.20 o                         
   4  -6   6          3.76         12.49        16.33 o                         
  -6  -5   6         21.78         20.72        14.45 o                         
  -5  -5   6          0.36         -8.92        12.52 o                         
  -4  -5   6         16.28         25.08        11.56 o                         
  -3  -5   6         19.21         19.11        13.14 o                         
  -2  -5   6        173.68        188.19        21.49 o                         
  -1  -5   6        179.80        175.97        16.14 o                         
   0  -5   6        525.55        547.80        20.40 o                         
   1  -5   6       1589.59       1645.75        29.00 o                         
   2  -5   6        769.27        796.29        45.70 o                         
   3  -5   6        315.62        304.89        10.13 o                         
   4  -5   6        354.02        371.42        13.32 o                         
   5  -5   6        486.64        430.07        22.60 o                         
  -7  -4   6         51.86         55.58        16.87 o                         
  -6  -4   6        264.46        246.81        14.93 o                         
  -5  -4   6        364.12        317.55         9.85 o                         
  -4  -4   6         69.74         65.06         9.98 o                         
  -3  -4   6        257.67        248.10        10.36 o                         
  -2  -4   6         69.89         62.20        12.20 o                         
  -1  -4   6        723.46        772.15        51.92 o                         
   0  -4   6          3.41          5.31        10.89 o                         
   1  -4   6         34.18         25.78        10.71 o                         
   2  -4   6        230.44        236.55         9.30 o                         
   3  -4   6        360.28        349.73        10.95 o                         
   4  -4   6         16.61         17.28         9.88 o                         
   5  -4   6        132.51        129.32        12.74 o                         
  -7  -3   6          2.09          8.57        14.55 o                         
  -6  -3   6        835.17        757.79       117.78 o                         
  -5  -3   6        286.76        260.21        10.36 o                         
  -4  -3   6        175.27        154.15         7.13 o                         
  -3  -3   6       1508.95       1523.00        16.88 o                         
  -2  -3   6       1182.42       1117.96        77.24 o                         
  -1  -3   6       2462.81       2095.31        71.02 o                         
   0  -3   6       1443.62       1255.75        28.58 o                         
   1  -3   6       3064.37       3052.10        64.18 o                         
   2  -3   6       1100.54       1091.53        13.59 o                         
   3  -3   6        213.93        206.75         8.81 o                         
   4  -3   6        469.98        431.71         9.92 o                         
   5  -3   6        741.72        700.90        13.50 o                         
   6  -3   6         97.79         90.01        14.35 o                         
  -7  -2   6          0.46         -6.73        14.33 o                         
  -6  -2   6          1.63         -0.30        12.28 o                         
  -5  -2   6          8.84         10.52        10.39 o                         
  -4  -2   6        129.83        111.06        11.68 o                         
  -3  -2   6        166.03        171.97         8.43 o                         
  -2  -2   6         44.85         50.53        11.26 o                         
  -1  -2   6         42.81         34.16        10.48 o                         
   0  -2   6        862.03        710.37        14.99 o                         
   1  -2   6       2122.30       1904.00        23.02 o                         
   2  -2   6        927.37        919.05        22.66 o                         
   3  -2   6        413.09        421.62         9.58 o                         
   4  -2   6        196.88        190.74         7.62 o                         
   5  -2   6        732.07        714.50        20.93 o                         
   6  -2   6       1296.09       1280.45        40.60 o                         
  -7  -1   6        461.92        325.91        52.78 o                         
  -6  -1   6       1263.26       1207.01       126.81 o                         
  -5  -1   6         88.60         85.56        18.18 o                         
  -4  -1   6        621.23        652.10        45.98 o                         
  -3  -1   6        933.94       1003.57        54.30 o                         
  -2  -1   6         82.29         40.10        12.40 o                         
  -1  -1   6        890.50        733.84        73.46 o                         
   0  -1   6        560.23        452.01        16.86 o                         
   1  -1   6        537.51        597.51        18.04 o                         
   2  -1   6       1655.90       1687.90        50.61 o                         
   3  -1   6        749.09        804.97        22.20 o                         
   4  -1   6       1284.70       1347.28        34.46 o                         
   5  -1   6          6.17          9.17         6.68 o                         
   6  -1   6        152.20        160.19        11.62 o                         
   7  -1   6        210.75        180.04        16.54 o                         
  -6   0   6        207.66        228.73        14.81 o                         
  -5   0   6         73.17         76.34        12.02 o                         
  -4   0   6       2108.07       2215.40       115.25 o                         
  -3   0   6        166.18        171.88        12.67 o                         
  -2   0   6         35.62         47.56         8.36 o                         
  -1   0   6       3874.36       3932.97       169.11 o                         
   0   0   6       6619.80       6153.27        53.82 o                         
   1   0   6       5349.71       5120.28       162.93 o                         
   2   0   6        156.84        115.92         8.06 o                         
   3   0   6        486.77        490.39        27.72 o                         
   4   0   6       1214.82       1337.37        17.14 o                         
   5   0   6        260.73        285.63        10.32 o                         
   6   0   6       1057.79       1003.31        48.23 o                         
   7   0   6         82.76         67.70        18.11 o                         
  -6   1   6         92.63        102.02        13.42 o                         
  -5   1   6          0.63          1.43        11.60 o                         
  -4   1   6        232.81        267.35        18.55 o                         
  -3   1   6        118.94        121.78        15.72 o                         
  -2   1   6         12.34          2.52         9.56 o                         
  -1   1   6         51.21         51.35         9.06 o                         
   0   1   6        161.72        159.76        14.47 o                         
   1   1   6       3182.90       2795.14       174.54 o                         
   2   1   6       2233.39       1940.52       138.11 o                         
   3   1   6         13.62          6.74         7.00 o                         
   4   1   6         38.30         46.72        10.60 o                         
   5   1   6        721.34        785.89        58.52 o                         
   6   1   6       1561.78       1594.10        90.70 o                         
   7   1   6        713.42        648.22        55.79 o                         
  -6   2   6        355.23        354.65        57.70 o                         
  -5   2   6        796.71        825.83        51.83 o                         
  -4   2   6        918.68       1005.15        42.17 o                         
  -3   2   6         31.14         33.13         8.87 o                         
  -2   2   6        992.43       1015.64       106.99 o                         
  -1   2   6       4258.13       4540.50        57.74 o                         
   0   2   6       1299.38       1109.78        54.09 o                         
   1   2   6        197.15        164.87         8.60 o                         
   2   2   6        727.87        630.21        20.59 o                         
   3   2   6          8.85         10.98         6.76 o                         
   4   2   6         21.13          7.07        11.19 o                         
   5   2   6         36.63         41.68         8.41 o                         
   6   2   6         33.93         29.08        13.95 o                         
   7   2   6        911.11        937.71        75.91 o                         
  -5   3   6       1019.64        987.52        56.80 o                         
  -4   3   6       1156.05       1161.09        18.46 o                         
  -3   3   6         35.01         30.32         7.89 o                         
  -2   3   6        339.79        330.58        26.06 o                         
  -1   3   6        648.39        638.80        10.79 o                         
   0   3   6       2104.45       1846.75        49.83 o                         
   1   3   6       4304.53       4158.93       141.53 o                         
   2   3   6        380.82        303.05         8.35 o                         
   3   3   6        217.54        198.12        16.01 o                         
   4   3   6        247.75        229.95        27.25 o                         
   5   3   6       1741.10       1852.41        94.92 o                         
   6   3   6       1470.63       1484.57        86.99 o                         
   7   3   6          2.37         15.92        17.00 o                         
  -5   4   6         22.43         14.59        18.54 o                         
  -4   4   6         33.49         47.32        18.46 o                         
  -3   4   6         22.76         28.33         9.85 o                         
  -2   4   6          9.26         11.48         9.53 o                         
  -1   4   6        199.06        191.98        11.51 o                         
   0   4   6        186.25        184.11         9.67 o                         
   1   4   6       2285.89       2244.76       131.53 o                         
   2   4   6       1801.15       1763.41        98.36 o                         
   3   4   6         70.36         61.39         9.70 o                         
   4   4   6         17.64         19.95         8.06 o                         
   5   4   6        330.42        353.60        12.33 o                         
   6   4   6        971.62       1090.36        67.33 o                         
   7   4   6        447.04        449.28        32.38 o                         
  -4   5   6         53.14         49.30        15.57 o                         
  -3   5   6          4.48          3.64        12.76 o                         
  -2   5   6        642.80        639.24        36.97 o                         
  -1   5   6        727.06        742.65        72.87 o                         
   0   5   6       1901.19       1949.38        81.25 o                         
   1   5   6        549.33        557.48        29.74 o                         
   2   5   6         93.72        110.95         9.23 o                         
   3   5   6         13.21          6.98         8.46 o                         
   4   5   6        122.80        102.27         7.92 o                         
   5   5   6        333.54        372.20        15.25 o                         
   6   5   6         41.50         35.54        15.81 o                         
   7   5   6        419.63        396.83        36.01 o                         
  -3   6   6        312.86        280.86        16.47 o                         
  -2   6   6        111.44         97.69        10.82 o                         
  -1   6   6         13.43         16.89        11.98 o                         
   0   6   6       2480.67       2685.41        55.70 o                         
   1   6   6       1697.44       1710.71       172.85 o                         
   2   6   6         57.90         61.90         9.46 o                         
   3   6   6         31.89         33.48        11.69 o                         
   4   6   6        209.04        207.26         9.84 o                         
   5   6   6       1064.04       1080.86        18.22 o                         
   6   6   6        254.66        265.46        19.08 o                         
  -2   7   6         96.88         61.28        13.53 o                         
  -1   7   6        276.87        249.40        15.50 o                         
   0   7   6         22.49         25.03        13.02 o                         
   1   7   6        427.11        447.76        24.05 o                         
   2   7   6        490.21        473.53        10.88 o                         
   3   7   6        102.87         97.39        18.06 o                         
   4   7   6         16.47         20.48        10.21 o                         
   5   7   6        213.72        201.09        16.99 o                         
   6   7   6        455.73        507.64        63.31 o                         
  -1   8   6        428.20        372.31        15.96 o                         
   0   8   6        799.12        703.50        18.97 o                         
   1   8   6         13.79         13.01        12.10 o                         
   2   8   6          5.22         13.07        11.87 o                         
   3   8   6         84.74         83.53        15.55 o                         
   4   8   6         89.26         85.42        13.29 o                         
   5   8   6        111.84         93.07        16.69 o                         
   1   9   6        313.77        245.12        20.67 o                         
   2   9   6        325.86        296.25        15.94 o                         
   3   9   6         61.47         34.56        13.76 o                         
  -3  -8   7          2.32         16.62        25.90 o                         
  -2  -8   7        117.17        129.44        20.04 o                         
  -1  -8   7        632.62        564.64        25.74 o                         
   0  -8   7         18.37         24.49        20.12 o                         
   1  -8   7        274.04        274.98        28.32 o                         
  -5  -7   7        156.52        141.33        34.68 o                         
  -3  -7   7        198.96        206.43        26.02 o                         
  -2  -7   7        244.02        244.03        21.80 o                         
  -1  -7   7        300.90        308.37        18.32 o                         
   0  -7   7        653.99        624.58        25.45 o                         
   1  -7   7       1139.88       1231.91        38.88 o                         
   2  -7   7        231.01        248.05        18.25 o                         
   3  -7   7          9.68         26.51        29.83 o                         
  -6  -6   7        152.15        147.88        19.83 o                         
  -5  -6   7         14.29         16.12        14.19 o                         
  -4  -6   7          3.78          6.81        17.15 o                         
  -2  -6   7        202.46        215.25        19.47 o                         
  -1  -6   7        120.34        123.87        20.11 o                         
   0  -6   7        103.45        109.66        18.06 o                         
   1  -6   7        123.00        116.92        17.12 o                         
   2  -6   7       1026.77       1122.03        58.35 o                         
   3  -6   7        226.81        232.39        21.97 o                         
   4  -6   7          3.39         17.76        17.87 o                         
  -6  -5   7        541.14        501.97        16.81 o                         
  -5  -5   7        343.03        341.74        13.46 o                         
  -4  -5   7        634.97        634.60        19.59 o                         
  -3  -5   7         62.86         70.80        12.65 o                         
  -2  -5   7        250.86        252.47        15.07 o                         
  -1  -5   7        195.30        183.44        13.88 o                         
   0  -5   7       1269.44       1301.06        84.95 o                         
   1  -5   7       1006.41       1118.31        17.60 o                         
   2  -5   7        578.11        586.10        12.95 o                         
   3  -5   7          1.60         15.30        11.67 o                         
   4  -5   7        329.71        313.89        15.57 o                         
  -6  -4   7          5.71          6.22        14.13 o                         
  -5  -4   7        267.50        260.28        12.48 o                         
  -4  -4   7        912.61        911.68        20.08 o                         
  -3  -4   7        138.80        122.50        10.76 o                         
  -2  -4   7         24.92         21.36        13.55 o                         
  -1  -4   7        332.81        319.85        22.84 o                         
   0  -4   7       2952.48       2887.38        48.86 o                         
   1  -4   7       3115.60       3137.35        27.74 o                         
   2  -4   7        698.42        701.50        25.61 o                         
   3  -4   7        209.19        212.99        10.16 o                         
   4  -4   7        116.22        109.34        11.77 o                         
   5  -4   7        423.27        396.74        15.14 o                         
  -6  -3   7        156.52        134.96         9.35 o                         
  -5  -3   7        118.61        115.37         9.75 o                         
  -4  -3   7          8.62         16.45         9.61 o                         
  -3  -3   7        371.04        346.58        10.32 o                         
  -2  -3   7         45.41         45.33        11.24 o                         
  -1  -3   7        582.75        503.54        54.68 o                         
   0  -3   7        279.07        290.34        14.31 o                         
   1  -3   7       1025.43       1006.19        25.71 o                         
   2  -3   7       1718.28       1658.81        38.96 o                         
   3  -3   7         20.55         19.69         8.34 o                         
   4  -3   7          8.34          1.42         7.31 o                         
   5  -3   7        192.77        181.68        11.85 o                         
   6  -3   7        482.71        400.46        21.62 o                         
  -7  -2   7        193.14        137.73        21.54 o                         
  -6  -2   7        201.66        192.25        60.32 o                         
  -5  -2   7       2290.27       2018.73       492.01 o                         
  -4  -2   7       1007.26        983.89        13.93 o                         
  -3  -2   7          7.03          6.18        10.83 o                         
  -2  -2   7        629.95        611.24        14.76 o                         
  -1  -2   7       1920.69       1632.04       124.24 o                         
   0  -2   7       4763.32       4713.57       295.78 o                         
   1  -2   7        376.04        313.10        20.35 o                         
   2  -2   7         54.58         46.94         8.58 o                         
   3  -2   7          8.71         12.86         8.33 o                         
   4  -2   7         18.93         18.07        11.62 o                         
   5  -2   7        618.54        577.13        10.99 o                         
   6  -2   7        118.25        137.17        14.12 o                         
  -6  -1   7         34.71         41.30        11.54 o                         
  -5  -1   7        738.03        733.23        57.86 o                         
  -4  -1   7        955.56       1023.60        27.07 o                         
  -3  -1   7        152.77        141.46        13.25 o                         
  -2  -1   7         57.97         48.63         9.61 o                         
  -1  -1   7         17.99         17.47        10.00 o                         
   0  -1   7       3505.28       3050.03       215.58 o                         
   1  -1   7       3750.29       3590.39        79.39 o                         
   2  -1   7       1679.92       1795.13        20.91 o                         
   3  -1   7        336.40        347.38         9.28 o                         
   4  -1   7        254.33        266.76        15.75 o                         
   5  -1   7       1289.39       1261.19        39.97 o                         
   6  -1   7       1043.99       1007.15       101.47 o                         
  -6   0   7        756.17        719.74        56.07 o                         
  -5   0   7        580.03        607.14        31.52 o                         
  -4   0   7         65.50         70.19        10.98 o                         
  -3   0   7        110.40        120.63        11.38 o                         
  -2   0   7        113.19        101.86        10.59 o                         
  -1   0   7        362.69        318.19        12.11 o                         
   0   0   7        269.77        220.75        10.15 o                         
   1   0   7       1149.79       1049.46        24.01 o                         
   2   0   7       1661.48       1549.48        53.68 o                         
   3   0   7        209.02        231.94        12.85 o                         
   4   0   7         29.50         22.57         9.28 o                         
   5   0   7          6.92        -10.38        10.38 o                         
   6   0   7        934.00        930.67        17.60 o                         
   7   0   7        524.26        479.41        60.89 o                         
  -6   1   7        548.07        580.28        18.64 o                         
  -5   1   7       1874.46       1895.99       123.84 o                         
  -4   1   7        204.58        220.37        17.09 o                         
  -3   1   7        234.68        259.95        12.08 o                         
  -2   1   7        353.59        385.26        23.37 o                         
  -1   1   7       1963.94       1894.17        21.68 o                         
   0   1   7       6073.98       6008.42        48.00 o                         
   1   1   7       1653.45       1545.58        18.01 o                         
   2   1   7        358.25        382.81        29.53 o                         
   3   1   7         24.66         15.20        11.13 o                         
   4   1   7        184.68        157.01        11.75 o                         
   5   1   7        824.34        852.97        40.98 o                         
   6   1   7          7.02          6.46        10.83 o                         
   7   1   7         39.55         55.41        15.15 o                         
  -6   2   7          0.65          9.09        18.70 o                         
  -5   2   7        338.43        333.52        25.81 o                         
  -4   2   7        602.53        644.72        61.08 o                         
  -3   2   7        779.94        842.12        38.06 o                         
  -2   2   7          2.25         -2.51        10.85 o                         
  -1   2   7          6.89          8.87         8.66 o                         
   0   2   7       1534.37       1429.26        70.40 o                         
   1   2   7       3281.38       2825.70       113.24 o                         
   2   2   7       1134.08       1035.27        13.52 o                         
   3   2   7         11.28         13.44        10.87 o                         
   4   2   7        416.92        415.69        22.99 o                         
   5   2   7       1491.05       1652.32        41.55 o                         
   6   2   7        696.78        741.64        15.42 o                         
   7   2   7        260.31        254.25        36.75 o                         
  -5   3   7        447.19        429.98        20.54 o                         
  -4   3   7         49.71         52.76        13.16 o                         
  -3   3   7          3.38          2.67        10.65 o                         
  -2   3   7         76.32         93.61        12.94 o                         
  -1   3   7       1098.92       1159.78        44.35 o                         
   0   3   7        362.54        329.79        10.29 o                         
   1   3   7        626.63        581.00        43.45 o                         
   2   3   7        920.37        906.17        52.21 o                         
   3   3   7        191.89        178.26        23.24 o                         
   4   3   7          0.73         -7.34         7.42 o                         
   5   3   7        153.17        171.67        10.68 o                         
   6   3   7        460.75        495.66        44.70 o                         
   7   3   7        120.64        124.72        18.54 o                         
  -5   4   7        649.57        617.23        47.29 o                         
  -4   4   7        573.58        538.92        54.77 o                         
  -3   4   7        164.90        186.89        34.17 o                         
  -2   4   7          4.44          2.33         9.21 o                         
  -1   4   7       1284.57       1311.00        37.00 o                         
   0   4   7       2260.30       2414.72        22.00 o                         
   1   4   7        759.00        727.50        29.20 o                         
   2   4   7        373.54        358.58        10.68 o                         
   3   4   7        241.62        226.60        21.33 o                         
   4   4   7        654.39        651.79        12.00 o                         
   5   4   7        236.16        250.67        11.57 o                         
   6   4   7         34.31         59.86        33.78 o                         
   7   4   7         19.03         44.43        14.81 o                         
  -4   5   7        427.34        441.64        49.69 o                         
  -3   5   7        366.57        371.18        15.27 o                         
  -2   5   7         11.81         13.68         9.66 o                         
  -1   5   7        102.80        128.93        16.99 o                         
   0   5   7        996.32        945.26        55.75 o                         
   1   5   7       1314.05       1302.07        60.34 o                         
   2   5   7        553.57        527.96        17.34 o                         
   3   5   7        144.66        131.61         8.90 o                         
   4   5   7        422.80        413.34        12.13 o                         
   5   5   7        441.73        443.78        44.44 o                         
   6   5   7        256.96        208.64        12.50 o                         
   7   5   7        129.69        135.42        30.16 o                         
  -3   6   7         20.42          2.27        16.72 o                         
  -2   6   7        240.71        245.73        20.38 o                         
  -1   6   7        341.92        335.23        11.82 o                         
   0   6   7         87.84        105.23        20.91 o                         
   1   6   7         19.76         39.50         9.94 o                         
   2   6   7          4.19         21.73        10.02 o                         
   3   6   7         64.40         80.51        10.46 o                         
   4   6   7         32.35         33.99         9.03 o                         
   5   6   7         68.09         66.99        13.48 o                         
   6   6   7        188.81        206.35        32.22 o                         
  -2   7   7         94.15         78.22        17.88 o                         
  -1   7   7        530.60        516.62        71.89 o                         
   0   7   7        450.16        403.40        26.87 o                         
   1   7   7        336.20        342.65        22.27 o                         
   2   7   7        156.46        150.12        17.97 o                         
   3   7   7        178.23        163.30        10.99 o                         
   4   7   7        317.52        300.30        16.55 o                         
   5   7   7         96.67        102.10        12.09 o                         
   6   7   7         22.99         21.70        17.77 o                         
  -1   8   7         80.24         72.13        19.47 o                         
   0   8   7         60.55         31.52        17.55 o                         
   1   8   7        352.65        286.53        13.40 o                         
   2   8   7        400.96        352.34        42.86 o                         
   3   8   7        200.23        186.74        19.04 o                         
   4   8   7        248.83        252.34        20.00 o                         
   5   8   7        306.60        258.40        17.49 o                         
   2   9   7         17.23         40.83        18.31 o                         
  -3  -8   8        100.11        103.48        32.21 o                         
  -2  -8   8          8.89          1.41        21.76 o                         
  -1  -8   8         60.32         51.30        13.78 o                         
   0  -8   8        215.00        194.07        25.28 o                         
   1  -8   8        874.71        805.73        30.80 o                         
  -5  -7   8        306.15        282.12        44.01 o                         
  -2  -7   8          1.20         -8.74        23.38 o                         
  -1  -7   8        333.48        338.01        20.52 o                         
   0  -7   8        688.67        698.69        29.31 o                         
   1  -7   8        156.35        132.61        22.36 o                         
   2  -7   8        124.52        115.15        20.55 o                         
  -5  -6   8        886.90        900.30        60.52 o                         
  -4  -6   8        618.32        660.31        44.93 o                         
  -2  -6   8         11.71         14.56        19.76 o                         
  -1  -6   8        427.84        433.12        23.70 o                         
   0  -6   8       1410.41       1479.55        41.57 o                         
   1  -6   8        477.19        542.51        19.23 o                         
   2  -6   8        125.56        137.10        13.56 o                         
   3  -6   8          1.98         21.65        15.60 o                         
  -6  -5   8        135.93        139.73        15.86 o                         
  -5  -5   8          3.51          2.34        12.88 o                         
  -4  -5   8        488.57        517.26        33.17 o                         
  -3  -5   8        176.05        164.62        11.62 o                         
  -2  -5   8         44.25         42.92        12.45 o                         
  -1  -5   8         14.25         24.20        11.43 o                         
   0  -5   8        595.87        614.47        33.99 o                         
   1  -5   8       1507.51       1624.28        21.50 o                         
   2  -5   8        665.85        651.66        15.58 o                         
   3  -5   8        481.53        488.88        13.63 o                         
   4  -5   8        249.37        252.92        15.24 o                         
  -6  -4   8        779.80        691.95        22.58 o                         
  -5  -4   8        718.09        739.04        18.72 o                         
  -4  -4   8         25.24         24.26         9.76 o                         
  -3  -4   8          9.05          4.94        10.58 o                         
  -2  -4   8          2.81         -0.57        10.60 o                         
  -1  -4   8        728.54        693.11        78.87 o                         
   0  -4   8        410.96        361.93        11.36 o                         
   1  -4   8          2.22          2.23         8.37 o                         
   2  -4   8         71.96         71.13         9.71 o                         
   3  -4   8        207.99        208.91        10.01 o                         
   4  -4   8         75.66         68.45        16.97 o                         
   5  -4   8         14.62         15.07        14.29 o                         
  -6  -3   8        229.92        222.24        10.66 o                         
  -5  -3   8       1010.79        957.20        31.08 o                         
  -4  -3   8        952.11        918.83        18.42 o                         
  -3  -3   8        314.76        315.22        12.50 o                         
  -2  -3   8        160.84        133.05        11.78 o                         
  -1  -3   8       1464.85       1360.85       115.65 o                         
   0  -3   8       2053.59       1934.53        26.72 o                         
   1  -3   8       1895.66       1742.68        20.70 o                         
   2  -3   8        750.40        674.26        18.84 o                         
   3  -3   8         30.47         25.63         8.17 o                         
   4  -3   8        136.10        123.56         8.55 o                         
   5  -3   8        237.52        207.58         8.75 o                         
   6  -3   8        101.56         94.15        14.57 o                         
  -6  -2   8        130.15        121.36        39.56 o                         
  -5  -2   8         20.52         35.84        10.35 o                         
  -4  -2   8        350.14        346.26        10.15 o                         
  -3  -2   8        311.51        319.98        11.93 o                         
  -2  -2   8          7.24          6.17        11.00 o                         
  -1  -2   8        116.77        102.40        11.04 o                         
   0  -2   8        107.04         90.68         8.83 o                         
   1  -2   8       1382.72       1399.19        94.83 o                         
   2  -2   8       1316.30       1340.99        44.47 o                         
   3  -2   8        268.77        255.38        18.25 o                         
   4  -2   8        229.25        232.17         8.97 o                         
   5  -2   8       1008.74       1014.12        14.70 o                         
   6  -2   8        645.06        586.48        20.30 o                         
  -6  -1   8        942.59        957.08        24.46 o                         
  -5  -1   8        809.73        796.55        38.94 o                         
  -4  -1   8        561.32        572.08        15.97 o                         
  -3  -1   8         57.76         59.97        13.00 o                         
  -2  -1   8         65.86         48.01        13.30 o                         
  -1  -1   8        910.62        828.52        64.95 o                         
   0  -1   8        580.83        549.09        30.03 o                         
   1  -1   8          9.75         12.47         7.74 o                         
   2  -1   8        279.27        319.08        26.94 o                         
   3  -1   8         26.34         21.27         9.20 o                         
   4  -1   8         29.19         40.52         7.97 o                         
   5  -1   8         82.68         67.74        11.41 o                         
   6  -1   8         76.11         91.76        16.00 o                         
  -6   0   8        132.71        146.26        17.85 o                         
  -5   0   8        417.43        421.39        12.91 o                         
  -4   0   8       1034.42       1112.38        35.51 o                         
  -3   0   8        405.47        422.58        12.10 o                         
  -2   0   8         77.26         77.30        11.73 o                         
  -1   0   8        737.13        733.58        22.06 o                         
   0   0   8       2568.45       2418.66        26.32 o                         
   1   0   8       2653.60       2431.28        56.24 o                         
   2   0   8       1063.05       1022.78        16.67 o                         
   3   0   8        814.97        840.93        12.45 o                         
   4   0   8        892.73        932.42        47.66 o                         
   5   0   8        271.15        256.11        11.10 o                         
   6   0   8         68.78         57.71        20.99 o                         
   7   0   8         38.37         31.35        15.49 o                         
  -6   1   8        224.56        217.12        16.57 o                         
  -5   1   8         91.97         97.07        14.54 o                         
  -4   1   8        194.18        215.33        12.85 o                         
  -3   1   8        486.53        496.69        29.32 o                         
  -2   1   8          2.53          1.65        11.20 o                         
  -1   1   8          0.61          2.76         8.84 o                         
   0   1   8        620.01        596.08        14.14 o                         
   1   1   8       1068.08       1012.65        15.17 o                         
   2   1   8        219.11        192.53        19.79 o                         
   3   1   8        198.35        205.33         9.96 o                         
   4   1   8        853.78        887.74        14.52 o                         
   5   1   8        625.73        660.50        34.16 o                         
   6   1   8        167.12        163.19        12.77 o                         
   7   1   8        166.80        137.34        35.31 o                         
  -5   2   8        671.38        628.01        15.77 o                         
  -4   2   8        452.83        451.95        37.57 o                         
  -3   2   8        206.78        213.64        10.57 o                         
  -2   2   8        547.33        544.92        13.72 o                         
  -1   2   8        800.58        903.30        15.68 o                         
   0   2   8        486.68        433.64        22.59 o                         
   1   2   8        317.58        277.53        10.32 o                         
   2   2   8        159.03        150.60         8.78 o                         
   3   2   8          0.80          2.93         7.44 o                         
   4   2   8         52.93         47.64         7.64 o                         
   5   2   8         75.16         75.67        12.79 o                         
   6   2   8         92.53        100.99        10.84 o                         
   7   2   8         59.46         57.02        15.43 o                         
  -5   3   8        463.87        456.19        18.62 o                         
  -4   3   8        836.88        781.49        60.90 o                         
  -3   3   8        219.63        235.20        19.90 o                         
  -2   3   8        239.72        259.48         9.43 o                         
  -1   3   8        885.23        941.66        38.06 o                         
   0   3   8        768.24        754.60        12.93 o                         
   1   3   8        439.05        420.05        11.18 o                         
   2   3   8        800.43        711.92        47.67 o                         
   3   3   8       1371.86       1297.95        80.87 o                         
   4   3   8        966.95        927.05        88.23 o                         
   5   3   8        239.40        256.53         9.99 o                         
   6   3   8         64.23         71.97        13.12 o                         
   7   3   8        124.47         90.43        32.17 o                         
  -4   4   8         15.61         15.17        15.62 o                         
  -3   4   8          9.35         21.02        10.14 o                         
  -2   4   8         48.09         65.08        10.14 o                         
  -1   4   8        156.07        167.32         9.08 o                         
   0   4   8         98.47        111.26        17.03 o                         
   1   4   8        173.27        157.56        25.48 o                         
   2   4   8        355.90        340.40        10.38 o                         
   3   4   8        493.99        514.68        70.40 o                         
   4   4   8        547.88        548.14        36.18 o                         
   5   4   8        533.38        539.74        13.41 o                         
   6   4   8        192.43        199.55        17.62 o                         
   7   4   8         11.08         13.73        16.82 o                         
  -4   5   8        216.43        181.68        15.79 o                         
  -3   5   8        276.11        247.79        37.95 o                         
  -2   5   8        316.67        327.63        14.42 o                         
  -1   5   8        250.69        258.50        11.30 o                         
   0   5   8        142.45        147.90         8.73 o                         
   1   5   8        333.99        283.27        35.10 o                         
   2   5   8        510.85        491.72        53.50 o                         
   3   5   8        188.54        175.74        10.34 o                         
   4   5   8         16.30         18.83        16.10 o                         
   5   5   8        112.28        138.60        20.85 o                         
   6   5   8         77.35         91.65        14.58 o                         
  -3   6   8        455.94        391.23        30.48 o                         
  -2   6   8        483.71        453.53        28.48 o                         
  -1   6   8        393.40        373.00        12.38 o                         
   0   6   8        291.25        302.99        18.78 o                         
   1   6   8        318.89        315.62        37.36 o                         
   2   6   8        258.89        224.04        18.28 o                         
   3   6   8        594.96        526.58        48.69 o                         
   4   6   8        864.15        851.70        73.97 o                         
   5   6   8         62.30         64.45        13.21 o                         
   6   6   8          1.59          8.49        16.07 o                         
  -2   7   8          0.01         23.78        19.00 o                         
  -1   7   8         13.45         30.62        16.30 o                         
   0   7   8         21.68         36.74        10.35 o                         
   1   7   8          1.99         15.99        11.69 o                         
   2   7   8          9.20          0.74        13.12 o                         
   3   7   8        225.22        202.09        12.90 o                         
   4   7   8        529.07        494.69        38.26 o                         
   5   7   8        410.69        395.79        17.63 o                         
   0   8   8          8.28         17.12        19.49 o                         
   1   8   8         58.45         55.61        18.08 o                         
   2   8   8        234.58        204.43        11.84 o                         
   3   8   8        349.52        359.67        16.59 o                         
   4   8   8          9.61         17.82        16.13 o                         
  -2  -8   9          8.39          7.40        29.60 o                         
  -1  -8   9        192.67        142.47        23.41 o                         
   0  -8   9        167.25        177.23        18.28 o                         
  -2  -7   9        142.14        135.77        25.61 o                         
  -1  -7   9        305.05        292.74        21.54 o                         
   0  -7   9        396.07        420.53        24.44 o                         
   1  -7   9        372.34        425.47        25.49 o                         
   2  -7   9        396.05        360.59        31.05 o                         
  -5  -6   9         49.11         57.10        19.77 o                         
  -4  -6   9          3.08          5.86        17.20 o                         
  -3  -6   9         42.95         42.72        20.79 o                         
  -2  -6   9          2.37          4.72        22.72 o                         
  -1  -6   9         15.59         19.38        14.96 o                         
   0  -6   9          0.55         14.98        14.12 o                         
   1  -6   9         76.94         80.08        16.46 o                         
   2  -6   9        336.42        325.11        18.07 o                         
   3  -6   9        163.87        156.36        18.74 o                         
  -5  -5   9        533.00        561.55        17.39 o                         
  -4  -5   9        459.95        465.43        19.88 o                         
  -3  -5   9        241.05        222.00        12.54 o                         
  -2  -5   9        137.01        124.60        16.01 o                         
  -1  -5   9        122.32        132.06        14.94 o                         
   0  -5   9        299.10        297.54        12.95 o                         
   1  -5   9        215.32        222.01        12.99 o                         
   2  -5   9         35.62         37.34        12.82 o                         
   3  -5   9         35.40         36.47        11.86 o                         
   4  -5   9         31.24         14.12        15.03 o                         
  -6  -4   9          0.96          2.11        17.04 o                         
  -5  -4   9         71.99         79.18        15.83 o                         
  -4  -4   9        295.13        300.46        18.42 o                         
  -3  -4   9        376.73        367.45        18.74 o                         
  -2  -4   9        260.84        241.22        20.94 o                         
  -1  -4   9        400.91        373.88        37.80 o                         
   0  -4   9        780.01        723.90        17.60 o                         
   1  -4   9        990.69        985.41        18.18 o                         
   2  -4   9        728.83        689.24        17.49 o                         
   3  -4   9        630.45        613.00        18.22 o                         
   4  -4   9        666.72        607.07        27.41 o                         
   5  -4   9        247.29        202.87        17.04 o                         
  -6  -3   9        142.35        124.01        20.84 o                         
  -5  -3   9        184.65        170.76         9.55 o                         
  -4  -3   9         15.19         16.25         9.40 o                         
  -3  -3   9         45.65         54.80        13.00 o                         
  -2  -3   9         29.17         25.79        10.52 o                         
  -1  -3   9          6.61          5.30        12.11 o                         
   0  -3   9         17.58         14.46        11.07 o                         
   1  -3   9        110.18        111.83        11.47 o                         
   2  -3   9          1.45          2.78         6.96 o                         
   3  -3   9         48.77         48.54         9.46 o                         
   4  -3   9        557.59        531.97        10.95 o                         
   5  -3   9        578.39        543.09        11.85 o                         
  -6  -2   9        167.16        165.21        14.26 o                         
  -5  -2   9        513.81        475.83        11.87 o                         
  -4  -2   9        884.67        889.14        13.68 o                         
  -3  -2   9        757.42        755.49        39.18 o                         
  -2  -2   9        720.86        638.62        19.24 o                         
  -1  -2   9        940.91        880.96        62.03 o                         
   0  -2   9        275.66        260.43        19.83 o                         
   1  -2   9        250.05        244.52        22.54 o                         
   2  -2   9        574.72        591.80        35.74 o                         
   3  -2   9        260.26        263.52        10.48 o                         
   4  -2   9          8.03         20.45         8.21 o                         
   5  -2   9         65.02         67.42        12.93 o                         
   6  -2   9         12.36         19.00        14.86 o                         
  -6  -1   9          1.55         13.48        14.85 o                         
  -5  -1   9         78.68         90.35        16.48 o                         
  -4  -1   9        318.03        324.94        15.80 o                         
  -3  -1   9        183.62        171.44        12.00 o                         
  -2  -1   9        323.87        331.18        15.02 o                         
  -1  -1   9        893.23        847.82       102.80 o                         
   0  -1   9        550.68        531.17        49.16 o                         
   1  -1   9        198.56        193.78        10.36 o                         
   2  -1   9        583.95        600.47        25.66 o                         
   3  -1   9       2036.20       2148.96        34.00 o                         
   4  -1   9       1743.87       1926.39        79.08 o                         
   5  -1   9        316.90        316.63        28.01 o                         
   6  -1   9         50.22         35.47        25.88 o                         
  -6   0   9        193.79        185.83        25.57 o                         
  -5   0   9        219.25        219.81        35.62 o                         
  -4   0   9        264.83        261.63        14.92 o                         
  -3   0   9        125.38        131.72        13.32 o                         
  -2   0   9          0.24          3.05        12.29 o                         
  -1   0   9        179.04        175.00        12.75 o                         
   0   0   9        321.55        363.68        18.45 o                         
   1   0   9         11.77         12.29         8.06 o                         
   2   0   9          4.12         11.36        10.91 o                         
   3   0   9        222.50        228.32        10.14 o                         
   4   0   9        504.25        582.64        31.99 o                         
   5   0   9        579.35        616.46        12.94 o                         
   6   0   9         92.69         94.46        11.72 o                         
  -5   1   9        203.12        188.45        32.21 o                         
  -4   1   9        311.26        312.60        26.32 o                         
  -3   1   9        770.98        847.42        18.67 o                         
  -2   1   9       1918.43       2023.46       114.81 o                         
  -1   1   9        702.81        721.37        17.45 o                         
   0   1   9         38.15         43.86         8.21 o                         
   1   1   9       1038.24       1098.01        36.52 o                         
   2   1   9       1372.24       1251.08        89.29 o                         
   3   1   9       1039.17       1013.69        14.12 o                         
   4   1   9        199.69        222.95         9.92 o                         
   5   1   9        115.02         97.76        10.62 o                         
   6   1   9         43.80         35.66        15.00 o                         
   7   1   9          3.17         -3.61        13.92 o                         
  -5   2   9          0.61         11.05        16.79 o                         
  -4   2   9         32.25         23.09        13.18 o                         
  -3   2   9        316.77        349.53        10.67 o                         
  -2   2   9        988.00        990.66        14.06 o                         
  -1   2   9        804.47        856.70        14.19 o                         
   0   2   9        351.18        369.65        12.75 o                         
   1   2   9         86.52         76.12        18.64 o                         
   2   2   9        109.30        108.11        11.51 o                         
   3   2   9       1519.03       1499.59        72.40 o                         
   4   2   9       1868.63       1955.58       108.69 o                         
   5   2   9        341.14        331.34        41.37 o                         
   6   2   9         11.96          8.74        10.85 o                         
   7   2   9        111.58        119.83        20.20 o                         
  -5   3   9         90.48         86.49        19.30 o                         
  -4   3   9        491.25        457.67        32.42 o                         
  -3   3   9        592.67        638.47        32.77 o                         
  -2   3   9        110.96        117.20        10.02 o                         
  -1   3   9        164.71        167.72        11.33 o                         
   0   3   9         37.99         43.41        12.93 o                         
   1   3   9        122.14        116.51         9.36 o                         
   2   3   9          0.68         -2.48         7.64 o                         
   3   3   9         20.68         15.80         8.57 o                         
   4   3   9        660.85        666.72        16.73 o                         
   5   3   9        972.74       1011.36        83.52 o                         
   6   3   9         64.27         86.96        25.86 o                         
   7   3   9          2.21         20.43        20.38 o                         
  -4   4   9        398.25        406.74        48.42 o                         
  -3   4   9        538.04        525.79        24.32 o                         
  -2   4   9        974.59       1012.24        69.21 o                         
  -1   4   9        323.68        345.00        11.47 o                         
   0   4   9        137.70        118.50        12.76 o                         
   1   4   9         62.70         62.74         8.51 o                         
   2   4   9        656.39        576.30        23.38 o                         
   3   4   9       2796.25       2767.88       105.50 o                         
   4   4   9        127.35        131.46        12.80 o                         
   5   4   9        101.56         93.97        13.82 o                         
   6   4   9         20.87         30.10        17.26 o                         
  -3   5   9         18.33         -2.90        13.80 o                         
  -2   5   9        659.36        678.84        54.50 o                         
  -1   5   9        844.75        910.95        14.44 o                         
   0   5   9        302.10        282.36        46.15 o                         
   1   5   9          6.79          5.32         9.15 o                         
   2   5   9        193.02        194.07        12.89 o                         
   3   5   9       1156.15       1090.58        45.38 o                         
   4   5   9        831.64        828.63        39.87 o                         
   5   5   9        267.44        275.56        13.42 o                         
   6   5   9          6.42         12.15        26.06 o                         
  -2   6   9        157.54        125.64        12.27 o                         
  -1   6   9         13.64         10.40        12.01 o                         
   0   6   9          3.86         -3.14        12.19 o                         
   1   6   9         50.25         59.72        24.52 o                         
   2   6   9        343.62        305.30        17.26 o                         
   3   6   9         17.64          7.04         8.57 o                         
   4   6   9        728.40        728.46        60.15 o                         
   5   6   9        208.14        207.75        11.95 o                         
   6   6   9         12.72         38.61        20.98 o                         
  -1   7   9        200.22        166.27        18.79 o                         
   0   7   9         19.52         23.10        15.19 o                         
   1   7   9          4.70          0.91        14.96 o                         
   2   7   9        735.21        751.35        75.93 o                         
   3   7   9        629.09        592.44        51.75 o                         
   4   7   9          8.33         23.74        24.69 o                         
   5   7   9         67.26         71.33        20.12 o                         
   1   8   9         17.53         15.13        15.07 o                         
   2   8   9        141.15        124.97        42.10 o                         
   3   8   9        361.41        348.67        16.47 o                         
  -2  -7  10          2.16          2.99        20.47 o                         
  -1  -7  10         19.17         19.86        18.38 o                         
   0  -7  10          0.07        -13.57        13.57 o                         
   1  -7  10          3.87          4.54        17.07 o                         
  -5  -6  10        125.68        117.19        25.55 o                         
  -4  -6  10        381.86        404.13        21.57 o                         
  -3  -6  10        396.88        401.19        32.05 o                         
  -2  -6  10        630.50        676.57        27.77 o                         
  -1  -6  10        393.96        390.33        26.32 o                         
   0  -6  10         58.15         70.81        15.86 o                         
   1  -6  10         79.54         68.99        14.44 o                         
   2  -6  10        234.14        233.98        20.94 o                         
   3  -6  10        392.27        354.49        26.91 o                         
  -5  -5  10          1.80         -2.84        15.27 o                         
  -4  -5  10          5.99          0.75        12.89 o                         
  -3  -5  10         27.04         19.98        14.85 o                         
  -2  -5  10        142.45        119.53        14.56 o                         
  -1  -5  10        397.38        392.81        20.01 o                         
   0  -5  10        350.77        353.21        19.72 o                         
   1  -5  10         35.18         45.63        12.88 o                         
   2  -5  10        109.69         97.15        13.33 o                         
   3  -5  10        676.88        661.23        24.19 o                         
   4  -5  10       1213.92       1123.39        38.24 o                         
  -5  -4  10        216.18        200.38        15.50 o                         
  -4  -4  10        278.14        262.32        13.11 o                         
  -3  -4  10        164.14        146.66        13.32 o                         
  -2  -4  10        375.07        351.54        14.52 o                         
  -1  -4  10         48.20         45.03        13.67 o                         
   0  -4  10        216.82        210.89        13.17 o                         
   1  -4  10         71.39         55.34        10.63 o                         
   2  -4  10        216.82        212.81        10.29 o                         
   3  -4  10         57.74         44.75        11.48 o                         
   4  -4  10        252.37        258.94        15.54 o                         
  -6  -3  10         86.27         44.13        16.94 o                         
  -5  -3  10         78.74         60.19        13.56 o                         
  -4  -3  10         43.36         40.29        10.68 o                         
  -3  -3  10        727.91        703.74        33.12 o                         
  -2  -3  10       2504.68       2326.01       131.20 o                         
  -1  -3  10        675.65        631.04        66.30 o                         
   0  -3  10        146.88        149.66        11.37 o                         
   1  -3  10        272.90        276.02        12.55 o                         
   2  -3  10        685.27        658.12        16.18 o                         
   3  -3  10       1232.57       1120.50        41.12 o                         
   4  -3  10        312.65        310.04        17.43 o                         
   5  -3  10          2.90          9.85        15.44 o                         
  -6  -2  10         14.09         14.75        16.33 o                         
  -5  -2  10          5.33         -4.86        11.57 o                         
  -4  -2  10         17.67         18.64         7.36 o                         
  -3  -2  10          0.22          9.62        10.52 o                         
  -2  -2  10        218.17        157.31        13.29 o                         
  -1  -2  10       1235.66       1166.26       118.96 o                         
   0  -2  10        333.27        317.64        28.04 o                         
   1  -2  10         46.00         37.31        11.02 o                         
   2  -2  10          8.18         17.58         8.99 o                         
   3  -2  10        868.32        959.45        16.56 o                         
   4  -2  10       1751.14       1905.47        51.53 o                         
   5  -2  10        423.18        379.61        41.91 o                         
  -6  -1  10         51.03         21.69        26.99 o                         
  -5  -1  10         54.30         51.36        13.07 o                         
  -4  -1  10        374.14        397.20        28.51 o                         
  -3  -1  10       2114.26       2117.48        88.66 o                         
  -2  -1  10        680.06        627.02        14.35 o                         
  -1  -1  10        321.87        302.94        25.19 o                         
   0  -1  10         15.08         12.13        11.28 o                         
   1  -1  10         28.03         23.03         9.08 o                         
   2  -1  10        104.27        119.71         9.62 o                         
   3  -1  10        190.49        162.92        12.77 o                         
   4  -1  10        190.85        205.12        12.93 o                         
   5  -1  10        359.12        367.31        13.56 o                         
   6  -1  10        238.75        219.00        15.53 o                         
  -5   0  10         19.32         11.66        13.53 o                         
  -4   0  10         30.54         28.23        13.19 o                         
  -3   0  10        736.25        753.13        17.60 o                         
  -2   0  10       1407.37       1434.64        36.46 o                         
  -1   0  10       1349.40       1427.23        21.47 o                         
   0   0  10        525.88        548.32        13.82 o                         
   1   0  10         50.17         58.06         9.25 o                         
   2   0  10       1183.38       1139.76        41.11 o                         
   3   0  10       3522.20       3673.56        60.36 o                         
   4   0  10        634.98        690.67        13.65 o                         
   5   0  10          4.45          9.32        10.62 o                         
   6   0  10          1.01         15.23        27.33 o                         
  -5   1  10          3.54          5.52        13.73 o                         
  -4   1  10        223.48        214.34        21.21 o                         
  -3   1  10         74.45         76.90        10.82 o                         
  -2   1  10        638.54        667.17        15.50 o                         
  -1   1  10       1341.83       1426.27        19.78 o                         
   0   1  10        190.40        214.37        10.71 o                         
   1   1  10         24.28         31.29         8.33 o                         
   2   1  10          8.06         13.44         9.03 o                         
   3   1  10        419.93        403.40        23.45 o                         
   4   1  10       1398.66       1390.84        26.30 o                         
   5   1  10        580.00        557.74        33.67 o                         
   6   1  10         49.38         76.52        25.76 o                         
  -5   2  10         87.49         73.35        19.64 o                         
  -4   2  10        277.30        275.04        15.94 o                         
  -3   2  10       1363.68       1328.06        32.31 o                         
  -2   2  10        715.06        799.83        15.47 o                         
  -1   2  10        298.20        304.23        10.81 o                         
   0   2  10         20.14         28.88         9.03 o                         
   1   2  10         30.00         25.50         9.31 o                         
   2   2  10       2100.55       2033.86        86.93 o                         
   3   2  10        164.37        172.75        11.79 o                         
   4   2  10        502.34        480.96        12.33 o                         
   5   2  10        170.40        194.15        24.45 o                         
   6   2  10         44.47         37.64        17.03 o                         
  -4   3  10         10.43        -13.73        27.34 o                         
  -3   3  10        517.18        559.97        16.17 o                         
  -2   3  10       1501.85       1661.23       120.91 o                         
  -1   3  10       1319.61       1333.56        43.58 o                         
   0   3  10          4.90          3.28        10.52 o                         
   1   3  10          3.52          2.43         8.67 o                         
   2   3  10       1494.78       1411.26        76.40 o                         
   3   3  10        939.22        861.99        20.61 o                         
   4   3  10        678.48        700.31        27.68 o                         
   5   3  10        197.15        216.73        13.95 o                         
   6   3  10          7.67         48.16        13.71 o                         
  -4   4  10        268.75        248.34        19.86 o                         
  -3   4  10         87.10        107.54        12.71 o                         
  -2   4  10         53.37         44.55        11.75 o                         
  -1   4  10        351.62        374.59        16.17 o                         
   0   4  10        417.29        468.29        20.44 o                         
   1   4  10         21.91         26.10        11.90 o                         
   2   4  10          1.68          3.37         7.89 o                         
   3   4  10        668.39        649.07        45.99 o                         
   4   4  10        966.78        943.55        57.30 o                         
   5   4  10        247.47        258.84        11.63 o                         
   6   4  10         39.86         68.73        22.22 o                         
  -3   5  10       1012.73       1004.65        75.12 o                         
  -2   5  10        561.16        520.85        20.55 o                         
  -1   5  10         56.95         58.26        14.97 o                         
   0   5  10         95.24         78.21        10.26 o                         
   1   5  10        465.47        448.06        41.67 o                         
   2   5  10        857.64        836.99        33.44 o                         
   3   5  10          3.36        -10.18        11.83 o                         
   4   5  10         70.43         80.16        13.98 o                         
   5   5  10         21.65         21.38        11.53 o                         
   6   5  10         39.52         53.48        16.32 o                         
  -2   6  10        330.11        251.74        14.38 o                         
  -1   6  10        705.08        680.84        16.29 o                         
   0   6  10        171.68        178.27        20.57 o                         
   1   6  10        190.12        173.24         9.53 o                         
   2   6  10        150.25        130.28         9.22 o                         
   3   6  10        420.89        380.18        15.68 o                         
   4   6  10        803.61        756.91        15.54 o                         
   5   6  10          3.60         -9.83        20.73 o                         
  -1   7  10        137.41        116.76        16.22 o                         
   0   7  10         15.83         17.62        13.10 o                         
   1   7  10         21.11         46.90        24.26 o                         
   2   7  10         53.76         36.37        15.49 o                         
   3   7  10        291.11        265.35        17.20 o                         
   4   7  10        138.94        130.21        36.39 o                         
   2   8  10         36.59         27.69        18.38 o                         
  -1  -7  11        526.65        495.21        30.25 o                         
   0  -7  11        142.40        149.97        22.80 o                         
   1  -7  11         41.81         37.41        23.25 o                         
  -4  -6  11          0.23         -2.71        22.63 o                         
  -3  -6  11        322.90        338.58        22.88 o                         
  -2  -6  11          0.93          4.89        15.57 o                         
  -1  -6  11        433.03        441.02        19.76 o                         
   0  -6  11        113.97        125.78        16.25 o                         
   1  -6  11          2.18          4.23        19.61 o                         
   2  -6  11         57.93         75.24        16.87 o                         
  -5  -5  11          1.86         -0.27        17.65 o                         
  -4  -5  11         84.38        103.46        15.97 o                         
  -3  -5  11       1613.26       1501.09        66.68 o                         
  -2  -5  11        349.82        317.13        31.07 o                         
  -1  -5  11         30.66         29.90        11.21 o                         
   0  -5  11         14.85         13.86        13.14 o                         
   1  -5  11          3.26          0.70        12.33 o                         
   2  -5  11        186.84        183.98        13.11 o                         
   3  -5  11        138.07        123.89        15.08 o                         
  -5  -4  11          1.79          3.96        14.74 o                         
  -4  -4  11          4.97          1.35        12.04 o                         
  -3  -4  11         47.64         54.07        16.16 o                         
  -2  -4  11        817.04        711.81        39.90 o                         
  -1  -4  11       1543.78       1454.66       149.07 o                         
   0  -4  11        241.79        257.24        32.48 o                         
   1  -4  11          4.58          8.39        11.73 o                         
   2  -4  11        437.30        400.16        13.24 o                         
   3  -4  11       1377.21       1322.47        56.05 o                         
   4  -4  11        520.57        473.98        19.17 o                         
  -5  -3  11         34.84         11.84        12.42 o                         
  -4  -3  11        348.10        334.22        20.54 o                         
  -3  -3  11        452.12        423.16        31.99 o                         
  -2  -3  11        235.32        199.57        13.07 o                         
  -1  -3  11        101.98         91.13        12.77 o                         
   0  -3  11        212.85        221.18        14.97 o                         
   1  -3  11         62.61         58.12        12.53 o                         
   2  -3  11         92.78         77.40        12.46 o                         
   3  -3  11         48.25         36.38        14.03 o                         
   4  -3  11        258.14        235.44        17.33 o                         
   5  -3  11        806.58        763.85        40.32 o                         
  -5  -2  11          2.64          2.79        12.50 o                         
  -4  -2  11        346.29        310.01        21.65 o                         
  -3  -2  11        851.38        810.37        25.06 o                         
  -2  -2  11       1194.62       1120.06        18.58 o                         
  -1  -2  11       1578.58       1532.53       108.63 o                         
   0  -2  11        103.96         93.90        11.92 o                         
   1  -2  11          5.93         14.52        11.08 o                         
   2  -2  11       1145.08       1099.78        25.91 o                         
   3  -2  11        238.71        252.55         9.98 o                         
   4  -2  11          0.80         -3.36        11.96 o                         
   5  -2  11        118.20        140.15        20.66 o                         
  -5  -1  11         12.37          7.27        14.33 o                         
  -4  -1  11         44.15         40.99        12.49 o                         
  -3  -1  11         41.15         41.04        10.41 o                         
  -2  -1  11       1089.08       1040.31        18.74 o                         
  -1  -1  11       1118.81       1057.66        87.39 o                         
   0  -1  11        142.34        138.12        13.71 o                         
   1  -1  11         94.46         99.80        10.88 o                         
   2  -1  11        417.83        437.50        13.16 o                         
   3  -1  11        980.42       1059.17        19.78 o                         
   4  -1  11        987.39       1006.39        35.33 o                         
   5  -1  11        360.38        379.69        29.80 o                         
   6  -1  11         81.37         79.35        18.17 o                         
  -5   0  11         11.29         -5.95        15.91 o                         
  -4   0  11        357.03        351.49        14.27 o                         
  -3   0  11        212.03        200.59        13.84 o                         
  -2   0  11        162.69        168.10        11.53 o                         
  -1   0  11         70.46         64.67        11.31 o                         
   0   0  11       1299.67       1296.77       101.44 o                         
   1   0  11         37.03         30.30        10.97 o                         
   2   0  11         27.25         35.89        11.38 o                         
   3   0  11        316.34        273.97        21.77 o                         
   4   0  11        293.59        339.88        28.30 o                         
   5   0  11        267.10        274.38        11.77 o                         
   6   0  11          4.19          4.45        13.91 o                         
  -5   1  11         17.86         31.62        16.49 o                         
  -4   1  11         67.75         77.11        16.34 o                         
  -3   1  11        618.33        664.02        17.22 o                         
  -2   1  11       2192.91       2252.77        35.71 o                         
  -1   1  11        331.37        371.02        12.64 o                         
   0   1  11          5.60         15.36        10.78 o                         
   1   1  11       1536.04       1584.71        76.78 o                         
   2   1  11        394.98        396.70        13.08 o                         
   3   1  11        198.04        206.24         9.77 o                         
   4   1  11        232.67        197.98        21.32 o                         
   5   1  11          0.54         -5.44        14.40 o                         
   6   1  11         22.12         47.87        18.83 o                         
  -4   2  11         13.48         40.83        16.53 o                         
  -3   2  11         52.21         56.95        11.13 o                         
  -2   2  11        475.39        479.62        19.63 o                         
  -1   2  11        830.63        907.62        14.24 o                         
   0   2  11        552.33        569.72        19.52 o                         
   1   2  11        140.72        151.51        18.04 o                         
   2   2  11        126.14        114.34        10.88 o                         
   3   2  11        826.61        824.45        14.08 o                         
   4   2  11        573.68        530.35        12.67 o                         
   5   2  11        109.52        110.38        20.90 o                         
   6   2  11        191.62        164.89        30.07 o                         
  -4   3  11        305.38        316.12        14.57 o                         
  -3   3  11        453.16        450.83        17.08 o                         
  -2   3  11        205.30        222.43        12.43 o                         
  -1   3  11         94.31        118.01        38.50 o                         
   0   3  11          8.58         14.55         9.84 o                         
   1   3  11         82.79         82.38        10.66 o                         
   2   3  11        409.35        427.06        31.70 o                         
   3   3  11         31.28         26.97        10.04 o                         
   4   3  11         89.70         98.66        12.85 o                         
   5   3  11        212.98        205.08        24.42 o                         
   6   3  11         58.15         71.66        15.23 o                         
  -3   4  11        137.32        130.38        17.86 o                         
  -2   4  11        687.50        671.57        71.88 o                         
  -1   4  11        223.95        272.31        13.36 o                         
   0   4  11        445.55        462.16        26.68 o                         
   1   4  11        182.20        213.72         9.63 o                         
   2   4  11         94.16         85.38        10.38 o                         
   3   4  11        949.98        897.19        75.31 o                         
   4   4  11          5.13          7.65         9.83 o                         
   5   4  11         26.70         42.41        25.97 o                         
   6   4  11        349.13        364.36        25.44 o                         
  -2   5  11        233.60        196.77        17.53 o                         
  -1   5  11        251.39        225.62        16.25 o                         
   0   5  11        325.54        310.33        11.69 o                         
   1   5  11        310.74        280.18        10.27 o                         
   2   5  11        434.90        407.58        30.38 o                         
   3   5  11        372.10        336.44        53.45 o                         
   4   5  11         84.48        109.74        39.58 o                         
   5   5  11        141.41        128.09        14.73 o                         
  -1   6  11         17.47          2.37        15.58 o                         
   0   6  11         88.47         73.69        11.13 o                         
   1   6  11          0.05         17.74        12.13 o                         
   2   6  11          0.70          3.34        15.41 o                         
   3   6  11          4.62         -5.24        11.85 o                         
   4   6  11        141.11        107.96        14.48 o                         
   5   6  11         17.79        -13.14        21.46 o                         
   0   7  11        332.57        335.60        23.63 o                         
   1   7  11         88.41         84.79        15.69 o                         
   2   7  11        281.06        229.07        19.21 o                         
   3   7  11         48.79         33.96        12.91 o                         
   4   7  11         13.61         -2.22        15.15 o                         
  -1  -7  12         31.15         10.32        30.64 o                         
  -3  -6  12        132.32        130.18        20.67 o                         
  -2  -6  12        851.09        816.96        26.67 o                         
  -1  -6  12        539.80        516.90        18.79 o                         
   0  -6  12         19.32        -10.29        24.12 o                         
   1  -6  12         52.47         38.20        18.65 o                         
  -4  -5  12         80.98         54.84        18.67 o                         
  -3  -5  12         11.38         -0.81        14.79 o                         
  -2  -5  12         38.07         32.75        18.03 o                         
  -1  -5  12        263.17        251.46        15.35 o                         
   0  -5  12        371.14        341.55        16.96 o                         
   1  -5  12         67.67         55.96        15.45 o                         
   2  -5  12        195.66        195.98        16.39 o                         
   3  -5  12        189.54        181.14        20.66 o                         
  -4  -4  12         80.42         78.19        15.82 o                         
  -3  -4  12         47.94         55.41        14.87 o                         
  -2  -4  12        774.00        727.19        39.06 o                         
  -1  -4  12         13.62          1.35        14.78 o                         
   0  -4  12        121.89        130.57        13.86 o                         
   1  -4  12         41.46         25.41        13.12 o                         
   2  -4  12          0.65         13.84        14.42 o                         
   3  -4  12          4.81          9.33        11.28 o                         
   4  -4  12        119.65        111.90        13.94 o                         
  -5  -3  12         57.49         56.65        17.98 o                         
  -4  -3  12          2.95          9.86        24.21 o                         
  -3  -3  12        266.06        275.77        15.82 o                         
  -2  -3  12       1291.83       1184.95        32.64 o                         
  -1  -3  12        369.04        351.90        25.34 o                         
   0  -3  12        428.80        429.57        14.76 o                         
   1  -3  12        560.87        578.22        13.45 o                         
   2  -3  12        282.00        295.55        12.58 o                         
   3  -3  12        242.59        225.17        27.30 o                         
   4  -3  12         71.14         60.85        15.26 o                         
  -5  -2  12         13.35         -3.12        16.75 o                         
  -4  -2  12         13.44          5.60        12.25 o                         
  -3  -2  12          2.32         -5.61        14.78 o                         
  -2  -2  12          4.46         -1.13         9.78 o                         
  -1  -2  12        552.50        526.63        65.05 o                         
   0  -2  12        160.17        151.00        26.95 o                         
   1  -2  12        113.70        107.02        10.74 o                         
   2  -2  12        345.44        329.77        16.80 o                         
   3  -2  12        234.27        241.63        18.73 o                         
   4  -2  12        314.18        320.13        16.12 o                         
   5  -2  12         83.09         50.45        19.69 o                         
  -5  -1  12         83.74         67.58        12.33 o                         
  -4  -1  12         64.81         67.73        16.42 o                         
  -3  -1  12        747.05        735.74        57.87 o                         
  -2  -1  12        354.62        359.94        20.12 o                         
  -1  -1  12          6.77          7.44        12.62 o                         
   0  -1  12        603.83        623.89        16.12 o                         
   1  -1  12          0.31         -0.04         8.61 o                         
   2  -1  12        134.63        126.81        27.03 o                         
   3  -1  12          1.64         25.00        12.29 o                         
   4  -1  12         42.19         57.70        12.23 o                         
   5  -1  12         19.12         31.61        12.89 o                         
  -5   0  12        176.64        154.58        33.87 o                         
  -4   0  12         34.02         82.16        33.59 o                         
  -3   0  12        249.94        247.03        15.26 o                         
  -2   0  12        266.17        295.02        15.39 o                         
  -1   0  12        400.27        407.00        15.02 o                         
   0   0  12       1066.11       1023.80        63.26 o                         
   1   0  12        408.19        442.65        42.47 o                         
   2   0  12        644.00        659.58        29.79 o                         
   3   0  12        370.90        347.67        22.95 o                         
   4   0  12         62.49         73.52        30.69 o                         
   5   0  12        274.89        307.39        14.91 o                         
  -4   1  12          2.35        -11.57        16.87 o                         
  -3   1  12          2.58          7.00        13.37 o                         
  -2   1  12         54.80         46.92        12.69 o                         
  -1   1  12         39.52         49.71        10.69 o                         
   0   1  12        106.71        116.64        10.77 o                         
   1   1  12        906.18        928.14        70.98 o                         
   2   1  12        372.24        388.26        13.16 o                         
   3   1  12        183.72        234.32        36.48 o                         
   4   1  12        114.26        117.86        16.47 o                         
   5   1  12         32.58         42.81        41.72 o                         
   6   1  12        358.08        320.71        94.06 o                         
  -4   2  12         44.09         17.87        16.03 o                         
  -3   2  12        288.22        284.19        12.75 o                         
  -2   2  12         78.26         99.93        12.13 o                         
  -1   2  12        546.88        536.03        38.93 o                         
   0   2  12        595.76        677.74        29.51 o                         
   1   2  12         12.89          6.70        13.19 o                         
   2   2  12         93.07        116.74        15.36 o                         
   3   2  12        170.21        174.83        10.66 o                         
   4   2  12         15.14          7.87        10.35 o                         
   5   2  12        166.44        160.09        14.46 o                         
   6   2  12         26.27         29.51        14.33 o                         
  -3   3  12        190.54        205.32        42.70 o                         
  -2   3  12         56.09         68.72        15.43 o                         
  -1   3  12        471.52        465.15        14.79 o                         
   0   3  12        541.20        640.75        51.31 o                         
   1   3  12        495.62        496.62        37.22 o                         
   2   3  12        725.45        759.73        15.76 o                         
   3   3  12         29.92        167.57       123.86 o                         
   4   3  12         24.11         20.45        21.85 o                         
   5   3  12        329.21        322.70        30.79 o                         
   6   3  12        513.35        502.36        26.13 o                         
  -3   4  12          0.35         -1.56        20.05 o                         
  -2   4  12          0.84         -6.54        11.99 o                         
  -1   4  12         18.77         18.18        12.42 o                         
   0   4  12         17.37         21.15         8.82 o                         
   1   4  12        407.20        455.20        14.30 o                         
   2   4  12        699.38        734.83        58.71 o                         
   3   4  12        348.01        324.13        40.25 o                         
   4   4  12          2.64          0.34        29.43 o                         
   5   4  12         54.18         73.27        18.12 o                         
  -2   5  12         18.93         10.17        20.05 o                         
  -1   5  12        349.16        310.03        32.77 o                         
   0   5  12        255.97        277.36        17.98 o                         
   1   5  12        310.26        316.31        16.53 o                         
   2   5  12          9.12         11.26        14.81 o                         
   3   5  12        167.07        196.79        12.12 o                         
   4   5  12        124.21         74.46        21.09 o                         
   5   5  12        134.82         70.31        20.19 o                         
  -1   6  12        142.09        111.11        30.32 o                         
   0   6  12        326.46        326.41        14.61 o                         
   1   6  12        947.93        966.80        79.56 o                         
   2   6  12        275.19        265.29        13.73 o                         
   3   6  12          2.72         12.26        55.95 o                         
   4   6  12         68.58         34.35        18.18 o                         
   2   7  12        298.40        226.01        15.94 o                         
  -2  -6  13          0.12         13.05        21.35 o                         
  -1  -6  13         16.21         18.02        19.43 o                         
   0  -6  13          1.77          5.09        16.16 o                         
  -3  -5  13        351.19        311.63        18.16 o                         
  -2  -5  13         36.95         47.78        19.22 o                         
  -1  -5  13        151.13        187.35        16.07 o                         
   0  -5  13        323.25        429.06        32.71 o                         
   1  -5  13         43.33         74.95        29.74 o                         
   2  -5  13          4.64         -4.31        15.77 o                         
  -4  -4  13         62.59         81.33        17.25 o                         
  -3  -4  13         57.64         49.88        18.01 o                         
  -2  -4  13         95.22         84.21        14.66 o                         
  -1  -4  13        105.51        106.43        17.30 o                         
   0  -4  13        388.55        482.63        17.17 o                         
   1  -4  13        883.46        963.79        17.94 o                         
   2  -4  13        468.08        529.13        18.09 o                         
   3  -4  13        133.08        111.80        18.45 o                         
  -4  -3  13          1.27         -8.67        16.64 o                         
  -3  -3  13          5.32         14.33        19.79 o                         
  -2  -3  13         55.84         57.76        14.39 o                         
  -1  -3  13        196.48        262.97        23.52 o                         
   0  -3  13          3.50          5.03        13.10 o                         
   1  -3  13        265.05        299.12        14.74 o                         
   2  -3  13        156.55        195.46        15.42 o                         
   3  -3  13        236.71        232.34        14.53 o                         
   4  -3  13          1.56          9.27        13.65 o                         
  -4  -2  13        369.52        397.67        20.11 o                         
  -3  -2  13        127.22        125.92        15.56 o                         
  -2  -2  13         24.66         27.17        14.33 o                         
  -1  -2  13        707.33        761.33        33.36 o                         
   0  -2  13        691.07        794.95       111.36 o                         
   1  -2  13        518.39        543.36        57.39 o                         
   2  -2  13         20.92          4.13        16.62 o                         
   3  -2  13        124.92        136.21        12.70 o                         
   4  -2  13         16.80         25.82        18.14 o                         
  -4  -1  13        358.91        340.15        30.89 o                         
  -3  -1  13        105.97         78.83        13.10 o                         
  -2  -1  13          1.88          1.87        14.74 o                         
  -1  -1  13         56.54         55.32        13.13 o                         
   0  -1  13        499.87        646.83        52.48 o                         
   1  -1  13        752.26        821.81        84.47 o                         
   2  -1  13        703.09        748.43        36.58 o                         
   3  -1  13        236.71        246.10        18.73 o                         
   4  -1  13         10.91         17.27        13.25 o                         
   5  -1  13        178.12        152.71        21.91 o                         
  -4   0  13         34.10         52.48        23.81 o                         
  -3   0  13         46.49         42.18        15.22 o                         
  -2   0  13          3.64         68.24        12.75 o                         
  -1   0  13        213.00        347.52        14.01 o                         
   0   0  13         17.72         27.19        16.21 o                         
   1   0  13         45.47         37.73        10.22 o                         
   2   0  13        983.02       1008.20        24.82 o                         
   3   0  13        386.26        382.04        11.32 o                         
   4   0  13         47.69         69.56        15.15 o                         
   5   0  13          5.97         -2.14        13.24 o                         
  -4   1  13        316.29        343.08        19.14 o                         
  -3   1  13          7.51          9.37        16.63 o                         
  -2   1  13         84.55        112.23        14.17 o                         
  -1   1  13        347.04        517.66        15.60 o                         
   0   1  13        710.69        950.28        17.86 o                         
   1   1  13       1310.37       1372.50        50.43 o                         
   2   1  13         76.89         81.18        12.34 o                         
   3   1  13         39.23         41.17        13.17 o                         
   4   1  13         26.04         22.97        14.89 o                         
   5   1  13        254.14        281.14        16.28 o                         
  -3   2  13        235.43        240.07        18.32 o                         
  -2   2  13         47.53         84.06        12.87 o                         
  -1   2  13          1.50         11.30        12.46 o                         
   0   2  13        229.81        347.18        12.33 o                         
   1   2  13       1401.96       1578.91        90.38 o                         
   2   2  13        835.65        936.49        44.45 o                         
   3   2  13         10.78         17.53        11.23 o                         
   4   2  13          3.46         21.71        27.17 o                         
   5   2  13        302.29        296.94        20.07 o                         
  -3   3  13         34.57         22.93        21.56 o                         
  -2   3  13         18.70         34.07        17.22 o                         
  -1   3  13        276.10        277.27        14.19 o                         
   0   3  13        315.38        331.33        41.27 o                         
   1   3  13         28.81         29.49        13.81 o                         
   2   3  13        676.98        689.61        37.95 o                         
   3   3  13         98.66         95.88        11.44 o                         
   4   3  13          0.46        -17.52        21.37 o                         
   5   3  13         14.77         37.81        15.08 o                         
  -2   4  13         14.07         31.09        17.79 o                         
  -1   4  13         62.40        132.62        20.91 o                         
   0   4  13        820.61       1043.80        19.62 o                         
   1   4  13        703.73        792.98        16.29 o                         
   2   4  13         22.42         48.32        12.33 o                         
   3   4  13          1.27         21.86        14.42 o                         
   4   4  13         45.09         50.16        25.43 o                         
   5   4  13        273.30        266.65        32.25 o                         
  -1   5  13          1.98         42.60        26.99 o                         
   0   5  13        333.57        294.70        29.09 o                         
   1   5  13        765.09        792.61        31.07 o                         
   2   5  13        365.89        412.14        16.65 o                         
   3   5  13         95.25         84.22        10.94 o                         
   4   5  13         49.92         82.75        15.06 o                         
   0   6  13        187.23        172.52        15.82 o                         
   1   6  13          3.30          6.73        29.58 o                         
   2   6  13         82.10         70.47        15.37 o                         
   3   6  13         54.18         62.86        14.49 o                         
  -2  -5  14         11.30         15.87        22.58 o                         
  -1  -5  14          2.88         12.61        17.28 o                         
   0  -5  14         90.97         97.89        18.49 o                         
   1  -5  14        258.42        241.94        23.27 o                         
  -3  -4  14         46.13         75.58        20.60 o                         
  -2  -4  14          3.10         25.74        19.05 o                         
  -1  -4  14         91.69        137.11        19.71 o                         
   0  -4  14        215.46        247.30        32.28 o                         
   1  -4  14          9.19          5.17        27.29 o                         
   2  -4  14        233.75        188.43        18.97 o                         
  -3  -3  14         73.12        116.69        17.98 o                         
  -2  -3  14         29.50         60.99        17.32 o                         
  -1  -3  14        111.09        139.37        16.41 o                         
   0  -3  14        566.80        599.75        21.25 o                         
   1  -3  14       1004.41       1066.49        21.31 o                         
   2  -3  14        383.94        385.50        25.68 o                         
   3  -3  14          1.81          9.93        32.11 o                         
  -4  -2  14        177.75        124.20        33.32 o                         
  -3  -2  14        234.07        238.37        18.96 o                         
  -2  -2  14         19.96         15.65        14.49 o                         
  -1  -2  14         18.60         21.34        13.31 o                         
   0  -2  14          1.16         26.65        13.97 o                         
   1  -2  14        573.84        618.63        16.24 o                         
   2  -2  14        812.05        866.48        53.78 o                         
   3  -2  14         72.53         95.67        26.53 o                         
   4  -2  14          5.39        -11.21        19.75 o                         
  -4  -1  14        136.35        150.00        18.38 o                         
  -3  -1  14          7.85         22.88        15.14 o                         
  -2  -1  14          0.70         18.80        13.38 o                         
  -1  -1  14        169.50        242.40        16.70 o                         
   0  -1  14        685.76        811.38        41.80 o                         
   1  -1  14         50.26         86.45        19.55 o                         
   2  -1  14        224.83        207.67        15.31 o                         
   3  -1  14        130.68        110.86        18.96 o                         
   4  -1  14          0.54         67.76        30.14 o                         
  -3   0  14        254.28        183.28       135.31 o                         
  -2   0  14          2.12          4.68        21.56 o                         
  -1   0  14          9.72         50.57        13.42 o                         
   0   0  14        687.53        837.22        14.08 o                         
   1   0  14       1200.04       1341.53        73.41 o                         
   2   0  14        299.15        306.80        11.07 o                         
   3   0  14         21.42         29.99        21.47 o                         
   4   0  14         89.48        126.44        13.76 o                         
  -3   1  14        243.91        241.87        20.09 o                         
  -2   1  14         13.38         32.27        12.58 o                         
  -1   1  14         52.98         97.68        14.59 o                         
   0   1  14         53.84         71.13        10.60 o                         
   1   1  14        615.39        709.91        13.19 o                         
   2   1  14        447.65        509.39        15.54 o                         
   3   1  14        111.29        107.04        12.32 o                         
   4   1  14         67.68         64.98        11.98 o                         
   5   1  14        120.46        166.52        34.43 o                         
  -3   2  14          2.15         -6.22        20.52 o                         
  -2   2  14          1.26         19.75        16.79 o                         
  -1   2  14        282.37        451.80        23.87 o                         
   0   2  14        509.36        622.99        14.52 o                         
   1   2  14        146.02        165.10        10.94 o                         
   2   2  14          8.35         19.76        11.83 o                         
   3   2  14         16.61         34.19        12.00 o                         
   4   2  14          1.08         37.62        13.24 o                         
   5   2  14          8.01         27.30        15.45 o                         
  -2   3  14         44.21         68.50        15.85 o                         
  -1   3  14        103.26        153.00        16.29 o                         
   0   3  14        332.89        535.52        35.49 o                         
   1   3  14        474.66        647.15        45.42 o                         
   2   3  14        252.47        262.77        25.18 o                         
   3   3  14         87.28        106.55        13.91 o                         
   4   3  14         75.42         85.03        14.92 o                         
  -1   4  14         11.61         31.80        19.01 o                         
   0   4  14          9.97         11.31        15.57 o                         
   1   4  14        173.17        223.50        15.90 o                         
   2   4  14        317.87        358.14        14.02 o                         
   3   4  14        112.93         73.76        16.11 o                         
   4   4  14         89.91         90.04        13.97 o                         
   0   5  14        202.07        200.58        20.66 o                         
   1   5  14        171.06        196.49        34.77 o                         
   2   5  14          0.55         -9.52        36.34 o                         
   3   5  14          7.10          4.94        12.66 o                         
  -2  -4  15         31.83         33.01        20.67 o                         
  -1  -4  15          4.26          3.37        22.79 o                         
   0  -4  15        146.47        121.75        18.56 o                         
   1  -4  15        541.54        510.30        21.62 o                         
  -2  -3  15         48.22         35.29        14.77 o                         
  -1  -3  15         20.59          6.46        18.78 o                         
   0  -3  15         20.40         20.00        17.68 o                         
   1  -3  15        116.26        114.84        16.79 o                         
   2  -3  15        169.94        172.34        35.73 o                         
  -3  -2  15         67.71         72.42        21.70 o                         
  -2  -2  15         30.95         13.73        18.25 o                         
  -1  -2  15        137.69        143.42        18.24 o                         
   0  -2  15        413.31        374.51        29.27 o                         
   1  -2  15        186.15        173.26        17.39 o                         
   2  -2  15         57.64         64.74        21.88 o                         
   3  -2  15         17.77         17.51        38.25 o                         
  -3  -1  15        241.44        224.00        22.83 o                         
  -2  -1  15         61.22         75.55        15.04 o                         
  -1  -1  15         30.19         31.20        16.85 o                         
   0  -1  15        150.95        159.81        14.87 o                         
   1  -1  15        323.12        351.68        27.18 o                         
   2  -1  15        226.31        226.49        16.95 o                         
   3  -1  15        174.88        151.67        19.00 o                         
  -3   0  15          4.18        -15.28        39.18 o                         
  -2   0  15          8.10         16.47        23.61 o                         
  -1   0  15          0.14         -7.62        16.77 o                         
   0   0  15          0.65         20.32        16.21 o                         
   1   0  15         54.28         44.27        12.05 o                         
   2   0  15         15.69         -8.65        29.43 o                         
   3   0  15        107.53         93.79        14.28 o                         
   4   0  15        155.44        189.60        17.24 o                         
  -2   1  15        107.85        104.89        19.13 o                         
  -1   1  15         31.21         51.35        15.18 o                         
   0   1  15        279.47        274.76        11.60 o                         
   1   1  15        249.70        223.11        26.48 o                         
   2   1  15        159.91        170.62        15.32 o                         
   3   1  15         52.55         44.15        13.29 o                         
   4   1  15        161.00        160.89        17.33 o                         
  -2   2  15         92.08         52.76        26.08 o                         
  -1   2  15        187.92        214.25        26.72 o                         
   0   2  15        228.27        253.54        17.43 o                         
   1   2  15        109.07        135.20        24.00 o                         
   2   2  15         88.00         89.40        14.03 o                         
   3   2  15        290.67        245.90        14.46 o                         
   4   2  15        293.68        235.62        19.17 o                         
  -1   3  15          3.88         13.19        15.10 o                         
   0   3  15         45.51         56.55        17.31 o                         
   1   3  15         18.92         26.11        12.44 o                         
   2   3  15          3.24         -3.81        10.74 o                         
   3   3  15          7.19         20.76        14.51 o                         
   4   3  15          9.11        -15.51        15.51 o                         
   0   4  15         80.92         49.11        16.27 o                         
   1   4  15          1.71         31.18        23.26 o                         
   2   4  15        190.94        194.70        28.01 o                         
   3   4  15        251.80        247.60        34.49 o                         
  -1  -3  16        121.39        109.75        22.04 o                         
   0  -3  16        138.41        141.10        19.32 o                         
   1  -3  16        144.65        150.41        19.96 o                         
  -2  -2  16         84.25         56.75        30.83 o                         
  -1  -2  16        185.15        170.03        21.30 o                         
   0  -2  16        209.09        185.20        26.23 o                         
   1  -2  16          4.63          2.86        14.62 o                         
   2  -2  16         15.88         34.57        24.33 o                         
  -2  -1  16         15.14         48.55        21.12 o                         
  -1  -1  16         40.78         39.67        17.77 o                         
   0  -1  16          0.24         12.47        16.43 o                         
   1  -1  16         11.86          7.65        16.84 o                         
   2  -1  16          2.44         29.47        17.88 o                         
   3  -1  16         37.57         -0.98        17.61 o                         
  -2   0  16        263.42        183.19        18.88 o                         
  -1   0  16        441.30        431.78        19.91 o                         
   0   0  16         41.97         50.97        13.35 o                         
   1   0  16          3.85         19.52        14.62 o                         
   2   0  16        152.81        160.70        15.29 o                         
   3   0  16        535.03        508.72        16.12 o                         
  -1   1  16        122.72        130.19        18.33 o                         
   0   1  16        232.69        226.38        15.53 o                         
   1   1  16         34.98         51.48        17.13 o                         
   2   1  16         25.26         17.61        12.93 o                         
   3   1  16         10.50         21.73        16.31 o                         
  -1   2  16        109.02         88.63        15.72 o                         
   0   2  16         83.93        113.60        18.54 o                         
   1   2  16         12.58        -24.12        24.12 o                         
   2   2  16        121.75        102.81        27.64 o                         
   3   2  16        291.14        247.36        18.77 o                         
   0   3  16         36.32         19.15        18.64 o                         
   1   3  16         24.26         16.91        33.77 o                         
   2   3  16         47.24         41.31        41.44 o                         
   0  -1  17        111.61        105.02        18.85 o                         
   1  -1  17         15.23         12.99        17.63 o                         
   0   0  17        132.87        116.49        19.62 o                         
   1   0  17         65.77         65.55        21.57 o                         
   1   1  17          1.37          7.12        25.30 o                         
                                                                                
