# Supplementary material for: Syntheses and crystal structures of di­chlorido­(2,6-di­methyl­pyrazine-κN)(methanol-κO)zinc(II), di­bromido­(2,6-di­methyl­pyrazine-κN)(methanol-κO)zinc(II) and aqua­(2,6-di­methyl­pyrazine-κN)di­iodido­zinc(II)
Source: Acta Crystallogr E Crystallogr Commun. 2026 Mar 24;82(Pt 4):388–93. doi: 10.1107/S2056989026002902 (PMC13055987; doi:10.1107/S2056989026002902)
Supplement: Supplementary file 3 [file e-82-00388-2sup3.hkl]

data_2                                                                          
_shelx_title ' ZnBr2(2,6-Dimethylpyrazin)*MeOH in P2(1)/n at 170 K (r26d17)'    
_shelx_refln_list_code          4                                               
_shelx_F_calc_maximum      182.06                                               
_exptl_crystal_F_000       704.00                                               
_reflns_d_resolution_high  0.7554                                               
                                                                                
loop_                                                                           
 _space_group_symop_operation_xyz                                               
 'x, y, z'                                                                      
 '-x+1/2, y+1/2, -z+1/2'                                                        
 '-x, -y, -z'                                                                   
 'x-1/2, -y-1/2, z-1/2'                                                         
                                                                                
_cell_length_a     7.1931                                                       
_cell_length_b    15.2428                                                       
_cell_length_c    11.4186                                                       
_cell_angle_alpha  90.000                                                       
_cell_angle_beta  103.937                                                       
_cell_angle_gamma  90.000                                                       
                                                                                
_shelx_F_squared_multiplier     1.000                                           
                                                                                
loop_                                                                           
 _refln_index_h                                                                 
 _refln_index_k                                                                 
 _refln_index_l                                                                 
 _refln_F_squared_calc                                                          
 _refln_F_squared_meas                                                          
 _refln_F_squared_sigma                                                         
 _refln_observed_status                                                         
   4   0   0       4019.02       4029.33        42.60 o                         
   6   0   0       1389.71       1467.39        42.48 o                         
   8   0   0       1377.45       1456.49       100.62 o                         
   1   1   0       7322.85       6306.27       135.12 o                         
   2   1   0      29683.50      30224.12       346.48 o                         
   3   1   0      10358.53      10185.34        55.36 o                         
   4   1   0      10261.08      10650.24       171.04 o                         
   5   1   0        223.70        217.23        19.20 o                         
   6   1   0       1346.12       1570.53        71.61 o                         
   7   1   0          7.79         59.94        22.77 o                         
   8   1   0       1645.54       1519.76        58.62 o                         
   9   1   0        512.97        466.48        39.75 o                         
   0   2   0       5815.05       4931.79        93.61 o                         
   1   2   0       5994.41       5277.92        52.86 o                         
   2   2   0       1445.90       1372.23        32.29 o                         
   3   2   0       2194.04       1982.16        27.92 o                         
   4   2   0         37.61         26.00        20.86 o                         
   5   2   0       1397.36       1331.25        23.86 o                         
   6   2   0        239.34        235.51        28.12 o                         
   7   2   0        708.67        750.96        24.58 o                         
   8   2   0        173.53        175.60        45.53 o                         
   9   2   0        320.19        343.61        37.33 o                         
   1   3   0       6970.76       6212.56        59.16 o                         
   2   3   0         69.32         52.34        26.09 o                         
   3   3   0       6737.24       6198.53        36.03 o                         
   4   3   0       3509.43       3473.18        31.48 o                         
   5   3   0        450.07        446.69        19.91 o                         
   6   3   0       6043.94       6326.18        70.47 o                         
   7   3   0        797.81        796.17        23.06 o                         
   8   3   0       1050.55        978.46        41.93 o                         
   9   3   0         42.40         73.60        27.94 o                         
   0   4   0        607.72        531.04        60.58 o                         
   1   4   0      30053.24      32491.65       302.72 o                         
   2   4   0      15281.78      15227.11       133.63 o                         
   3   4   0       7038.97       6935.43        40.37 o                         
   4   4   0      28165.26      29776.67       203.47 o                         
   5   4   0       1118.67       1109.41        38.21 o                         
   6   4   0       3141.87       3260.37        53.93 o                         
   7   4   0        210.82        215.66        24.27 o                         
   8   4   0        229.83        202.83        25.32 o                         
   9   4   0          5.48         -1.30        30.83 o                         
   1   5   0         51.32         47.21        23.89 o                         
   2   5   0       4281.33       4176.90        33.43 o                         
   3   5   0       1140.40       1163.43        31.22 o                         
   4   5   0          0.08          8.65        19.43 o                         
   5   5   0       7983.72       8136.91        57.05 o                         
   6   5   0       1381.88       1450.75        33.78 o                         
   7   5   0       4456.82       4569.90        46.36 o                         
   8   5   0         14.11         23.16        38.89 o                         
   0   6   0      14499.15      15242.32       111.58 o                         
   1   6   0        862.64        791.88        26.76 o                         
   2   6   0       6075.48       6192.35        38.62 o                         
   3   6   0       3862.29       3676.84        40.24 o                         
   4   6   0        785.84        822.54        23.56 o                         
   5   6   0       1521.19       1481.76        29.58 o                         
   6   6   0        361.90        388.19        22.93 o                         
   7   6   0        629.78        636.35        24.98 o                         
   8   6   0        247.90        263.16        27.87 o                         
   1   7   0       3038.60       3014.91        32.97 o                         
   2   7   0       1015.01        945.86        27.09 o                         
   3   7   0       2433.86       2528.37        51.06 o                         
   4   7   0         13.39         12.38        23.10 o                         
   5   7   0       1200.53       1252.62        36.19 o                         
   6   7   0        200.03        221.66        24.27 o                         
   7   7   0       1281.59       1401.68        68.24 o                         
   8   7   0         15.57         29.41        38.59 o                         
   0   8   0       7966.51       7475.88        68.19 o                         
   1   8   0       7353.71       6916.38        58.64 o                         
   2   8   0        272.91        240.46        26.27 o                         
   3   8   0       7440.27       7555.36        39.97 o                         
   4   8   0       1856.90       1891.92        28.00 o                         
   5   8   0       2879.77       3037.83        44.30 o                         
   6   8   0         14.37         40.38        26.64 o                         
   7   8   0        195.71        238.16        45.22 o                         
   8   8   0        964.91        899.15       156.15 o                         
   1   9   0       1202.45       1096.32        24.35 o                         
   2   9   0        169.56        158.41        30.82 o                         
   3   9   0       2553.82       2432.17        41.64 o                         
   4   9   0       2556.38       2697.06        54.08 o                         
   5   9   0        517.14        548.80        23.72 o                         
   6   9   0       5005.53       5350.79        35.84 o                         
   7   9   0        372.58        444.53        34.00 o                         
   8   9   0        582.20        505.61        37.69 o                         
   0  10   0       6104.03       6580.78        59.95 o                         
   1  10   0        405.14        349.92        27.66 o                         
   2  10   0       7972.20       8332.50        58.75 o                         
   3  10   0       1977.87       1964.46        31.00 o                         
   4  10   0       5819.17       6125.69        37.18 o                         
   5  10   0       1004.68       1043.33        26.79 o                         
   6  10   0        807.72        867.47        25.94 o                         
   7  10   0        191.74        137.07        38.12 o                         
   8  10   0          1.55         47.36        47.62 o                         
   1  11   0       1658.00       1651.74        28.47 o                         
   2  11   0        687.29        735.27        40.55 o                         
   3  11   0       1742.86       1837.24        40.27 o                         
   4  11   0        112.01         95.74        25.67 o                         
   5  11   0        288.68        289.69        22.72 o                         
   6  11   0         11.22         40.46        33.97 o                         
   7  11   0        291.16        272.80        37.13 o                         
   0  12   0       4656.63       4732.87        44.38 o                         
   1  12   0       4971.36       5065.34        96.79 o                         
   2  12   0        217.36        255.36        32.68 o                         
   3  12   0        964.77       1002.20        29.89 o                         
   4  12   0       1182.34       1227.91        27.95 o                         
   5  12   0        198.46        210.62        31.63 o                         
   6  12   0         49.26         47.54        36.48 o                         
   7  12   0        217.57        208.01        28.64 o                         
   1  13   0         67.08         47.43        26.47 o                         
   2  13   0       4448.08       4673.05        68.38 o                         
   3  13   0         26.07         63.62        29.07 o                         
   4  13   0       1668.56       1659.72        27.04 o                         
   5  13   0        119.19        116.95        29.93 o                         
   6  13   0        166.68        206.60        31.82 o                         
   7  13   0         85.40         91.69        47.87 o                         
   0  14   0       7888.32       8246.40        63.72 o                         
   1  14   0       7507.58       7760.68        70.02 o                         
   2  14   0       3322.43       3364.44        43.88 o                         
   3  14   0        753.66        708.17        24.71 o                         
   4  14   0        360.92        345.15        30.40 o                         
   5  14   0        117.57        141.28        29.25 o                         
   6  14   0        212.77        181.34        29.01 o                         
   1  15   0        989.49       1055.39        25.21 o                         
   2  15   0         11.77        -11.26        33.81 o                         
   3  15   0       1392.53       1258.08        42.92 o                         
   4  15   0         33.76         14.52        33.31 o                         
   5  15   0         12.92          5.13        31.98 o                         
   6  15   0        114.59        106.16        28.28 o                         
   0  16   0        101.84        145.73        41.23 o                         
   1  16   0         48.79         38.28        25.40 o                         
   2  16   0        177.72        143.19        36.39 o                         
   3  16   0        769.26        867.62        62.47 o                         
   4  16   0        774.14        724.43        35.29 o                         
   5  16   0        444.66        454.14        89.78 o                         
   1  17   0          5.21         42.08        34.65 o                         
   2  17   0         92.64         59.89        35.22 o                         
   3  17   0         82.91        162.11        74.73 o                         
   4  17   0        555.76        506.66        46.95 o                         
   0  18   0         96.26        101.53        39.23 o                         
   1  18   0       1413.68       1303.97        32.67 o                         
   2  18   0         40.60         84.91        38.80 o                         
   3  18   0       2603.77       2371.01        59.74 o                         
   4  18   0        369.44        358.30        39.09 o                         
   1  19   0        235.18        239.14        32.73 o                         
   2  19   0         35.70        -26.66        39.93 o                         
   3  19   0        189.30        205.12        44.01 o                         
   0  20   0        164.78        189.38        44.24 o                         
   1  20   0        926.67        772.68        61.27 o                         
  -9   0   1        210.31        221.88       118.97 o                         
  -7   0   1       1208.83       1262.66        66.10 o                         
  -5   0   1        382.07        291.96        32.91 o                         
  -3   0   1       9424.31       8677.87        62.62 o                         
   1   0   1      20336.87      19762.67       219.13 o                         
   3   0   1        261.25        170.92        28.42 o                         
   5   0   1       1306.67       1132.11        35.52 o                         
   7   0   1       5863.83       6148.66        89.48 o                         
   9   0   1       1506.55       1370.59        67.41 o                         
  -9   1   1        446.05        461.58        39.87 o                         
  -8   1   1        401.77        426.25        41.07 o                         
  -7   1   1          9.96         13.62        22.80 o                         
  -6   1   1         58.07         63.53        25.05 o                         
  -5   1   1        880.36       1006.23       102.00 o                         
  -4   1   1       2595.53       2591.88        28.20 o                         
  -3   1   1      13154.76      12601.07        77.64 o                         
  -2   1   1       5637.77       4983.81        98.71 o                         
  -1   1   1       4347.06       3628.98        45.74 o                         
   0   1   1       1755.21       1302.22        94.44 o                         
   1   1   1       5043.42       4266.06        53.18 o                         
   2   1   1       8354.46       7814.10        80.51 o                         
   3   1   1        947.48        986.03        27.05 o                         
   4   1   1        297.59        296.43        21.85 o                         
   5   1   1       2253.61       2298.97        24.76 o                         
   6   1   1         70.66         69.37        24.53 o                         
   7   1   1        682.82        714.65        26.79 o                         
   8   1   1        426.65        416.86        31.50 o                         
   9   1   1        195.51        166.28        31.52 o                         
  -9   2   1        792.81        775.78        67.56 o                         
  -8   2   1        179.97        182.21        37.42 o                         
  -7   2   1       1746.64       1834.72        23.57 o                         
  -6   2   1       1478.18       1579.01        27.08 o                         
  -5   2   1       3106.91       2950.42        48.11 o                         
  -4   2   1       7939.62       7682.42        37.62 o                         
  -3   2   1       3198.98       2810.01        28.59 o                         
  -2   2   1       1779.31       1580.21        28.90 o                         
  -1   2   1       2802.28       2326.63        44.26 o                         
   0   2   1      21372.23      20754.88       220.95 o                         
   1   2   1       3974.19       3476.52        49.99 o                         
   2   2   1          1.89          1.21        23.49 o                         
   3   2   1       1782.23       1871.69        27.60 o                         
   4   2   1       3469.84       3539.60        52.18 o                         
   5   2   1         25.80         38.09        18.53 o                         
   6   2   1        429.48        481.30        25.37 o                         
   7   2   1        246.98        265.01        23.22 o                         
   8   2   1       2377.83       2295.48        55.95 o                         
   9   2   1        216.94        175.20        35.46 o                         
  -9   3   1        143.51        104.77        28.81 o                         
  -8   3   1         25.14         19.65        24.99 o                         
  -7   3   1       4082.89       4283.59        39.65 o                         
  -6   3   1         44.00         22.57        22.88 o                         
  -5   3   1       5916.48       5955.48        31.73 o                         
  -4   3   1       3598.91       3481.08        47.85 o                         
  -3   3   1        160.57        140.71        18.38 o                         
  -2   3   1      15271.45      14654.97        76.65 o                         
  -1   3   1         17.30         26.77        31.68 o                         
   0   3   1       3442.81       3129.14        47.84 o                         
   1   3   1       3987.09       3484.40        45.99 o                         
   2   3   1       1383.43       1330.87        30.43 o                         
   3   3   1        977.00        921.08        26.77 o                         
   4   3   1       9057.57       9215.17        42.39 o                         
   5   3   1       1265.33       1186.44        25.60 o                         
   6   3   1       6578.83       7015.63        50.05 o                         
   7   3   1        711.58        752.48        27.59 o                         
   8   3   1        120.05        113.59        29.04 o                         
  -9   4   1        493.75        404.51        29.67 o                         
  -8   4   1        122.60        100.47        30.65 o                         
  -7   4   1         57.60         76.64        21.40 o                         
  -6   4   1         59.36         70.36        45.80 o                         
  -5   4   1       7474.12       7421.47        33.40 o                         
  -4   4   1         95.90         76.03        21.11 o                         
  -3   4   1      17471.38      17353.76        87.65 o                         
  -2   4   1       3238.14       2965.86        36.77 o                         
  -1   4   1       8381.97       8005.61        51.24 o                         
   0   4   1       8385.10       7997.01        64.41 o                         
   1   4   1      15407.34      14928.29       101.71 o                         
   2   4   1       6195.03       5790.51        83.06 o                         
   3   4   1      27906.21      29488.71        73.28 o                         
   4   4   1       3450.47       3319.14        29.60 o                         
   5   4   1       6619.26       6593.63       124.81 o                         
   6   4   1       2715.75       2865.44        33.07 o                         
   7   4   1         72.92         64.58        20.95 o                         
   8   4   1       1475.02       1369.86        32.45 o                         
  -9   5   1         79.11         32.72        48.57 o                         
  -8   5   1       1310.09       1320.36        49.44 o                         
  -7   5   1       1159.75       1147.26        46.63 o                         
  -6   5   1       6376.78       6696.71       108.31 o                         
  -5   5   1       1335.67       1253.89        21.93 o                         
  -4   5   1       4565.67       4591.19        33.40 o                         
  -3   5   1       1372.70       1366.25        28.64 o                         
  -2   5   1       1462.01       1424.49        27.78 o                         
  -1   5   1        181.89        191.44        28.99 o                         
   0   5   1       4989.97       4749.83        53.00 o                         
   1   5   1      11700.54      11273.21        99.71 o                         
   2   5   1       3361.18       3157.17        35.24 o                         
   3   5   1       5150.47       5009.65        39.00 o                         
   4   5   1        491.19        488.49        20.64 o                         
   5   5   1        656.63        617.97        24.30 o                         
   6   5   1       2461.50       2579.98        31.76 o                         
   7   5   1        542.11        483.44        24.34 o                         
   8   5   1        561.28        580.86        42.00 o                         
  -8   6   1       3192.74       3143.99        34.43 o                         
  -7   6   1       1283.31       1349.67        28.01 o                         
  -6   6   1        373.33        369.21        23.02 o                         
  -5   6   1       2650.14       2601.93        23.89 o                         
  -4   6   1       1132.03       1167.66        24.73 o                         
  -3   6   1       6064.38       6033.26        84.11 o                         
  -2   6   1       1345.03       1158.05        30.85 o                         
  -1   6   1       9502.10       9610.04       111.07 o                         
   0   6   1       6682.91       6453.05        65.21 o                         
   1   6   1       3066.38       2819.89        37.92 o                         
   2   6   1       2359.30       2352.69        36.12 o                         
   3   6   1         31.50         37.57        24.15 o                         
   4   6   1      12802.82      13370.28       166.03 o                         
   5   6   1          5.20         31.94        25.63 o                         
   6   6   1       2078.64       2164.15        47.57 o                         
   7   6   1        125.55        120.74        28.63 o                         
   8   6   1         28.96         26.57        27.31 o                         
  -8   7   1        334.41        333.12        31.42 o                         
  -7   7   1        372.61        390.85        36.27 o                         
  -6   7   1       4630.25       4911.68        40.20 o                         
  -5   7   1        146.78        161.31        28.92 o                         
  -4   7   1       3323.95       3355.13        35.33 o                         
  -3   7   1       1785.59       1774.96        23.41 o                         
  -2   7   1       2125.00       2224.68        32.90 o                         
  -1   7   1       1757.25       1820.57        32.97 o                         
   0   7   1      16509.76      17469.38       168.47 o                         
   1   7   1       1168.66        943.21        27.74 o                         
   2   7   1      18631.37      19611.34       102.26 o                         
   3   7   1       2141.50       2142.83        27.92 o                         
   4   7   1        906.09        912.53        23.71 o                         
   5   7   1        161.07        176.48        25.64 o                         
   6   7   1        308.68        308.95        34.71 o                         
   7   7   1        169.38        169.26        36.76 o                         
   8   7   1         25.81         19.75        42.07 o                         
  -8   8   1        228.76        246.43        41.75 o                         
  -7   8   1       1092.46       1157.29        31.08 o                         
  -6   8   1        108.00         79.79        31.15 o                         
  -5   8   1         96.85        138.30        28.46 o                         
  -4   8   1       3347.71       3162.33        77.77 o                         
  -3   8   1         54.26         47.47        19.69 o                         
  -2   8   1       6169.97       5983.89        40.54 o                         
  -1   8   1      10322.76      10297.38        62.88 o                         
   0   8   1       7404.96       7472.57        49.55 o                         
   1   8   1       6853.31       7023.14        55.32 o                         
   2   8   1      11515.96      11554.49       223.74 o                         
   3   8   1         76.63         80.76        24.81 o                         
   4   8   1       8445.83       8546.80        66.42 o                         
   5   8   1          6.65         17.36        26.59 o                         
   6   8   1       1890.29       1884.01        46.73 o                         
   7   8   1        825.07        824.50        34.96 o                         
   8   8   1        199.84        162.26        41.96 o                         
  -8   9   1        220.14        212.17        30.52 o                         
  -7   9   1       2694.09       2827.91        47.25 o                         
  -6   9   1        352.64        379.16        20.63 o                         
  -5   9   1       2621.68       2735.37        36.97 o                         
  -4   9   1       2795.95       2784.96        43.60 o                         
  -3   9   1        829.90        848.86        26.47 o                         
  -2   9   1       4795.31       4774.29        46.23 o                         
  -1   9   1       1526.13       1596.92        26.14 o                         
   0   9   1        181.40        164.74        25.68 o                         
   1   9   1       1391.34       1223.28        28.08 o                         
   2   9   1       1178.04       1172.91        32.78 o                         
   3   9   1        280.66        271.52        22.68 o                         
   4   9   1        514.32        596.51        31.81 o                         
   5   9   1       2044.94       2123.32        29.15 o                         
   6   9   1        199.90        187.68        24.13 o                         
   7   9   1        888.64        951.59        32.87 o                         
   8   9   1        563.50        476.24        39.46 o                         
  -8  10   1          7.39        -32.17        32.17 o                         
  -7  10   1          0.30        -13.47        25.84 o                         
  -6  10   1       2080.14       2181.44        39.03 o                         
  -5  10   1       1063.04       1133.39        27.25 o                         
  -4  10   1       8600.74       9107.76        62.42 o                         
  -3  10   1       3196.11       3221.35        51.51 o                         
  -2  10   1        908.68        890.48        32.06 o                         
  -1  10   1       2955.87       2895.13        32.74 o                         
   0  10   1       1523.57       1552.50        31.75 o                         
   1  10   1       4095.19       4031.42        35.01 o                         
   2  10   1         90.38         86.39        23.56 o                         
   3  10   1       5484.16       5374.67        59.19 o                         
   4  10   1       1249.76       1306.54        31.50 o                         
   5  10   1       2117.18       2096.15        29.13 o                         
   6  10   1        145.23        172.31        31.91 o                         
   7  10   1        213.19        251.93        25.80 o                         
  -7  11   1          0.77         30.55        35.83 o                         
  -6  11   1        607.85        615.29        30.01 o                         
  -5  11   1        269.06        323.08        27.42 o                         
  -4  11   1        515.37        535.67        26.89 o                         
  -3  11   1       3324.71       3409.81        43.30 o                         
  -2  11   1       5526.06       5437.04       129.12 o                         
  -1  11   1       4134.14       4029.80        65.90 o                         
   0  11   1        650.31        668.90        22.70 o                         
   1  11   1       1198.85       1245.22        29.82 o                         
   2  11   1        149.84        117.23        26.22 o                         
   3  11   1       1025.72       1012.24        27.25 o                         
   4  11   1        783.30        787.44        30.28 o                         
   5  11   1       1590.66       1584.14        30.27 o                         
   6  11   1       1034.68       1057.77        26.94 o                         
   7  11   1        511.87        396.46        42.53 o                         
  -7  12   1        100.24         76.10        33.76 o                         
  -6  12   1         82.17         29.71        29.09 o                         
  -5  12   1       2197.11       2236.93        35.22 o                         
  -4  12   1         70.87        140.75        28.22 o                         
  -3  12   1       1175.50       1252.05        33.29 o                         
  -2  12   1       2330.66       2413.52        32.41 o                         
  -1  12   1        991.86       1007.31        29.91 o                         
   0  12   1       6362.35       6301.66        40.35 o                         
   1  12   1        565.35        540.28        25.41 o                         
   2  12   1       2590.68       2867.16        35.61 o                         
   3  12   1        717.87        707.35        28.11 o                         
   4  12   1        520.62        539.34        26.16 o                         
   5  12   1         81.88         87.99        29.79 o                         
   6  12   1        503.28        513.74        45.42 o                         
   7  12   1        652.87        557.63        61.17 o                         
  -7  13   1         24.60         39.95        29.86 o                         
  -6  13   1         91.25         88.67        28.55 o                         
  -5  13   1        392.04        391.29        41.35 o                         
  -4  13   1          1.50         30.36        27.69 o                         
  -3  13   1       4600.04       4844.95        32.33 o                         
  -2  13   1        111.51        168.67        27.36 o                         
  -1  13   1       1579.71       1656.65        48.33 o                         
   0  13   1         16.87         -0.65        32.47 o                         
   1  13   1       2198.96       2357.30        49.66 o                         
   2  13   1        112.27        100.45        36.00 o                         
   3  13   1       2167.71       2237.51        29.11 o                         
   4  13   1         74.57         90.48        22.86 o                         
   5  13   1          2.53         20.28        29.36 o                         
   6  13   1        351.89        361.55        29.25 o                         
  -6  14   1        190.38        195.16        34.11 o                         
  -5  14   1          0.59        -13.63        38.29 o                         
  -4  14   1         38.10         37.36        22.34 o                         
  -3  14   1        213.67        234.57        23.50 o                         
  -2  14   1       3187.45       3364.08        39.01 o                         
  -1  14   1       2243.92       2459.57        62.05 o                         
   0  14   1       7750.29       8011.81        93.78 o                         
   1  14   1       1679.63       1827.70        51.41 o                         
   2  14   1       1138.47       1138.46        44.10 o                         
   3  14   1        142.21        176.07        28.18 o                         
   4  14   1         41.86         32.64        30.18 o                         
   5  14   1        172.00        228.25        35.64 o                         
   6  14   1        124.37         91.91        42.67 o                         
  -6  15   1        208.36        166.44        33.88 o                         
  -5  15   1         79.81        106.64        44.17 o                         
  -4  15   1        187.18        187.68        46.18 o                         
  -3  15   1         33.90         19.28        22.49 o                         
  -2  15   1       1483.51       1534.13        44.13 o                         
  -1  15   1        270.70        318.07        26.93 o                         
   0  15   1          6.88         26.24        30.28 o                         
   1  15   1       1195.14       1319.51        42.51 o                         
   2  15   1        731.57        714.76        28.51 o                         
   3  15   1       1054.35       1129.18        43.43 o                         
   4  15   1         95.22        122.70        27.07 o                         
   5  15   1        272.00        195.44        29.18 o                         
   6  15   1        540.41        275.37        54.80 o                         
  -5  16   1         88.57        119.61        38.34 o                         
  -4  16   1       1686.41       1605.62        34.03 o                         
  -3  16   1         41.01        -10.35        34.09 o                         
  -2  16   1        828.36       1009.25        42.63 o                         
  -1  16   1        655.61        688.17        27.11 o                         
   0  16   1        196.86        226.27        26.13 o                         
   1  16   1        213.33        194.21        32.84 o                         
   2  16   1        771.85        780.25        37.72 o                         
   3  16   1        468.91        556.99        31.30 o                         
   4  16   1        718.01        658.73        34.19 o                         
   5  16   1        224.06        262.70        39.45 o                         
  -5  17   1        471.13        449.38        31.74 o                         
  -4  17   1        119.05         95.51        72.17 o                         
  -3  17   1        245.73        246.95        51.71 o                         
  -2  17   1         26.40         38.47        34.37 o                         
  -1  17   1        287.88        258.10        31.11 o                         
   0  17   1         51.88         31.42        28.82 o                         
   1  17   1        213.67        250.61        29.35 o                         
   2  17   1        105.73         90.63        35.11 o                         
   3  17   1          1.20          4.68        27.46 o                         
   4  17   1         39.19         10.40        34.46 o                         
  -4  18   1       1967.12       1630.72        44.11 o                         
  -3  18   1         65.20         73.27        35.40 o                         
  -2  18   1       1102.18        962.75        51.93 o                         
  -1  18   1         85.00        119.15        25.46 o                         
   0  18   1        319.95        306.59        30.58 o                         
   1  18   1          0.95          8.00        33.47 o                         
   2  18   1       1164.61       1091.25        33.84 o                         
   3  18   1        374.60        394.46        36.23 o                         
  -3  19   1          0.81         37.75        33.19 o                         
  -2  19   1        121.43         79.18        45.41 o                         
  -1  19   1         47.64         30.23        39.39 o                         
   0  19   1        201.90        271.43        32.26 o                         
   1  19   1         68.00         12.90        35.18 o                         
   2  19   1        853.23        735.60        88.66 o                         
  -1  20   1        282.03        255.51        52.12 o                         
   0  20   1        976.07        893.92        92.98 o                         
  -8   0   2        311.32        336.26        31.18 o                         
  -6   0   2       1497.42       1569.03        42.46 o                         
  -4   0   2       6471.45       6030.34        46.85 o                         
  -2   0   2       2182.73       1922.85        42.52 o                         
   0   0   2      15760.42      14997.40       162.64 o                         
   2   0   2        175.81        150.47        37.08 o                         
   4   0   2        114.97        142.39        27.54 o                         
   6   0   2       3815.40       4243.99        49.34 o                         
   8   0   2       4187.89       4403.72        54.29 o                         
  -9   1   2         82.24         58.96        29.11 o                         
  -8   1   2         58.96         79.27        30.48 o                         
  -7   1   2        604.64        676.46        34.58 o                         
  -6   1   2        104.06        146.52        25.06 o                         
  -5   1   2        122.27        131.22        18.88 o                         
  -4   1   2       4725.53       4513.47        52.01 o                         
  -3   1   2       3563.38       3245.30        30.67 o                         
  -2   1   2      17102.38      16480.90       167.06 o                         
  -1   1   2        365.65        295.46        24.08 o                         
   0   1   2       7853.06       7073.42       115.45 o                         
   1   1   2      12029.73      11365.62        88.79 o                         
   2   1   2       7899.02       8041.10        50.66 o                         
   3   1   2       6925.15       6940.27        42.55 o                         
   4   1   2      16551.72      17565.21       103.39 o                         
   5   1   2        157.56        170.30        20.82 o                         
   6   1   2       7495.62       8085.08        72.29 o                         
   7   1   2        268.10        326.83        29.85 o                         
   8   1   2         83.65         68.90        35.14 o                         
  -9   2   2         66.31         52.65        31.43 o                         
  -8   2   2       2881.40       3115.22        32.42 o                         
  -7   2   2        145.85        143.68        19.74 o                         
  -6   2   2       8898.05       9472.86        80.96 o                         
  -5   2   2       6779.09       6673.08        39.67 o                         
  -4   2   2      18559.23      18992.37       130.58 o                         
  -3   2   2       2339.74       1974.45        27.22 o                         
  -2   2   2      23419.71      23610.99       145.35 o                         
  -1   2   2       6720.58       5816.22        58.67 o                         
   0   2   2      14821.53      14245.61       185.83 o                         
   1   2   2       1507.38       1268.03        39.49 o                         
   2   2   2       2840.81       2636.74        36.61 o                         
   3   2   2       2654.62       2344.10        29.63 o                         
   4   2   2         32.20         45.44        23.34 o                         
   5   2   2         99.36        131.19        20.65 o                         
   6   2   2       1392.75       1490.43        25.90 o                         
   7   2   2       3352.53       3501.41        32.36 o                         
   8   2   2       1375.92       1304.88        35.31 o                         
  -9   3   2          3.28        -15.03        46.04 o                         
  -8   3   2         74.00         82.75        27.37 o                         
  -7   3   2       1074.14       1098.76        30.81 o                         
  -6   3   2       1502.07       1575.88        30.46 o                         
  -5   3   2         59.78         73.47        23.10 o                         
  -4   3   2        273.22        267.54        21.53 o                         
  -3   3   2      20055.16      20067.47       175.78 o                         
  -2   3   2        431.68        392.09        27.46 o                         
  -1   3   2      32081.59      33035.27       208.98 o                         
   0   3   2      13130.28      12500.94       154.78 o                         
   1   3   2       6868.31       6502.78        67.54 o                         
   2   3   2      12995.27      12518.07        78.41 o                         
   3   3   2       6766.21       6453.12        81.37 o                         
   4   3   2        477.05        451.43        20.78 o                         
   5   3   2      10587.83      10635.58       102.62 o                         
   6   3   2         74.17         70.92        27.12 o                         
   7   3   2       1880.13       2011.19        32.97 o                         
   8   3   2         90.76         77.34        33.15 o                         
  -9   4   2        201.59        212.05        28.95 o                         
  -8   4   2       1034.39       1019.74        62.18 o                         
  -7   4   2        365.02        329.05        33.50 o                         
  -6   4   2       1307.43       1312.49        32.19 o                         
  -5   4   2        682.65        659.75        22.11 o                         
  -4   4   2      10926.09      10928.57        45.29 o                         
  -3   4   2        263.02        234.51        20.23 o                         
  -2   4   2        352.77        390.60        21.96 o                         
  -1   4   2          0.09         20.67        23.13 o                         
   0   4   2       1458.76       1239.25        41.27 o                         
   1   4   2          2.67         -4.90        27.93 o                         
   2   4   2       6211.90       6035.12        83.80 o                         
   3   4   2         99.35        124.47        21.54 o                         
   4   4   2      11302.11      11079.41        79.90 o                         
   5   4   2        889.49        937.03        30.69 o                         
   6   4   2        564.59        579.27        21.80 o                         
   7   4   2       1047.31       1111.92        52.13 o                         
   8   4   2         18.98         26.85        24.61 o                         
  -9   5   2          0.14         40.39        30.72 o                         
  -8   5   2         21.52         24.30        27.53 o                         
  -7   5   2       1366.01       1392.45        25.53 o                         
  -6   5   2       1074.24       1177.59        21.97 o                         
  -5   5   2       1070.40       1057.18        22.18 o                         
  -4   5   2          7.30         26.74        20.40 o                         
  -3   5   2        646.88        599.48        23.62 o                         
  -2   5   2          0.48          2.04        22.28 o                         
  -1   5   2        191.73        200.05        25.45 o                         
   0   5   2      10923.66      10673.29        62.10 o                         
   1   5   2       3442.81       3320.39        48.28 o                         
   2   5   2      11888.40      11694.77        78.87 o                         
   3   5   2       1233.42       1242.06        31.90 o                         
   4   5   2        213.11        180.00        21.40 o                         
   5   5   2        336.35        354.67        26.45 o                         
   6   5   2         80.67         81.14        23.91 o                         
   7   5   2        201.71        241.31        41.63 o                         
   8   5   2        406.86        493.86        37.46 o                         
  -9   6   2       2487.74       2222.40       180.08 o                         
  -8   6   2        809.14        858.05        48.46 o                         
  -7   6   2       3660.88       3710.73        50.80 o                         
  -6   6   2       1253.75       1274.70        23.29 o                         
  -5   6   2        653.62        680.29        27.73 o                         
  -4   6   2       1969.81       1885.76        48.87 o                         
  -3   6   2       4253.96       4251.42        40.66 o                         
  -2   6   2       6242.88       5902.40        81.14 o                         
  -1   6   2      21562.52      22213.54       117.10 o                         
   0   6   2       8281.44       7992.64        62.09 o                         
   1   6   2       3418.29       3220.60        39.76 o                         
   2   6   2       2265.23       2148.38        30.98 o                         
   3   6   2       4068.65       4027.27        57.93 o                         
   4   6   2        214.84        234.10        27.26 o                         
   5   6   2       1643.19       1697.26        51.30 o                         
   6   6   2        102.51        106.91        23.79 o                         
   7   6   2         10.29         38.88        31.31 o                         
   8   6   2         10.57         -6.14        32.93 o                         
  -8   7   2          3.46         65.22        30.06 o                         
  -7   7   2        951.39        904.83        27.75 o                         
  -6   7   2        219.54        291.42        31.31 o                         
  -5   7   2       1785.59       1734.43        38.95 o                         
  -4   7   2         46.18         29.06        23.35 o                         
  -3   7   2         15.55          5.91        21.19 o                         
  -2   7   2          4.64         11.89        22.55 o                         
  -1   7   2       4354.90       4008.54        49.58 o                         
   0   7   2       5254.05       5324.67        42.24 o                         
   1   7   2      32332.03      35377.69       127.22 o                         
   2   7   2       8467.92       8703.80        68.19 o                         
   3   7   2      17780.86      18498.02       147.22 o                         
   4   7   2       1264.42       1254.04        27.78 o                         
   5   7   2       1413.87       1484.79        45.10 o                         
   6   7   2         78.73         57.38        27.07 o                         
   7   7   2        454.72        439.60        36.79 o                         
   8   7   2        247.13        239.88        36.89 o                         
  -8   8   2       2791.82       2529.79       122.35 o                         
  -7   8   2        531.35        558.40        74.57 o                         
  -6   8   2        592.03        599.06        28.21 o                         
  -5   8   2         57.64         53.36        25.51 o                         
  -4   8   2        113.85        110.10        21.05 o                         
  -3   8   2          1.06        -15.74        20.81 o                         
  -2   8   2      12458.57      12545.09       184.50 o                         
  -1   8   2          8.06         29.91        23.42 o                         
   0   8   2      25798.06      27776.85       209.47 o                         
   1   8   2        818.15        806.38        30.51 o                         
   2   8   2       1687.68       1541.65        28.80 o                         
   3   8   2       2956.18       2885.75        47.67 o                         
   4   8   2        736.21        799.91        36.35 o                         
   5   8   2       1216.43       1256.34        25.49 o                         
   6   8   2         15.61         21.60        21.16 o                         
   7   8   2        165.06        173.57        35.85 o                         
   8   8   2        104.18        103.64        35.96 o                         
  -8   9   2        309.58        309.46        30.62 o                         
  -7   9   2        396.35        396.04        30.46 o                         
  -6   9   2       1611.59       1667.19        26.94 o                         
  -5   9   2          2.28        -26.69        27.27 o                         
  -4   9   2         86.78         61.27        19.22 o                         
  -3   9   2       2179.48       2122.49        27.61 o                         
  -2   9   2       1714.96       1662.64        30.91 o                         
  -1   9   2       1332.71       1251.59        54.63 o                         
   0   9   2        794.12        842.36        27.77 o                         
   1   9   2        115.49        111.31        27.23 o                         
   2   9   2       2354.26       2434.08        45.98 o                         
   3   9   2         30.45         61.37        24.53 o                         
   4   9   2        186.29        197.54        28.80 o                         
   5   9   2        216.38        244.13        26.96 o                         
   6   9   2        523.87        563.10        49.60 o                         
   7   9   2          8.07         18.42        25.60 o                         
  -8  10   2        266.16        199.79        28.26 o                         
  -7  10   2       1093.72       1059.70        67.46 o                         
  -6  10   2         46.16         61.96        26.42 o                         
  -5  10   2       9394.74      10239.63       148.80 o                         
  -4  10   2       1016.69       1017.53        31.78 o                         
  -3  10   2       7500.11       7701.25        76.02 o                         
  -2  10   2        190.60        198.63        29.30 o                         
  -1  10   2        193.55        192.37        22.91 o                         
   0  10   2         14.62         40.91        26.86 o                         
   1  10   2        694.99        660.64        24.50 o                         
   2  10   2        385.91        380.44        27.24 o                         
   3  10   2       3435.12       3476.29        35.63 o                         
   4  10   2        903.54        898.16        26.27 o                         
   5  10   2         57.59        102.27        27.00 o                         
   6  10   2        266.42        293.52        29.42 o                         
   7  10   2       1234.07       1284.94        36.13 o                         
  -7  11   2        886.76        858.64        27.68 o                         
  -6  11   2          4.64         12.83        29.17 o                         
  -5  11   2         23.42         51.92        22.01 o                         
  -4  11   2       1478.65       1526.84        30.35 o                         
  -3  11   2       5086.70       5466.48        52.44 o                         
  -2  11   2       4641.18       4575.79        40.50 o                         
  -1  11   2       4096.71       4144.76        40.54 o                         
   0  11   2       3584.22       3539.00        35.32 o                         
   1  11   2         10.43         52.03        20.06 o                         
   2  11   2       3408.36       3508.64        64.44 o                         
   3  11   2        226.90        263.40        30.65 o                         
   4  11   2       5065.31       5462.95        65.14 o                         
   5  11   2       2457.34       2489.58        30.44 o                         
   6  11   2       2946.44       2995.29        38.40 o                         
   7  11   2        499.24        509.27        74.59 o                         
  -7  12   2        430.85        432.69        33.85 o                         
  -6  12   2       2714.76       2764.45        67.06 o                         
  -5  12   2        298.42        312.82        27.14 o                         
  -4  12   2       6283.57       6617.23        35.69 o                         
  -3  12   2       1374.32       1324.46        29.47 o                         
  -2  12   2        547.19        596.87        28.34 o                         
  -1  12   2       4690.19       4539.65        45.87 o                         
   0  12   2        211.52        230.62        26.81 o                         
   1  12   2       2522.22       2558.43        35.39 o                         
   2  12   2        745.80        795.35        38.86 o                         
   3  12   2        156.27        146.53        26.66 o                         
   4  12   2        851.73        828.36        26.96 o                         
   5  12   2        108.48        118.95        30.65 o                         
   6  12   2        371.02        390.98        54.26 o                         
   7  12   2        205.18        169.48        51.19 o                         
  -7  13   2         20.42         44.19        32.90 o                         
  -6  13   2         85.51         98.53        34.75 o                         
  -5  13   2         28.61        -11.71        29.64 o                         
  -4  13   2        975.10        985.18        29.75 o                         
  -3  13   2        541.49        559.64        30.14 o                         
  -2  13   2       2332.44       2527.69        49.30 o                         
  -1  13   2        294.74        360.92        26.53 o                         
   0  13   2        135.03        151.59        28.52 o                         
   1  13   2          9.00          6.03        31.24 o                         
   2  13   2       1004.25       1144.63        33.83 o                         
   3  13   2        216.32        132.59        26.51 o                         
   4  13   2        187.01        198.38        26.99 o                         
   5  13   2        788.14        802.30        34.49 o                         
   6  13   2        377.52        316.42        37.53 o                         
  -6  14   2        220.97        233.58        55.33 o                         
  -5  14   2          0.92          9.17        32.55 o                         
  -4  14   2        642.11        653.81        25.69 o                         
  -3  14   2        674.35        722.17        25.06 o                         
  -2  14   2          9.08         -4.39        33.75 o                         
  -1  14   2       4478.27       4872.23        87.15 o                         
   0  14   2        644.72        718.31        32.54 o                         
   1  14   2       1059.14       1167.33        32.58 o                         
   2  14   2        122.38        154.91        26.95 o                         
   3  14   2        410.36        395.58        26.15 o                         
   4  14   2         76.38         54.25        27.50 o                         
   5  14   2         57.82         44.44        28.53 o                         
   6  14   2        563.74        602.41        34.19 o                         
  -6  15   2         55.89         41.78        33.38 o                         
  -5  15   2         37.97          3.29        28.55 o                         
  -4  15   2        140.71        176.99        27.74 o                         
  -3  15   2       1067.80       1006.22        27.23 o                         
  -2  15   2        794.91        841.96        34.89 o                         
  -1  15   2        214.96        179.28        34.83 o                         
   0  15   2       3236.67       3374.69        67.72 o                         
   1  15   2        891.37        990.08        32.26 o                         
   2  15   2       4181.54       4343.76        41.71 o                         
   3  15   2         58.36         64.12        41.74 o                         
   4  15   2       1870.24       1856.33        37.61 o                         
   5  15   2        773.38        734.25        53.97 o                         
  -5  16   2       1897.05       1771.03       107.83 o                         
  -4  16   2         63.14         85.94        36.75 o                         
  -3  16   2       2029.05       2045.45        34.31 o                         
  -2  16   2        711.53        725.31        33.71 o                         
  -1  16   2        643.14        626.30        27.17 o                         
   0  16   2       1430.44       1438.44        28.86 o                         
   1  16   2        757.12        723.45        45.74 o                         
   2  16   2         25.84         73.87        37.10 o                         
   3  16   2        962.85        937.52        57.77 o                         
   4  16   2        578.98        500.29        54.41 o                         
   5  16   2         28.94         89.80        38.76 o                         
  -5  17   2         45.47         57.51        33.71 o                         
  -4  17   2        236.57        212.04        51.21 o                         
  -3  17   2         46.98         57.12        24.86 o                         
  -2  17   2       1057.18       1085.48        33.75 o                         
  -1  17   2        238.97        275.64        34.53 o                         
   0  17   2          0.29         -7.08        30.63 o                         
   1  17   2        603.70        616.40        27.16 o                         
   2  17   2         91.76        107.37        28.44 o                         
   3  17   2        414.25        320.80        32.56 o                         
   4  17   2        487.32        369.99        51.68 o                         
  -4  18   2         39.47         22.27        37.39 o                         
  -3  18   2        372.83        423.99        70.42 o                         
  -2  18   2        139.69        112.42        38.83 o                         
  -1  18   2          3.57          6.23        29.66 o                         
   0  18   2        281.22        239.05        30.31 o                         
   1  18   2        143.61        105.19        33.38 o                         
   2  18   2         68.34        118.10        32.70 o                         
   3  18   2       1110.64        954.10        37.43 o                         
  -3  19   2        180.66        100.11        43.38 o                         
  -2  19   2        299.52        311.36        35.64 o                         
  -1  19   2         20.43        -15.63        30.38 o                         
   0  19   2        498.65        543.32        40.18 o                         
   1  19   2       1351.92       1307.06        57.97 o                         
   2  19   2        455.41        401.37        40.16 o                         
  -9   0   3       1218.75       1175.78        43.88 o                         
  -7   0   3        108.49        192.41        36.90 o                         
  -5   0   3       3293.26       3126.04        36.42 o                         
  -3   0   3        275.41        195.66        27.80 o                         
  -1   0   3       5128.09       4275.41       125.10 o                         
   1   0   3        619.22        558.46        48.58 o                         
   3   0   3      10391.67      10427.82       295.16 o                         
   5   0   3        367.43        430.77        41.78 o                         
   7   0   3       1213.12       1290.40        48.62 o                         
  -9   1   3        396.00        387.06        36.84 o                         
  -8   1   3        708.27        704.11        40.15 o                         
  -7   1   3       4784.14       4907.89       102.98 o                         
  -6   1   3       2884.75       3092.72        28.53 o                         
  -5   1   3       2162.18       1999.66        28.34 o                         
  -4   1   3        738.96        674.83        24.38 o                         
  -3   1   3       3111.22       2704.12        33.83 o                         
  -2   1   3       3574.37       3258.70        56.03 o                         
  -1   1   3       5455.13       4772.73        53.58 o                         
   0   1   3      25442.78      25921.01      1253.47 o                         
   1   1   3        219.51        222.01        33.20 o                         
   2   1   3      14175.01      13793.81        99.92 o                         
   3   1   3       2755.20       2524.75        31.90 o                         
   4   1   3        164.70        158.03        23.79 o                         
   5   1   3       6937.87       7422.14        51.27 o                         
   6   1   3         63.68         76.11        23.90 o                         
   7   1   3       1425.86       1478.90        36.41 o                         
   8   1   3        244.24        235.43        34.12 o                         
  -9   2   3        306.74        257.83        45.78 o                         
  -8   2   3        486.75        569.62        31.39 o                         
  -7   2   3       2312.55       2329.43        30.37 o                         
  -6   2   3       3774.12       3944.11        50.46 o                         
  -5   2   3       9567.76       9430.46        56.01 o                         
  -4   2   3      16073.16      16443.85        83.17 o                         
  -3   2   3      22279.92      22421.29       177.19 o                         
  -2   2   3       2735.06       2674.13        31.64 o                         
  -1   2   3      33147.43      36512.15       206.90 o                         
   0   2   3        187.95        191.90        33.52 o                         
   1   2   3      20702.84      21063.32       116.38 o                         
   2   2   3       7638.41       7549.78        51.82 o                         
   3   2   3       4548.08       4403.22        53.17 o                         
   4   2   3       5501.03       5707.69        39.68 o                         
   5   2   3        125.56        122.13        26.09 o                         
   6   2   3         48.66         66.49        20.43 o                         
   7   2   3        158.16        189.56        28.95 o                         
   8   2   3        346.28        402.07        33.19 o                         
  -9   3   3        152.40        131.18        44.98 o                         
  -8   3   3       1243.24       1180.98        27.28 o                         
  -7   3   3         26.59          2.61        21.18 o                         
  -6   3   3       1654.95       1793.89        38.94 o                         
  -5   3   3       1127.38       1162.07        23.19 o                         
  -4   3   3       2136.27       2007.74        25.81 o                         
  -3   3   3      12701.37      12597.02       114.60 o                         
  -2   3   3      11301.65      10736.73        76.37 o                         
  -1   3   3       4982.11       4742.38       101.56 o                         
   0   3   3       3787.53       3565.60        48.54 o                         
   1   3   3       2978.49       2746.97        49.77 o                         
   2   3   3       5131.14       5042.08        43.27 o                         
   3   3   3       2331.10       2329.60        32.22 o                         
   4   3   3      16327.01      16875.82        94.30 o                         
   5   3   3         34.42         70.66        28.74 o                         
   6   3   3       8569.55       9230.98        43.49 o                         
   7   3   3        225.08        271.04        28.75 o                         
   8   3   3        596.92        634.95        31.29 o                         
  -9   4   3         47.98         40.67        35.75 o                         
  -8   4   3          6.79        -29.38        29.38 o                         
  -7   4   3        708.24        761.69        29.15 o                         
  -6   4   3        560.34        587.52        25.72 o                         
  -5   4   3       7646.77       7720.35        36.64 o                         
  -4   4   3       2582.24       2415.31        23.95 o                         
  -3   4   3        588.25        591.23        26.23 o                         
  -2   4   3       2957.86       2773.03        42.63 o                         
  -1   4   3       8047.81       7424.45        90.54 o                         
   0   4   3       1748.84       1665.84        39.10 o                         
   1   4   3        349.90        345.73        35.50 o                         
   2   4   3       1771.72       1714.91        38.77 o                         
   3   4   3       3689.86       3554.24        35.57 o                         
   4   4   3        939.87        918.99        26.26 o                         
   5   4   3         16.44         33.21        25.24 o                         
   6   4   3        110.88        126.34        29.45 o                         
   7   4   3       1069.32       1174.53        30.79 o                         
   8   4   3          9.47         30.17        36.54 o                         
  -9   5   3         53.62         39.00        35.22 o                         
  -8   5   3         97.93        140.05        30.39 o                         
  -7   5   3       1018.62       1034.53        25.01 o                         
  -6   5   3        253.26        266.84        22.54 o                         
  -5   5   3        104.90         89.57        23.78 o                         
  -4   5   3       5012.79       4733.19        53.58 o                         
  -3   5   3       3409.46       3185.61        33.58 o                         
  -2   5   3       5998.46       5534.96        57.30 o                         
  -1   5   3         14.31          1.83        23.79 o                         
   0   5   3         23.98         16.78        27.80 o                         
   1   5   3      12559.30      12511.54        69.53 o                         
   2   5   3        411.74        355.20        23.99 o                         
   3   5   3       4776.91       4734.06        42.57 o                         
   4   5   3        502.70        478.62        23.18 o                         
   5   5   3         46.39         47.70        29.17 o                         
   6   5   3        194.58        188.39        26.80 o                         
   7   5   3        238.64        210.34        28.93 o                         
   8   5   3        299.17        280.41        33.41 o                         
  -9   6   3        299.99        297.42        54.82 o                         
  -8   6   3       3256.20       3239.74        40.45 o                         
  -7   6   3        782.04        755.69        21.32 o                         
  -6   6   3        593.75        609.72        32.04 o                         
  -5   6   3       1026.75        944.21        23.39 o                         
  -4   6   3        663.13        617.64        22.78 o                         
  -3   6   3       2558.10       2484.58        26.47 o                         
  -2   6   3      21330.95      21414.33       119.43 o                         
  -1   6   3       3917.22       3716.70        36.39 o                         
   0   6   3      31277.94      33714.55       816.09 o                         
   1   6   3        783.55        693.82        32.93 o                         
   2   6   3       1470.85       1516.00        33.84 o                         
   3   6   3         24.73         65.56        26.80 o                         
   4   6   3        300.97        259.28        24.52 o                         
   5   6   3         14.57         14.47        24.69 o                         
   6   6   3        279.85        290.75        24.22 o                         
   7   6   3          0.76          5.23        28.09 o                         
   8   6   3        133.74         99.29        32.76 o                         
  -8   7   3          9.31         50.65        27.04 o                         
  -7   7   3        495.54        550.30        31.28 o                         
  -6   7   3        290.59        281.72        27.57 o                         
  -5   7   3         74.00        119.23        25.56 o                         
  -4   7   3        592.50        582.68        20.47 o                         
  -3   7   3        392.08        356.30        24.62 o                         
  -2   7   3          4.08         -8.58        22.10 o                         
  -1   7   3        762.75        710.46        24.64 o                         
   0   7   3      17825.54      18224.15       226.33 o                         
   1   7   3       7335.11       7570.12        71.49 o                         
   2   7   3      23351.04      24447.06       127.76 o                         
   3   7   3       2704.68       2705.32        37.12 o                         
   4   7   3       3755.03       3991.48        40.83 o                         
   5   7   3         58.52         37.90        25.53 o                         
   6   7   3        994.62       1013.81        62.79 o                         
   7   7   3         73.25         39.42        31.30 o                         
  -8   8   3        142.74        144.58        27.45 o                         
  -7   8   3        551.50        572.50        59.42 o                         
  -6   8   3         10.58         30.45        26.51 o                         
  -5   8   3         27.31         36.56        29.80 o                         
  -4   8   3         37.69         37.38        20.63 o                         
  -3   8   3       3227.26       3157.99        27.85 o                         
  -2   8   3       1044.21        990.58        28.27 o                         
  -1   8   3      17078.81      17672.36       124.79 o                         
   0   8   3       2996.76       2927.67        33.84 o                         
   1   8   3       2468.08       2541.33        36.46 o                         
   2   8   3        787.64        771.07        29.36 o                         
   3   8   3       1207.30       1173.76        26.08 o                         
   4   8   3         61.14         39.86        25.45 o                         
   5   8   3          5.42         27.58        28.25 o                         
   6   8   3         33.80         96.99        35.76 o                         
   7   8   3        728.03        722.63        32.46 o                         
  -8   9   3        358.39        286.05        33.86 o                         
  -7   9   3        821.17        819.03        27.90 o                         
  -6   9   3        742.61        775.20        25.08 o                         
  -5   9   3         84.08        119.36        22.56 o                         
  -4   9   3         51.41         34.99        24.01 o                         
  -3   9   3       8207.04       8120.76        36.03 o                         
  -2   9   3         11.19         36.58        28.88 o                         
  -1   9   3       3624.17       3524.67        33.03 o                         
   0   9   3       1051.90       1061.86        25.54 o                         
   1   9   3        461.80        448.21        23.84 o                         
   2   9   3        392.65        424.40        29.03 o                         
   3   9   3         15.80         15.80        25.09 o                         
   4   9   3        514.26        545.55        27.75 o                         
   5   9   3       1310.12       1294.13        34.10 o                         
   6   9   3        584.90        544.44        30.15 o                         
   7   9   3         47.80         16.74        33.11 o                         
  -8  10   3         60.70         71.99        52.06 o                         
  -7  10   3        104.82        106.79        27.91 o                         
  -6  10   3       4745.49       4909.90        42.64 o                         
  -5  10   3        790.01        796.65        27.35 o                         
  -4  10   3      10480.28      11405.17       109.08 o                         
  -3  10   3         69.24         73.35        24.38 o                         
  -2  10   3       1341.40       1334.47        39.80 o                         
  -1  10   3        923.73        938.31        33.61 o                         
   0  10   3         15.73         26.15        23.90 o                         
   1  10   3        334.26        340.02        24.82 o                         
   2  10   3       2387.77       2317.69        30.68 o                         
   3  10   3         22.80         54.15        24.75 o                         
   4  10   3       1201.72       1212.28        29.95 o                         
   5  10   3         44.42         32.67        22.07 o                         
   6  10   3        499.89        458.19        30.56 o                         
   7  10   3        194.55        145.40        37.38 o                         
  -7  11   3        432.64        415.05        28.81 o                         
  -6  11   3        323.52        339.54        25.10 o                         
  -5  11   3         71.67         47.40        23.40 o                         
  -4  11   3       2383.26       2516.22        38.83 o                         
  -3  11   3        543.69        604.08        31.45 o                         
  -2  11   3       5890.86       5857.15       101.30 o                         
  -1  11   3        960.91        975.37        28.04 o                         
   0  11   3        297.04        309.29        23.95 o                         
   1  11   3       1044.65        999.84        26.59 o                         
   2  11   3        167.70        176.25        31.93 o                         
   3  11   3       2979.46       3094.64        32.43 o                         
   4  11   3       3837.68       3868.58        32.60 o                         
   5  11   3       3496.07       3750.77        44.60 o                         
   6  11   3       2422.22       2344.97        35.18 o                         
   7  11   3       1038.44        838.76        53.22 o                         
  -7  12   3        184.52        210.71        30.97 o                         
  -6  12   3          9.76         -2.86        31.58 o                         
  -5  12   3       3639.45       3634.48        39.38 o                         
  -4  12   3          4.42        -13.41        23.04 o                         
  -3  12   3       2735.45       2878.78        66.20 o                         
  -2  12   3        960.91       1040.28        27.68 o                         
  -1  12   3        439.44        400.72        25.35 o                         
   0  12   3       1513.43       1639.82        35.88 o                         
   1  12   3       3266.46       3388.33        38.97 o                         
   2  12   3         33.62         45.58        29.26 o                         
   3  12   3       5996.30       6319.14       110.41 o                         
   4  12   3         46.16         39.50        28.85 o                         
   5  12   3        464.43        532.39        61.01 o                         
   6  12   3         15.80         20.63        33.31 o                         
  -7  13   3       1752.73       1635.01        33.63 o                         
  -6  13   3         39.45         93.98        28.35 o                         
  -5  13   3       1383.60       1303.21        32.50 o                         
  -4  13   3        328.28        358.86        25.10 o                         
  -3  13   3          9.24         15.95        21.31 o                         
  -2  13   3        368.68        375.42        23.37 o                         
  -1  13   3        903.96        942.73        41.85 o                         
   0  13   3         16.04         41.66        30.89 o                         
   1  13   3       4241.90       4512.14        37.16 o                         
   2  13   3         30.67         25.38        34.92 o                         
   3  13   3        332.38        351.82        28.97 o                         
   4  13   3        369.21        394.13        34.96 o                         
   5  13   3        626.08        588.90        33.84 o                         
   6  13   3        227.00        195.62        31.09 o                         
  -6  14   3         50.06        182.57        36.31 o                         
  -5  14   3        346.27        347.97        34.66 o                         
  -4  14   3         56.67         76.49        31.66 o                         
  -3  14   3        276.98        345.65        36.79 o                         
  -2  14   3       2434.87       2631.07        40.89 o                         
  -1  14   3          3.54          8.19        26.89 o                         
   0  14   3       2190.71       2366.48        34.31 o                         
   1  14   3        302.57        325.05        27.15 o                         
   2  14   3        143.75        183.58        43.44 o                         
   3  14   3        753.49        769.09        31.72 o                         
   4  14   3        666.66        711.72        53.22 o                         
   5  14   3         12.89         14.75        25.87 o                         
  -6  15   3        395.25        371.02        34.29 o                         
  -5  15   3         12.37         23.62        32.44 o                         
  -4  15   3        101.46         84.12        27.45 o                         
  -3  15   3         85.28        106.85        32.87 o                         
  -2  15   3        180.73        224.92        25.53 o                         
  -1  15   3       1566.63       1609.40        27.89 o                         
   0  15   3       1064.64       1088.07        28.78 o                         
   1  15   3       3797.58       3841.81        40.09 o                         
   2  15   3       1004.27       1026.11        42.29 o                         
   3  15   3       2672.73       2824.29        53.05 o                         
   4  15   3        173.30        194.72        27.65 o                         
   5  15   3        903.61        813.83        59.28 o                         
  -5  16   3          1.00          2.88        31.39 o                         
  -4  16   3       2611.71       2426.94        34.74 o                         
  -3  16   3        507.94        554.59        26.94 o                         
  -2  16   3       1194.97       1167.98        42.72 o                         
  -1  16   3       2338.45       2642.71        40.68 o                         
   0  16   3        516.76        504.08        32.23 o                         
   1  16   3        341.52        356.43        35.09 o                         
   2  16   3        938.99        954.40        41.51 o                         
   3  16   3        209.08        195.45        30.84 o                         
   4  16   3        371.73        299.84        36.98 o                         
  -5  17   3        107.81        163.86        53.41 o                         
  -4  17   3          8.07         26.79        38.68 o                         
  -3  17   3       1776.33       1706.05        34.60 o                         
  -2  17   3          1.85        -29.00        72.08 o                         
  -1  17   3        657.02        702.58        27.65 o                         
   0  17   3        163.98        168.45        27.98 o                         
   1  17   3         14.98         22.49        33.29 o                         
   2  17   3        269.52        237.52        30.07 o                         
   3  17   3        199.78        224.30        38.64 o                         
   4  17   3        118.18        155.55        33.41 o                         
  -4  18   3        485.71        469.85        31.48 o                         
  -3  18   3         33.65         40.37        32.30 o                         
  -2  18   3         25.82         27.93        32.80 o                         
  -1  18   3        287.44        313.08        27.78 o                         
   0  18   3        174.38        143.27        27.58 o                         
   1  18   3          4.75          4.05        28.93 o                         
   2  18   3         91.64        120.82        33.94 o                         
   3  18   3        398.61        365.49        39.22 o                         
  -2  19   3        144.90         13.07        57.23 o                         
  -1  19   3        776.81        733.10        36.02 o                         
   0  19   3        567.06        498.46        39.97 o                         
   1  19   3        731.91        679.85        39.78 o                         
  -8   0   4       4350.28       4591.98        41.55 o                         
  -6   0   4         69.26        118.57        32.42 o                         
  -4   0   4       2913.13       2968.35        41.07 o                         
  -2   0   4        249.70        230.54        28.82 o                         
   0   0   4          5.31         13.84        61.75 o                         
   2   0   4      14373.04      14198.46        98.68 o                         
   4   0   4      11044.70      10928.62       175.21 o                         
   6   0   4        536.56        561.83        39.17 o                         
   8   0   4         83.27         84.83        51.71 o                         
  -9   1   4        157.88        184.34        28.93 o                         
  -8   1   4       4054.58       4134.43        73.09 o                         
  -7   1   4       3197.17       3313.69        29.83 o                         
  -6   1   4       7000.89       7337.28        49.75 o                         
  -5   1   4       2366.20       2201.76        21.69 o                         
  -4   1   4        804.96        781.61        19.54 o                         
  -3   1   4        295.59        253.19        23.95 o                         
  -2   1   4        679.77        611.73        20.78 o                         
  -1   1   4       8689.29       8156.80        78.30 o                         
   0   1   4       8148.32       7689.78       130.47 o                         
   1   1   4      26115.19      27007.90       180.79 o                         
   2   1   4       1342.66       1215.29        32.14 o                         
   3   1   4       6223.28       6032.83        51.78 o                         
   4   1   4       3240.38       3103.08        40.77 o                         
   5   1   4         70.44        117.84        27.90 o                         
   6   1   4       2469.87       2532.61        44.71 o                         
   7   1   4        119.79        109.11        31.58 o                         
   8   1   4         75.03         58.93        32.75 o                         
  -9   2   4        506.56        495.13        29.81 o                         
  -8   2   4         94.00         64.73        27.67 o                         
  -7   2   4        407.75        408.16        21.90 o                         
  -6   2   4       2354.81       2461.51        29.27 o                         
  -5   2   4       6203.56       6033.23        32.07 o                         
  -4   2   4       9916.83       9770.02        53.82 o                         
  -3   2   4          6.35          3.43        20.97 o                         
  -2   2   4      17832.66      18070.18       109.25 o                         
  -1   2   4       7598.39       7044.00        56.26 o                         
   0   2   4      14917.70      15143.98       252.68 o                         
   1   2   4       1889.77       1907.44        43.48 o                         
   2   2   4       7019.56       6616.72        59.60 o                         
   3   2   4      13476.47      13668.99       111.74 o                         
   4   2   4       1981.34       1818.44        26.90 o                         
   5   2   4        843.73        815.89        27.26 o                         
   6   2   4        268.47        344.64        26.86 o                         
   7   2   4        426.28        401.22        29.73 o                         
   8   2   4         22.92         85.08        38.78 o                         
  -9   3   4        176.46        139.93        31.65 o                         
  -8   3   4        268.47        263.99        25.63 o                         
  -7   3   4       2168.75       2199.92        27.14 o                         
  -6   3   4       1776.64       1767.20        28.27 o                         
  -5   3   4          4.32         24.62        20.06 o                         
  -4   3   4      12962.26      12910.23       119.53 o                         
  -3   3   4       9041.85       8511.10        72.38 o                         
  -2   3   4       8959.52       8398.93        82.52 o                         
  -1   3   4       4172.49       3973.07        45.73 o                         
   0   3   4        470.98        528.64        34.54 o                         
   1   3   4         52.73         69.38        41.62 o                         
   2   3   4        794.11        798.80        30.01 o                         
   3   3   4       2998.44       2873.01        35.06 o                         
   4   3   4        475.42        440.29        22.62 o                         
   5   3   4       5582.20       5928.21       100.11 o                         
   6   3   4         39.26         73.70        26.32 o                         
   7   3   4        919.95       1001.54        33.52 o                         
   8   3   4        610.53        545.94        34.17 o                         
  -9   4   4        508.72        487.12        75.27 o                         
  -8   4   4         17.34        -25.18        27.42 o                         
  -7   4   4        310.99        365.98        28.03 o                         
  -6   4   4       4277.05       4524.85        54.65 o                         
  -5   4   4          0.46         16.95        17.83 o                         
  -4   4   4       3782.95       3469.85        28.37 o                         
  -3   4   4        126.36        166.28        21.59 o                         
  -2   4   4       6402.99       6687.08        70.62 o                         
  -1   4   4        793.13        818.34        28.70 o                         
   0   4   4      14705.85      15334.75        97.84 o                         
   1   4   4       3480.10       3445.75        55.14 o                         
   2   4   4        227.55        282.11        28.47 o                         
   3   4   4       4043.98       4121.95        39.14 o                         
   4   4   4         41.41         30.23        23.37 o                         
   5   4   4       1642.45       1800.41        32.02 o                         
   6   4   4       2417.32       2534.15        32.33 o                         
   7   4   4        359.81        355.70        32.61 o                         
   8   4   4        860.60        801.82        38.23 o                         
  -9   5   4        443.31        399.31        25.83 o                         
  -8   5   4         34.19         27.45        27.60 o                         
  -7   5   4       1031.45       1031.85        45.10 o                         
  -6   5   4          5.68         22.76        20.11 o                         
  -5   5   4       9771.84       9730.74        67.46 o                         
  -4   5   4       3852.31       3871.99        78.92 o                         
  -3   5   4      30433.53      32578.36       348.33 o                         
  -2   5   4        897.13        873.28        25.22 o                         
  -1   5   4      18035.81      18984.95       130.14 o                         
   0   5   4      10510.88      10949.63       176.74 o                         
   1   5   4       2647.04       2649.94       126.12 o                         
   2   5   4       9546.03       9627.73       189.39 o                         
   3   5   4       2288.68       2190.80        34.13 o                         
   4   5   4         38.34         10.94        24.96 o                         
   5   5   4       1665.18       1755.32        33.24 o                         
   6   5   4          2.27         31.42        23.40 o                         
   7   5   4          0.97         16.63        31.41 o                         
   8   5   4        608.73        512.23        52.37 o                         
  -9   6   4        110.29         86.50        31.16 o                         
  -8   6   4        422.75        387.82        31.35 o                         
  -7   6   4         99.02         97.89        36.60 o                         
  -6   6   4        616.06        644.10        67.93 o                         
  -5   6   4        517.88        535.44        43.40 o                         
  -4   6   4       1617.24       1571.03        25.47 o                         
  -3   6   4       7496.86       7310.71       109.40 o                         
  -2   6   4       4974.48       4912.06        79.13 o                         
  -1   6   4      31719.58      34953.25       426.27 o                         
   0   6   4       3673.71       3502.91        63.55 o                         
   1   6   4       4895.50       4683.53        53.28 o                         
   2   6   4        114.16        111.36        34.55 o                         
   3   6   4        247.27        281.27        24.95 o                         
   4   6   4        143.66        176.80        37.10 o                         
   5   6   4        670.25        701.66        33.73 o                         
   6   6   4         99.14        120.37        28.65 o                         
   7   6   4       1921.41       1899.27        95.51 o                         
  -8   7   4        186.66        214.44        53.77 o                         
  -7   7   4        167.52        238.34        29.98 o                         
  -6   7   4        380.99        344.51        27.75 o                         
  -5   7   4        680.45        683.12        27.36 o                         
  -4   7   4         27.61         46.83        18.77 o                         
  -3   7   4       4902.32       4799.83        33.74 o                         
  -2   7   4         59.12         72.54        24.69 o                         
  -1   7   4        227.31        181.22        24.24 o                         
   0   7   4       3690.10       3620.19        38.20 o                         
   1   7   4       9641.31       9864.85       136.35 o                         
   2   7   4       1954.46       1837.81        33.48 o                         
   3   7   4       2647.30       2696.36        38.63 o                         
   4   7   4         80.09         92.00        27.81 o                         
   5   7   4        129.84        154.70        28.66 o                         
   6   7   4         97.40         81.90        34.37 o                         
   7   7   4        807.62        785.04        48.12 o                         
  -8   8   4        620.56        585.68        62.47 o                         
  -7   8   4       1142.95       1115.09        53.00 o                         
  -6   8   4        126.21        129.28        21.75 o                         
  -5   8   4       1530.52       1572.34        46.76 o                         
  -4   8   4         16.00         39.36        25.44 o                         
  -3   8   4          8.48          5.72        21.32 o                         
  -2   8   4       7422.97       7574.07        72.88 o                         
  -1   8   4       2842.19       2834.74        33.86 o                         
   0   8   4       7198.61       7267.28        44.28 o                         
   1   8   4       2335.85       2339.71        40.89 o                         
   2   8   4        176.05        185.08        23.71 o                         
   3   8   4       1193.17       1226.05        32.76 o                         
   4   8   4        444.67        481.10        31.21 o                         
   5   8   4       1698.87       1731.47        29.55 o                         
   6   8   4        476.09        499.09        33.16 o                         
   7   8   4       1229.57       1276.12        43.54 o                         
  -8   9   4         73.64         99.97        38.19 o                         
  -7   9   4       1965.43       1967.17        68.37 o                         
  -6   9   4       1298.73       1250.37        46.17 o                         
  -5   9   4       2941.78       3059.67        28.54 o                         
  -4   9   4      12852.52      13758.41       129.46 o                         
  -3   9   4       2948.17       2810.34        28.42 o                         
  -2   9   4      11664.90      12141.20       179.36 o                         
  -1   9   4       7533.85       7500.69        67.51 o                         
   0   9   4         95.35         68.14        24.30 o                         
   1   9   4       9057.35       9390.75        51.51 o                         
   2   9   4         12.31         13.65        24.29 o                         
   3   9   4       1821.12       1944.37        39.24 o                         
   4   9   4       2558.44       2819.72        45.31 o                         
   5   9   4          2.57         15.50        28.99 o                         
   6   9   4       1073.72       1065.74        41.22 o                         
   7   9   4          1.28          9.44        33.13 o                         
  -8  10   4        220.09        217.38        32.29 o                         
  -7  10   4        152.87        154.76        53.48 o                         
  -6  10   4        408.57        401.08        24.34 o                         
  -5  10   4       2848.46       2907.66        32.12 o                         
  -4  10   4          7.79          7.89        23.70 o                         
  -3  10   4        286.70        295.21        25.62 o                         
  -2  10   4       2776.65       2682.31        33.16 o                         
  -1  10   4        640.19        632.69        22.96 o                         
   0  10   4       3928.23       3954.18        45.29 o                         
   1  10   4       1100.24       1125.48        33.02 o                         
   2  10   4        789.94        851.11        34.97 o                         
   3  10   4       4121.23       4381.59        42.71 o                         
   4  10   4        263.87        252.13        27.88 o                         
   5  10   4         91.08        115.16        31.15 o                         
   6  10   4        464.60        438.04        38.31 o                         
   7  10   4        452.67        378.56        37.66 o                         
  -7  11   4        590.92        543.22        49.56 o                         
  -6  11   4       1295.45       1243.70        27.15 o                         
  -5  11   4         34.07         28.08        22.12 o                         
  -4  11   4         18.98         48.32        21.24 o                         
  -3  11   4       2986.21       3159.18        30.98 o                         
  -2  11   4        728.35        775.78        37.62 o                         
  -1  11   4        402.70        400.90        26.08 o                         
   0  11   4       1156.98       1170.83        28.85 o                         
   1  11   4        340.41        340.83        30.61 o                         
   2  11   4       2201.84       2324.19        32.75 o                         
   3  11   4        629.84        645.91        33.33 o                         
   4  11   4       3033.79       3091.76        37.92 o                         
   5  11   4       2348.67       2466.46        35.17 o                         
   6  11   4       1135.50       1091.39        98.97 o                         
  -7  12   4        239.09        259.56        41.03 o                         
  -6  12   4       1716.07       1759.51        66.50 o                         
  -5  12   4        125.39        149.38        20.33 o                         
  -4  12   4       4825.70       5027.77        40.55 o                         
  -3  12   4        949.26       1008.00        48.72 o                         
  -2  12   4       1077.27       1257.76        63.65 o                         
  -1  12   4       1493.94       1613.81        48.28 o                         
   0  12   4        880.21        935.27        33.20 o                         
   1  12   4         19.63          6.92        24.95 o                         
   2  12   4       4300.44       4655.71        86.16 o                         
   3  12   4       1112.08       1223.94        33.71 o                         
   4  12   4       1932.73       2040.97        46.09 o                         
   5  12   4        238.96        274.37        31.76 o                         
   6  12   4          2.08         60.90        36.22 o                         
  -7  13   4        102.57         82.22        30.02 o                         
  -6  13   4       2981.71       2947.92        40.74 o                         
  -5  13   4          4.42          8.03        24.83 o                         
  -4  13   4        719.41        754.58        26.07 o                         
  -3  13   4        409.58        437.15        29.57 o                         
  -2  13   4       1338.25       1318.02        36.73 o                         
  -1  13   4        316.72        312.40        30.72 o                         
   0  13   4       7523.01       8078.66       129.97 o                         
   1  13   4         65.77         50.81        30.92 o                         
   2  13   4       3880.72       3967.39        52.77 o                         
   3  13   4        156.48        206.36        43.79 o                         
   4  13   4         20.76         23.65        36.14 o                         
   5  13   4        144.60         63.11        40.18 o                         
   6  13   4        194.50         81.14        51.63 o                         
  -6  14   4         65.09         55.00        32.80 o                         
  -5  14   4         34.52         19.21        26.59 o                         
  -4  14   4        333.09        346.68        30.53 o                         
  -3  14   4        238.06        276.89        26.86 o                         
  -2  14   4          6.82         19.41        29.86 o                         
  -1  14   4       1252.49       1299.06        27.66 o                         
   0  14   4         46.52         32.98        30.64 o                         
   1  14   4         45.84         51.07        32.57 o                         
   2  14   4        979.30        948.19        25.99 o                         
   3  14   4       1261.95       1319.92        51.06 o                         
   4  14   4        703.86        671.38        42.23 o                         
   5  14   4         97.96        101.22        32.54 o                         
  -6  15   4          1.02          4.17        29.60 o                         
  -5  15   4        432.87        400.73        38.19 o                         
  -4  15   4         16.51         79.32        26.91 o                         
  -3  15   4         74.46         90.03        34.03 o                         
  -2  15   4        352.50        344.56        28.90 o                         
  -1  15   4        249.17        231.29        25.79 o                         
   0  15   4       1472.55       1412.17        29.25 o                         
   1  15   4       1662.82       1749.72        62.47 o                         
   2  15   4       1502.62       1470.00        39.59 o                         
   3  15   4         98.19        146.64        29.03 o                         
   4  15   4        691.14        710.23        38.67 o                         
   5  15   4        104.50         81.03        83.75 o                         
  -5  16   4       1017.27        967.59        39.78 o                         
  -4  16   4         18.49        -13.90        26.41 o                         
  -3  16   4        533.14        438.98        28.54 o                         
  -2  16   4       1106.67       1207.40        42.47 o                         
  -1  16   4         25.17         41.55        30.63 o                         
   0  16   4       1367.93       1518.00        34.12 o                         
   1  16   4        223.39        177.01        34.05 o                         
   2  16   4         25.10         35.97        26.61 o                         
   3  16   4        413.51        364.79        32.45 o                         
   4  16   4          5.02         66.72        56.03 o                         
  -4  17   4       1759.60       1625.21        95.51 o                         
  -3  17   4        138.79         94.73        25.08 o                         
  -2  17   4       2466.69       2449.68        65.19 o                         
  -1  17   4         65.63         78.36        30.05 o                         
   0  17   4        203.61        233.09        35.02 o                         
   1  17   4         10.05         39.63        26.50 o                         
   2  17   4         95.45         77.15        29.73 o                         
   3  17   4         18.99         36.55        38.98 o                         
  -3  18   4        256.65        298.39        35.26 o                         
  -2  18   4         95.14         37.36        46.58 o                         
  -1  18   4         68.75        -30.15        30.15 o                         
   0  18   4        150.62        154.94        34.23 o                         
   1  18   4          1.99         -6.35        44.14 o                         
   2  18   4         21.32        -31.45        36.95 o                         
  -2  19   4        487.02        285.15        35.79 o                         
  -1  19   4         78.42         76.28        34.31 o                         
   0  19   4        459.81        380.01        38.52 o                         
   1  19   4        125.60        132.40        39.83 o                         
  -9   0   5       3594.43       3387.27       183.70 o                         
  -7   0   5       1125.78       1182.40        29.36 o                         
  -5   0   5         24.98         22.22        31.85 o                         
  -3   0   5       7442.51       7144.17        74.68 o                         
  -1   0   5      10445.88      10221.39       103.34 o                         
   1   0   5       5024.13       4742.22        68.76 o                         
   3   0   5      20553.37      21765.79       163.04 o                         
   5   0   5       4116.85       4335.92        68.84 o                         
   7   0   5        356.70        296.65        44.97 o                         
  -9   1   5        113.25        154.99        31.35 o                         
  -8   1   5       1878.13       1930.70        52.11 o                         
  -7   1   5       2398.73       2473.23        53.81 o                         
  -6   1   5       3166.51       3350.62        46.78 o                         
  -5   1   5        774.41        753.05        28.52 o                         
  -4   1   5        785.25        734.61        19.47 o                         
  -3   1   5         11.10         22.61        17.38 o                         
  -2   1   5       6501.63       6061.79        42.87 o                         
  -1   1   5       6074.49       5705.11        83.81 o                         
   0   1   5      28266.37      30241.45       432.01 o                         
   1   1   5      14323.64      14433.14        92.90 o                         
   2   1   5      12231.46      12302.00        93.41 o                         
   3   1   5       2032.46       2025.46        32.92 o                         
   4   1   5        236.70        270.07        23.98 o                         
   5   1   5          3.56         -3.03        27.41 o                         
   6   1   5         40.10         31.23        23.30 o                         
   7   1   5        206.98        175.85        31.70 o                         
  -9   2   5         40.87         57.32        30.40 o                         
  -8   2   5        919.11        981.36        33.13 o                         
  -7   2   5          1.84         27.43        25.61 o                         
  -6   2   5        881.24        898.68        22.46 o                         
  -5   2   5         47.00         27.49        18.41 o                         
  -4   2   5        888.12        834.18        22.45 o                         
  -3   2   5         33.34         47.88        20.57 o                         
  -2   2   5       3634.75       3211.93        35.54 o                         
  -1   2   5        774.65        723.81        22.33 o                         
   0   2   5       1555.48       1398.29        35.34 o                         
   1   2   5        493.36        548.45        38.53 o                         
   2   2   5       2838.15       2535.07        34.87 o                         
   3   2   5          9.46         11.57        26.97 o                         
   4   2   5        844.59        872.18        33.41 o                         
   5   2   5         49.41         70.41        27.31 o                         
   6   2   5        413.57        413.14        27.10 o                         
   7   2   5        110.27        120.92        31.29 o                         
  -9   3   5          5.13        -30.97        36.11 o                         
  -8   3   5        334.93        388.85        43.82 o                         
  -7   3   5         62.90         90.39        26.51 o                         
  -6   3   5          0.77          4.78        24.12 o                         
  -5   3   5       1373.59       1337.98        42.39 o                         
  -4   3   5       5883.26       5807.25        43.82 o                         
  -3   3   5       6684.36       6009.89        85.57 o                         
  -2   3   5       4045.25       3793.02        87.51 o                         
  -1   3   5       1590.32       1361.23        31.45 o                         
   0   3   5       1357.35       1322.98        33.19 o                         
   1   3   5        333.24        307.96        35.81 o                         
   2   3   5        299.60        295.81        32.42 o                         
   3   3   5       3776.74       3847.75        39.27 o                         
   4   3   5       2248.03       2297.09        37.05 o                         
   5   3   5       3332.34       3519.14        35.07 o                         
   6   3   5        675.85        710.96        31.26 o                         
   7   3   5        116.32        131.35        31.66 o                         
  -9   4   5          2.60        -31.52        31.52 o                         
  -8   4   5       1149.98       1157.62        30.72 o                         
  -7   4   5       2597.43       2556.60        23.44 o                         
  -6   4   5       1128.84       1171.44        26.10 o                         
  -5   4   5       7971.20       7823.19        35.28 o                         
  -4   4   5        728.08        748.48        25.26 o                         
  -3   4   5          6.10         37.38        26.83 o                         
  -2   4   5        359.35        337.05        21.35 o                         
  -1   4   5       3666.03       3364.44        68.98 o                         
   0   4   5        104.81        143.64        34.42 o                         
   1   4   5        921.29       1034.17        38.35 o                         
   2   4   5       2209.76       2180.09        40.47 o                         
   3   4   5       2043.50       2094.27        34.78 o                         
   4   4   5       2563.50       2618.37        38.52 o                         
   5   4   5       1450.97       1603.10        38.98 o                         
   6   4   5       1250.88       1332.16        35.83 o                         
   7   4   5       3416.41       3319.98       100.23 o                         
  -9   5   5         73.37         61.66        30.77 o                         
  -8   5   5         70.43         64.11        23.11 o                         
  -7   5   5       1597.59       1585.80        46.90 o                         
  -6   5   5       2821.51       2947.30        29.04 o                         
  -5   5   5         82.57         94.06        31.85 o                         
  -4   5   5      20320.61      20938.72       244.99 o                         
  -3   5   5        625.38        559.28        22.55 o                         
  -2   5   5      26529.31      27110.54       248.03 o                         
  -1   5   5       1331.71       1314.86        42.74 o                         
   0   5   5      12590.11      12434.30       170.89 o                         
   1   5   5       3347.79       3273.36        86.39 o                         
   2   5   5      11177.78      11284.99        69.25 o                         
   3   5   5        142.33        154.35        30.61 o                         
   4   5   5      10411.45      11100.76        66.38 o                         
   5   5   5        984.72       1010.29        31.13 o                         
   6   5   5       2070.95       2177.66        39.63 o                         
   7   5   5         29.55         72.77        36.12 o                         
  -9   6   5        269.71        175.51        49.69 o                         
  -8   6   5          3.41        -30.36        30.36 o                         
  -7   6   5        165.03        162.08        20.91 o                         
  -6   6   5       2968.81       3027.67        54.00 o                         
  -5   6   5         22.93         72.19        25.31 o                         
  -4   6   5       2302.64       2129.44        42.00 o                         
  -3   6   5        232.86        277.00        39.79 o                         
  -2   6   5       1268.77       1310.69        29.08 o                         
  -1   6   5        276.25        251.25        23.92 o                         
   0   6   5        734.31        738.85        28.93 o                         
   1   6   5        169.71        185.58        33.83 o                         
   2   6   5       1082.55       1037.07        35.40 o                         
   3   6   5        608.08        668.91        30.56 o                         
   4   6   5         23.53         41.66        32.44 o                         
   5   6   5         72.03         64.40        30.98 o                         
   6   6   5       2707.39       2772.20        40.15 o                         
   7   6   5          0.28        -27.73        43.32 o                         
  -8   7   5        470.62        413.20        44.91 o                         
  -7   7   5        468.52        505.75        42.37 o                         
  -6   7   5        104.71        128.71        26.70 o                         
  -5   7   5         90.42        114.46        25.28 o                         
  -4   7   5       2318.97       2226.64        54.16 o                         
  -3   7   5         13.73        -17.93        19.32 o                         
  -2   7   5        542.74        512.97        25.78 o                         
  -1   7   5       2537.23       2375.76        36.80 o                         
   0   7   5       3810.66       3945.31        76.62 o                         
   1   7   5       3937.81       3933.05        46.02 o                         
   2   7   5        752.04        690.02        29.20 o                         
   3   7   5        120.71        174.16        35.55 o                         
   4   7   5       1655.19       1715.55        37.88 o                         
   5   7   5        222.12        264.54        30.28 o                         
   6   7   5        372.45        406.31        36.19 o                         
   7   7   5          4.39         31.36        34.45 o                         
  -8   8   5        845.26        806.58        41.79 o                         
  -7   8   5         12.03         30.80        22.38 o                         
  -6   8   5       2008.46       2122.87        28.90 o                         
  -5   8   5        708.15        789.07        24.19 o                         
  -4   8   5       1409.05       1455.29        25.29 o                         
  -3   8   5       1210.89       1102.36        22.63 o                         
  -2   8   5          1.40         -3.38        27.88 o                         
  -1   8   5       3465.27       3499.68        52.96 o                         
   0   8   5        477.98        487.12        30.44 o                         
   1   8   5       1348.07       1331.10        31.59 o                         
   2   8   5        638.08        593.86        37.31 o                         
   3   8   5       4656.32       4935.64        48.87 o                         
   4   8   5       1892.61       2124.85        61.77 o                         
   5   8   5          7.18         -8.82        23.79 o                         
   6   8   5       2543.29       2644.26        41.58 o                         
   7   8   5        662.35        547.10        46.49 o                         
  -8   9   5       1341.25       1321.44        38.36 o                         
  -7   9   5         78.85         37.80        28.26 o                         
  -6   9   5       3146.05       3211.95        29.59 o                         
  -5   9   5       1535.17       1606.07        35.80 o                         
  -4   9   5       3184.64       3237.22        27.09 o                         
  -3   9   5       8355.50       8408.01        39.53 o                         
  -2   9   5       7218.46       7333.94        55.76 o                         
  -1   9   5       2924.22       2918.22        61.03 o                         
   0   9   5      14463.28      15113.34        66.78 o                         
   1   9   5        929.80        922.33        40.52 o                         
   2   9   5       7552.65       8128.43       150.61 o                         
   3   9   5       5364.45       5656.89        50.26 o                         
   4   9   5        776.30        763.84        37.11 o                         
   5   9   5       4637.32       4819.93       105.71 o                         
   6   9   5         54.08         70.47        34.90 o                         
  -8  10   5        289.09        289.13        35.88 o                         
  -7  10   5        397.56        365.32        31.78 o                         
  -6  10   5        799.25        856.91        34.69 o                         
  -5  10   5       1292.87       1303.61        26.75 o                         
  -4  10   5        946.91        987.83        29.11 o                         
  -3  10   5        497.96        496.47        37.26 o                         
  -2  10   5        478.56        437.31        23.40 o                         
  -1  10   5        103.26         94.10        22.84 o                         
   0  10   5         10.97        -11.27        28.02 o                         
   1  10   5        553.61        577.56        35.41 o                         
   2  10   5       3059.09       3243.92        63.85 o                         
   3  10   5        160.59        177.18        42.28 o                         
   4  10   5       1243.92       1290.34        33.50 o                         
   5  10   5        478.68        472.87        34.81 o                         
   6  10   5         27.79          6.63        39.13 o                         
  -7  11   5          0.54        -23.09        23.09 o                         
  -6  11   5        111.33        111.51        28.74 o                         
  -5  11   5        928.19        958.58        43.21 o                         
  -4  11   5       1182.66       1172.95        27.63 o                         
  -3  11   5       3151.08       3268.37        32.81 o                         
  -2  11   5        268.33        283.69        35.55 o                         
  -1  11   5        935.03        989.78        33.10 o                         
   0  11   5       1926.47       2006.60        37.12 o                         
   1  11   5         28.99         37.24        32.01 o                         
   2  11   5        173.68        214.56        27.70 o                         
   3  11   5         61.24         61.69        30.64 o                         
   4  11   5       2100.09       2343.90        49.19 o                         
   5  11   5         24.70         30.40        40.25 o                         
   6  11   5       1166.10       1157.69        41.57 o                         
  -7  12   5        103.25         43.55        50.58 o                         
  -6  12   5        364.71        405.76        26.41 o                         
  -5  12   5        795.03        825.12        28.43 o                         
  -4  12   5        202.35        210.07        21.30 o                         
  -3  12   5        573.62        587.07        26.90 o                         
  -2  12   5        168.47        167.86        33.91 o                         
  -1  12   5       3830.05       3978.53        33.70 o                         
   0  12   5        401.70        464.02        36.67 o                         
   1  12   5         97.96         70.61        36.27 o                         
   2  12   5       2928.02       3127.02        40.80 o                         
   3  12   5        666.89        672.84        35.90 o                         
   4  12   5       1598.90       1618.03        51.69 o                         
   5  12   5          4.70        -19.95        26.91 o                         
   6  12   5        135.82        167.63        50.57 o                         
  -7  13   5       1781.41       1431.81        73.45 o                         
  -6  13   5        101.09         88.54        25.75 o                         
  -5  13   5        831.63        861.34        25.53 o                         
  -4  13   5       1407.47       1393.36        25.56 o                         
  -3  13   5        283.24        333.22        22.17 o                         
  -2  13   5       1553.62       1603.68        33.38 o                         
  -1  13   5       4678.19       4891.55        55.14 o                         
   0  13   5        219.80        257.92        30.05 o                         
   1  13   5       9001.83       9286.53        54.80 o                         
   2  13   5         10.82         -2.93        26.55 o                         
   3  13   5       1985.94       2003.64        48.28 o                         
   4  13   5         12.67         -6.05        41.06 o                         
   5  13   5        133.33        103.17        44.93 o                         
  -6  14   5         75.12        129.42        36.50 o                         
  -5  14   5          9.41         11.87        28.82 o                         
  -4  14   5          2.14         17.15        53.69 o                         
  -3  14   5        196.08        228.46        33.57 o                         
  -2  14   5       1712.55       1775.34        38.35 o                         
  -1  14   5        467.90        484.44        29.76 o                         
   0  14   5        802.34        861.84        35.41 o                         
   1  14   5         83.10         90.48        26.16 o                         
   2  14   5        456.10        481.82        37.77 o                         
   3  14   5        689.27        682.23        35.46 o                         
   4  14   5        544.03        519.76        56.60 o                         
   5  14   5        144.68        136.34        82.80 o                         
  -6  15   5        359.73        238.79        65.26 o                         
  -5  15   5        110.86        110.04        29.66 o                         
  -4  15   5        221.89        235.50        38.50 o                         
  -3  15   5         69.65        118.44        29.92 o                         
  -2  15   5          1.65         19.32        39.45 o                         
  -1  15   5        382.90        415.98        35.08 o                         
   0  15   5       2705.75       2749.78        51.79 o                         
   1  15   5        645.28        647.59        35.74 o                         
   2  15   5       1879.44       1827.77        44.57 o                         
   3  15   5        198.24        172.81        33.11 o                         
   4  15   5         13.11         -4.59        40.72 o                         
  -5  16   5        883.73        872.98        88.69 o                         
  -4  16   5        160.49        175.26        27.40 o                         
  -3  16   5          3.42          0.13        37.93 o                         
  -2  16   5        146.60        206.97        33.67 o                         
  -1  16   5        830.34        861.68        29.71 o                         
   0  16   5        192.09        182.44        31.34 o                         
   1  16   5         43.39        142.85        45.76 o                         
   2  16   5         10.09         32.81        32.60 o                         
   3  16   5         46.87         83.79        38.15 o                         
  -4  17   5        233.72        243.20        43.72 o                         
  -3  17   5       4175.52       4269.33        41.27 o                         
  -2  17   5        207.63        220.39        34.49 o                         
  -1  17   5       1759.09       1751.78        33.49 o                         
   0  17   5         67.62         46.83        30.08 o                         
   1  17   5        234.20        216.83        29.77 o                         
   2  17   5         50.01         63.86        33.55 o                         
   3  17   5        613.39        528.14        37.60 o                         
  -3  18   5          5.17         67.77        31.72 o                         
  -2  18   5        217.69        268.58        53.35 o                         
  -1  18   5        357.95        309.71        35.82 o                         
   0  18   5        446.23        386.98        35.44 o                         
   1  18   5         23.73         24.92        39.98 o                         
   2  18   5         32.05         42.19        65.78 o                         
  -8   0   6       2346.92       2351.02        47.91 o                         
  -6   0   6        169.80        121.91        39.41 o                         
  -4   0   6       2530.37       2452.81        78.22 o                         
  -2   0   6      18997.64      18835.71       116.15 o                         
   0   0   6       4429.89       4371.58        91.61 o                         
   2   0   6       3384.59       3124.15        54.67 o                         
   4   0   6       2040.45       2102.46        49.46 o                         
   6   0   6         83.68         99.85        45.72 o                         
  -9   1   6        262.41        230.61        36.01 o                         
  -8   1   6         49.80         42.37        27.28 o                         
  -7   1   6       2797.58       2896.16        26.26 o                         
  -6   1   6        202.69        247.90        22.30 o                         
  -5   1   6       1907.54       1893.15        26.75 o                         
  -4   1   6       4173.85       4088.46        30.61 o                         
  -3   1   6       2634.86       2445.94        26.97 o                         
  -2   1   6          7.30          3.25        23.39 o                         
  -1   1   6      16048.93      16372.45       225.09 o                         
   0   1   6      15697.89      15821.25        93.76 o                         
   1   1   6      15922.74      16425.45       214.69 o                         
   2   1   6      10116.35       9993.07        58.62 o                         
   3   1   6       1588.06       1538.45        31.33 o                         
   4   1   6        822.91        802.65        31.52 o                         
   5   1   6         47.94         51.72        28.05 o                         
   6   1   6        584.02        591.84        33.54 o                         
   7   1   6        405.31        430.80        38.13 o                         
  -9   2   6       1126.00       1025.05        41.75 o                         
  -8   2   6        211.23        219.75        27.87 o                         
  -7   2   6         38.13         -6.39        25.49 o                         
  -6   2   6       1094.17       1219.53        24.14 o                         
  -5   2   6        405.55        400.63        23.04 o                         
  -4   2   6       4578.31       4377.07        51.67 o                         
  -3   2   6       8093.35       7883.53        42.96 o                         
  -2   2   6      10281.93      10178.52       113.67 o                         
  -1   2   6      17519.05      18846.78       252.90 o                         
   0   2   6       8576.68       8321.52        70.82 o                         
   1   2   6         20.68          5.72        26.75 o                         
   2   2   6       2919.93       2855.73        37.90 o                         
   3   2   6       1872.28       1802.62        33.66 o                         
   4   2   6        539.30        548.47        30.87 o                         
   5   2   6        195.93        215.69        27.63 o                         
   6   2   6         15.89         16.15        32.40 o                         
   7   2   6        548.15        580.43        38.53 o                         
  -9   3   6        379.78        349.41        29.62 o                         
  -8   3   6       1006.76       1033.00        26.70 o                         
  -7   3   6        255.14        239.28        21.25 o                         
  -6   3   6          1.80          8.18        26.75 o                         
  -5   3   6       5586.79       5278.12        41.89 o                         
  -4   3   6       6156.05       6061.96        37.30 o                         
  -3   3   6      11169.09      11051.35        53.64 o                         
  -2   3   6       8252.49       8315.68        61.82 o                         
  -1   3   6        630.67        618.24        30.84 o                         
   0   3   6       2224.63       2273.61        38.77 o                         
   1   3   6        433.45        456.52        41.13 o                         
   2   3   6       4095.68       4253.98        92.12 o                         
   3   3   6        223.76        203.01        26.20 o                         
   4   3   6       6430.01       6694.93        58.94 o                         
   5   3   6        118.70        111.94        25.33 o                         
   6   3   6       1263.82       1321.89        35.74 o                         
   7   3   6        485.25        462.88        38.69 o                         
  -9   4   6        520.01        482.86        42.80 o                         
  -8   4   6        315.77        289.68        31.05 o                         
  -7   4   6        826.02        805.95        29.99 o                         
  -6   4   6       7435.38       7704.04       136.59 o                         
  -5   4   6       1474.20       1533.05        35.26 o                         
  -4   4   6       5285.23       5232.14        54.95 o                         
  -3   4   6       4066.81       3905.29        38.27 o                         
  -2   4   6        556.29        472.12        23.08 o                         
  -1   4   6       4512.94       4626.73        47.97 o                         
   0   4   6        636.98        560.71        32.45 o                         
   1   4   6        786.89        839.84        42.45 o                         
   2   4   6        152.65        173.02        37.67 o                         
   3   4   6         13.41         27.15        33.23 o                         
   4   4   6       1290.12       1305.65        31.93 o                         
   5   4   6         97.86         85.96        25.38 o                         
   6   4   6       4346.17       4399.85       111.40 o                         
   7   4   6        123.50        117.06        41.24 o                         
  -9   5   6         76.75         41.18        80.03 o                         
  -8   5   6       1942.33       1760.06        54.76 o                         
  -7   5   6         65.94         91.98        28.86 o                         
  -6   5   6        801.75        794.02        25.41 o                         
  -5   5   6       2139.01       2215.78        44.77 o                         
  -4   5   6       1470.86       1389.37        27.00 o                         
  -3   5   6       9602.44       9510.87        43.78 o                         
  -2   5   6        254.04        274.69        20.77 o                         
  -1   5   6       7035.72       7086.49        95.31 o                         
   0   5   6       2903.78       2766.84        44.97 o                         
   1   5   6       5915.83       5905.99       178.37 o                         
   2   5   6         86.32        130.25        37.05 o                         
   3   5   6       9323.50      10065.25        68.66 o                         
   4   5   6       2104.56       2228.18        65.19 o                         
   5   5   6       4910.47       4921.00        70.42 o                         
   6   5   6        364.35        420.34        43.94 o                         
   7   5   6        411.07        408.13        33.56 o                         
  -8   6   6        103.92        145.95        27.16 o                         
  -7   6   6       2040.47       2152.58        35.18 o                         
  -6   6   6         12.71          3.65        23.49 o                         
  -5   6   6       7612.41       8034.21        92.64 o                         
  -4   6   6        102.04        103.16        18.79 o                         
  -3   6   6        739.48        705.37        19.89 o                         
  -2   6   6         58.08         66.41        23.95 o                         
  -1   6   6         10.04         24.70        24.72 o                         
   0   6   6        578.01        589.36        29.67 o                         
   1   6   6       6371.86       6401.30       108.56 o                         
   2   6   6       1193.89       1133.15        63.80 o                         
   3   6   6       6138.56       6348.91       166.68 o                         
   4   6   6        237.22        250.50        33.84 o                         
   5   6   6          4.16         28.88        30.71 o                         
   6   6   6          2.15         12.48        29.45 o                         
   7   6   6        611.42        662.50        69.73 o                         
  -8   7   6        754.38        711.66        55.77 o                         
  -7   7   6       3629.50       3848.50       115.61 o                         
  -6   7   6        644.78        605.55        22.89 o                         
  -5   7   6        668.02        702.50        23.99 o                         
  -4   7   6         21.21         34.96        25.63 o                         
  -3   7   6         26.95         28.30        21.03 o                         
  -2   7   6        960.83        940.34        30.50 o                         
  -1   7   6       1128.66       1097.67        26.57 o                         
   0   7   6       4760.04       4692.93        41.78 o                         
   1   7   6        783.92        817.98        44.78 o                         
   2   7   6       1186.82       1072.39        35.55 o                         
   3   7   6       1249.72       1372.53        48.42 o                         
   4   7   6         88.06         63.58        51.78 o                         
   5   7   6       1428.62       1558.45        39.60 o                         
   6   7   6         26.15         22.03        31.00 o                         
  -8   8   6        127.13        166.87        32.99 o                         
  -7   8   6       1265.25       1341.13        51.73 o                         
  -6   8   6       1337.51       1373.65        33.37 o                         
  -5   8   6       3028.21       3230.35        27.11 o                         
  -4   8   6        999.39       1042.17        28.85 o                         
  -3   8   6       1056.07       1083.19        26.71 o                         
  -2   8   6        238.48        275.64        28.09 o                         
  -1   8   6          7.95         37.28        22.88 o                         
   0   8   6        517.64        493.63        31.65 o                         
   1   8   6          5.40         66.73        31.09 o                         
   2   8   6       5487.26       5953.88        60.01 o                         
   3   8   6        125.48        179.78        34.94 o                         
   4   8   6       1043.59       1132.19        61.62 o                         
   5   8   6        666.78        651.16        48.39 o                         
   6   8   6        112.32        150.81        35.67 o                         
  -8   9   6        472.54        419.48        36.61 o                         
  -7   9   6        468.66        453.90        28.58 o                         
  -6   9   6         26.98         36.71        28.56 o                         
  -5   9   6        358.36        368.83        22.73 o                         
  -4   9   6       5683.89       6131.49        40.60 o                         
  -3   9   6        943.47       1034.97        34.80 o                         
  -2   9   6       4510.23       4552.01        41.82 o                         
  -1   9   6       5580.79       5549.67        78.50 o                         
   0   9   6        129.94        104.29        29.17 o                         
   1   9   6       6691.45       7210.85       172.03 o                         
   2   9   6       1295.09       1382.03        47.70 o                         
   3   9   6       1503.70       1532.16        38.16 o                         
   4   9   6       4286.12       4218.83       120.84 o                         
   5   9   6        172.07        200.89        46.50 o                         
   6   9   6        792.69        623.62        45.96 o                         
  -8  10   6        123.71        100.03        35.72 o                         
  -7  10   6        350.70        297.21        35.50 o                         
  -6  10   6       1335.94       1373.59        32.79 o                         
  -5  10   6        664.91        634.60        41.46 o                         
  -4  10   6       1970.14       2003.31        28.91 o                         
  -3  10   6       2033.67       2152.75        59.18 o                         
  -2  10   6        699.22        706.38        32.26 o                         
  -1  10   6       5893.89       6314.23        48.87 o                         
   0  10   6        390.09        409.46        35.25 o                         
   1  10   6        127.22        103.90        36.66 o                         
   2  10   6        138.99        183.79        35.40 o                         
   3  10   6        187.59        206.77        33.45 o                         
   4  10   6        272.17        271.12        49.39 o                         
   5  10   6        415.05        363.51        39.51 o                         
   6  10   6        842.80        597.06        45.42 o                         
  -7  11   6         32.34         11.40        30.54 o                         
  -6  11   6       1078.76       1101.65        73.37 o                         
  -5  11   6       1371.46       1402.73        39.05 o                         
  -4  11   6       2557.29       2597.95        32.78 o                         
  -3  11   6       3813.62       4031.41        83.54 o                         
  -2  11   6        429.08        438.96        30.41 o                         
  -1  11   6        109.13         90.99        33.16 o                         
   0  11   6        752.70        828.83        30.01 o                         
   1  11   6        146.35        194.30        36.18 o                         
   2  11   6        895.21        935.25        67.03 o                         
   3  11   6        520.94        502.72        34.67 o                         
   4  11   6        135.77        139.71        34.24 o                         
   5  11   6        422.97        369.47        46.10 o                         
  -7  12   6         25.72         -3.96        43.77 o                         
  -6  12   6          0.15        -17.50        39.62 o                         
  -5  12   6         46.98         12.55        27.14 o                         
  -4  12   6       1034.10       1086.83        26.61 o                         
  -3  12   6         35.68         43.85        23.53 o                         
  -2  12   6       7066.51       7545.12       164.29 o                         
  -1  12   6         45.15         52.19        26.53 o                         
   0  12   6       2703.86       2831.14        53.03 o                         
   1  12   6        531.89        672.92        50.35 o                         
   2  12   6         99.07         80.16        52.70 o                         
   3  12   6        997.01       1066.68       113.58 o                         
   4  12   6         62.52         84.68        78.18 o                         
   5  12   6        189.53        187.92        45.33 o                         
  -6  13   6        395.58        421.53        61.83 o                         
  -5  13   6        679.08        698.57        35.86 o                         
  -4  13   6         11.11         31.56        27.37 o                         
  -3  13   6       1189.94       1199.23        25.78 o                         
  -2  13   6       2401.86       2458.41        38.85 o                         
  -1  13   6        256.71        314.65        26.53 o                         
   0  13   6      11914.31      12653.16       174.76 o                         
   1  13   6         32.31          0.79        27.43 o                         
   2  13   6       6007.35       6399.29       130.00 o                         
   3  13   6        222.03        110.57        60.46 o                         
   4  13   6        362.77        311.72        53.92 o                         
   5  13   6        247.46        112.03        70.52 o                         
  -6  14   6        122.13         87.45        37.29 o                         
  -5  14   6        159.47        105.19        32.50 o                         
  -4  14   6        486.64        511.93        38.70 o                         
  -3  14   6        616.46        648.60        31.94 o                         
  -2  14   6       1583.10       1612.99        59.22 o                         
  -1  14   6        939.49        920.55        27.27 o                         
   0  14   6        417.29        407.98        28.44 o                         
   1  14   6        498.51        538.75        43.07 o                         
   2  14   6        109.65         38.19        40.43 o                         
   3  14   6       1546.21       1329.11       177.99 o                         
   4  14   6        116.01        101.45        45.53 o                         
  -5  15   6         83.38        124.69        30.43 o                         
  -4  15   6        426.33        435.46        30.21 o                         
  -3  15   6        346.64        346.89        28.13 o                         
  -2  15   6        628.99        613.89        90.05 o                         
  -1  15   6        685.19        744.44        35.72 o                         
   0  15   6        545.97        554.80        29.41 o                         
   1  15   6       1816.39       1778.28        66.74 o                         
   2  15   6         14.88         50.96        40.48 o                         
   3  15   6         58.84        225.85        55.77 o                         
   4  15   6        176.01        151.62        44.19 o                         
  -5  16   6         97.25         62.87        30.69 o                         
  -4  16   6        299.59        297.34        35.55 o                         
  -3  16   6        454.83        374.09        28.00 o                         
  -2  16   6         91.66        109.54        38.16 o                         
  -1  16   6       1733.16       1656.83        53.44 o                         
   0  16   6         10.84        -30.96        31.73 o                         
   1  16   6        604.34        514.00        45.11 o                         
   2  16   6        631.13        657.15        36.98 o                         
   3  16   6        163.50        133.62        44.89 o                         
  -4  17   6       2872.00       2473.79       115.91 o                         
  -3  17   6          0.41          9.78        34.68 o                         
  -2  17   6       1925.50       2073.50        78.38 o                         
  -1  17   6         14.61         27.71        28.83 o                         
   0  17   6        109.41        109.25        34.45 o                         
   1  17   6          6.74         52.99        40.79 o                         
   2  17   6        381.48        372.97        45.68 o                         
  -2  18   6        169.17        156.44        38.93 o                         
  -1  18   6        277.05        262.35        34.30 o                         
   0  18   6         15.96         41.92        33.05 o                         
   1  18   6          6.49        -51.42        51.42 o                         
  -9   0   7        318.16        352.29        49.79 o                         
  -7   0   7        775.84        758.86        27.68 o                         
  -5   0   7        803.80        824.66        51.74 o                         
  -3   0   7       6665.25       6554.11        97.87 o                         
  -1   0   7      10156.91      10338.38       116.73 o                         
   1   0   7        382.05        387.03        39.08 o                         
   3   0   7       1804.05       1808.87        57.53 o                         
   5   0   7        293.75        292.13        39.89 o                         
   7   0   7        498.56        477.92        52.91 o                         
  -9   1   7        172.66        115.58        28.95 o                         
  -8   1   7       2334.34       2291.02        59.64 o                         
  -7   1   7        520.26        546.03        19.06 o                         
  -6   1   7       1265.91       1353.31        26.24 o                         
  -5   1   7       6368.19       6837.98        50.19 o                         
  -4   1   7          8.91         34.21        18.25 o                         
  -3   1   7       7039.34       7070.66        87.62 o                         
  -2   1   7       2210.03       2128.20        40.92 o                         
  -1   1   7         33.26         40.02        21.65 o                         
   0   1   7      11726.61      12080.39       154.54 o                         
   1   1   7       1010.05        972.26        36.62 o                         
   2   1   7       2860.96       2734.74        36.50 o                         
   3   1   7        116.45        121.38        32.46 o                         
   4   1   7         52.74         62.39        29.69 o                         
   5   1   7          8.19         -0.27        26.66 o                         
   6   1   7          0.70          3.37        31.80 o                         
   7   1   7        783.31        752.75        38.69 o                         
  -9   2   7        160.95        105.10        31.41 o                         
  -8   2   7          5.46         19.33        24.91 o                         
  -7   2   7         12.69         39.52        19.01 o                         
  -6   2   7       1851.06       1885.40        40.71 o                         
  -5   2   7        764.69        786.33        32.70 o                         
  -4   2   7        110.88        120.01        18.73 o                         
  -3   2   7       6156.27       6087.90        53.76 o                         
  -2   2   7       8760.78       8548.62        70.36 o                         
  -1   2   7      12745.42      13061.71       223.74 o                         
   0   2   7       1432.97       1418.68        37.38 o                         
   1   2   7      10951.06      11050.23        62.04 o                         
   2   2   7        671.11        648.79        30.81 o                         
   3   2   7       5898.56       6147.97        54.57 o                         
   4   2   7        244.90        254.44        27.76 o                         
   5   2   7       2473.35       2528.23        39.99 o                         
   6   2   7       1506.85       1556.61        36.57 o                         
   7   2   7        665.84        577.39        38.41 o                         
  -9   3   7        644.00        651.35        51.93 o                         
  -8   3   7         33.35         71.08        24.62 o                         
  -7   3   7       1755.01       1670.33        50.68 o                         
  -6   3   7       3898.84       4177.18        35.85 o                         
  -5   3   7         44.91         59.30        30.36 o                         
  -4   3   7      20448.90      20659.98       237.37 o                         
  -3   3   7        122.90        132.45        20.91 o                         
  -2   3   7       9078.42       9091.79        87.04 o                         
  -1   3   7        578.04        538.23        37.44 o                         
   0   3   7         34.99         22.03        25.40 o                         
   1   3   7         62.77         48.21        35.54 o                         
   2   3   7         41.44         65.57        36.65 o                         
   3   3   7       1856.60       1798.47        41.90 o                         
   4   3   7        874.28        925.99        34.17 o                         
   5   3   7       1306.09       1329.40        36.75 o                         
   6   3   7          8.86         57.00        35.06 o                         
  -9   4   7        355.96        336.35        68.21 o                         
  -8   4   7         22.79         10.61        30.24 o                         
  -7   4   7       1464.26       1419.25        38.81 o                         
  -6   4   7         47.75         -3.48        31.94 o                         
  -5   4   7       3173.56       3257.36        37.35 o                         
  -4   4   7        682.02        704.11        24.57 o                         
  -3   4   7       1268.30       1265.14        21.34 o                         
  -2   4   7       2149.93       2078.35        26.20 o                         
  -1   4   7       4343.00       4613.00        45.42 o                         
   0   4   7       1231.04       1192.28        35.19 o                         
   1   4   7        364.06        297.61        33.14 o                         
   2   4   7        355.41        343.81        38.03 o                         
   3   4   7        741.61        782.20        45.93 o                         
   4   4   7        378.72        410.13        34.84 o                         
   5   4   7        774.76        834.36        39.08 o                         
   6   4   7        288.87        252.75        36.16 o                         
  -8   5   7        382.37        338.13        31.04 o                         
  -7   5   7       2354.67       2524.79        35.73 o                         
  -6   5   7         48.49         24.28        25.94 o                         
  -5   5   7         91.27        132.29        31.19 o                         
  -4   5   7       3090.07       3042.56        35.70 o                         
  -3   5   7          9.55         29.82        16.34 o                         
  -2   5   7       1415.86       1416.42        26.74 o                         
  -1   5   7       2652.34       2737.10        40.53 o                         
   0   5   7          5.27         22.42        32.55 o                         
   1   5   7       1654.73       1656.67        89.71 o                         
   2   5   7        633.07        636.27        39.46 o                         
   3   5   7        778.40        784.64        44.97 o                         
   4   5   7       2375.36       2428.63       108.81 o                         
   5   5   7        899.11        843.71        46.02 o                         
   6   5   7        698.65        623.71        42.51 o                         
  -8   6   7         14.17         21.18        49.95 o                         
  -7   6   7        197.57        233.55        28.14 o                         
  -6   6   7       2796.08       2937.26        58.69 o                         
  -5   6   7        913.02        927.06        26.10 o                         
  -4   6   7       2162.56       2318.31        33.94 o                         
  -3   6   7        603.04        552.88        20.59 o                         
  -2   6   7        263.86        316.10        22.47 o                         
  -1   6   7        660.98        629.02        32.51 o                         
   0   6   7       6325.53       6214.65       139.89 o                         
   1   6   7       1976.52       1888.66        39.22 o                         
   2   6   7      14418.34      15754.54       199.94 o                         
   3   6   7       1732.50       1731.31        47.16 o                         
   4   6   7       3091.04       3165.70        48.76 o                         
   5   6   7        372.02        407.95        47.62 o                         
   6   6   7         25.53         44.95        39.67 o                         
  -8   7   7       5286.60       5270.82       187.30 o                         
  -7   7   7       1400.09       1421.35        24.74 o                         
  -6   7   7       4717.89       4787.79        39.55 o                         
  -5   7   7        778.81        779.86        25.70 o                         
  -4   7   7        733.22        776.05        30.45 o                         
  -3   7   7        923.07        927.49        23.19 o                         
  -2   7   7       3424.14       3322.58        34.71 o                         
  -1   7   7       3454.43       3575.91        34.73 o                         
   0   7   7       8994.53       9517.97        63.67 o                         
   1   7   7       1912.19       2140.46       186.64 o                         
   2   7   7        536.25        551.34        61.78 o                         
   3   7   7          5.14         -4.31        33.43 o                         
   4   7   7       1699.17       1770.69        44.25 o                         
   5   7   7         87.69         96.43        49.19 o                         
   6   7   7        809.75        775.37        45.77 o                         
  -8   8   7          4.94         76.38        29.23 o                         
  -7   8   7        590.49        645.85        46.32 o                         
  -6   8   7        583.67        595.85        36.71 o                         
  -5   8   7       2348.37       2438.07        46.54 o                         
  -4   8   7        803.43        794.81        26.95 o                         
  -3   8   7          0.27        -26.42        26.42 o                         
  -2   8   7        392.07        403.20        35.14 o                         
  -1   8   7         12.53         -1.79        22.24 o                         
   0   8   7        946.77        993.08        49.07 o                         
   1   8   7       6427.74       6894.03       125.04 o                         
   2   8   7       1193.62       1268.41        39.34 o                         
   3   8   7       6410.09       6724.88       147.70 o                         
   4   8   7        140.75        200.58        45.92 o                         
   5   8   7        443.98        424.68        47.23 o                         
   6   8   7         16.41        115.78        52.14 o                         
  -8   9   7         15.57        -17.82        33.40 o                         
  -7   9   7        363.53        363.88        28.23 o                         
  -6   9   7         58.76         80.10        28.26 o                         
  -5   9   7        800.69        802.97        23.53 o                         
  -4   9   7        317.65        343.09        25.17 o                         
  -3   9   7       2006.54       2216.55        61.27 o                         
  -2   9   7        393.01        446.52        32.69 o                         
  -1   9   7        103.85         87.47        30.85 o                         
   0   9   7       3424.05       3569.66        43.59 o                         
   1   9   7        321.59        349.29        45.19 o                         
   2   9   7       1719.52       1867.09        86.62 o                         
   3   9   7        606.16        624.31        42.07 o                         
   4   9   7        346.02        345.68        49.42 o                         
   5   9   7        367.68        285.50        47.16 o                         
   6   9   7        496.28        328.90        52.14 o                         
  -7  10   7        125.54        149.84        30.09 o                         
  -6  10   7        199.49        146.01        28.77 o                         
  -5  10   7        475.43        471.06        29.66 o                         
  -4  10   7       1110.81       1135.39        26.99 o                         
  -3  10   7          2.85         14.09        23.54 o                         
  -2  10   7       9326.38      10104.02        52.17 o                         
  -1  10   7        239.41        229.69        28.27 o                         
   0  10   7       4628.40       4939.33        89.83 o                         
   1  10   7         14.65         42.93        34.71 o                         
   2  10   7        516.33        537.30        59.87 o                         
   3  10   7        125.56        128.21        39.73 o                         
   4  10   7       1277.39       1086.76        76.83 o                         
   5  10   7         12.01         66.47        45.02 o                         
  -7  11   7        875.72        875.82        38.12 o                         
  -6  11   7        486.56        519.87        31.09 o                         
  -5  11   7       3160.40       3328.95        74.23 o                         
  -4  11   7       4658.66       4716.33        46.19 o                         
  -3  11   7       3578.16       3735.74        31.48 o                         
  -2  11   7       1161.79       1274.49        70.91 o                         
  -1  11   7        945.47        962.70        29.85 o                         
   0  11   7        615.89        656.60        35.28 o                         
   1  11   7        258.84        243.27        49.45 o                         
   2  11   7         53.51         99.37        32.98 o                         
   3  11   7        382.48        370.29        50.00 o                         
   4  11   7        267.10        216.28        34.13 o                         
   5  11   7         65.39         11.25        54.11 o                         
  -7  12   7        268.72        216.47        55.14 o                         
  -6  12   7         61.59         18.07        29.02 o                         
  -5  12   7         58.26        104.03        26.49 o                         
  -4  12   7         52.89         53.14        32.89 o                         
  -3  12   7       2868.15       2949.32        34.98 o                         
  -2  12   7          0.92          8.08        28.23 o                         
  -1  12   7       4439.34       4688.64        44.44 o                         
   0  12   7        477.46        432.02        29.09 o                         
   1  12   7        211.24        276.72        33.72 o                         
   2  12   7       1379.35       1426.77       146.01 o                         
   3  12   7         23.48         13.79       115.73 o                         
   4  12   7        441.45        404.46        39.63 o                         
  -6  13   7        368.02        302.12        42.47 o                         
  -5  13   7         75.04         56.20        26.23 o                         
  -4  13   7        980.84        998.03        31.85 o                         
  -3  13   7         18.95          4.64        30.26 o                         
  -2  13   7        450.80        445.16        32.70 o                         
  -1  13   7       2202.91       2344.63        51.94 o                         
   0  13   7        108.65        149.37        26.72 o                         
   1  13   7       2241.62       2415.67        59.34 o                         
   2  13   7        413.82        391.21        40.67 o                         
   3  13   7          2.34         50.14        46.58 o                         
   4  13   7        653.71        624.10       110.58 o                         
  -6  14   7        337.37        308.01        33.44 o                         
  -5  14   7         17.61         34.16        32.61 o                         
  -4  14   7         35.87         56.73        33.15 o                         
  -3  14   7        598.24        640.28        26.44 o                         
  -2  14   7        129.70        151.02        34.15 o                         
  -1  14   7       1086.43       1202.70        34.56 o                         
   0  14   7        400.66        445.15        37.40 o                         
   1  14   7         58.11         81.20        68.50 o                         
   2  14   7       1790.69       1764.83       160.37 o                         
   3  14   7          9.46         60.64        39.26 o                         
   4  14   7        130.16         55.94        52.58 o                         
  -5  15   7        925.89        845.65        59.07 o                         
  -4  15   7        769.75        672.12        39.03 o                         
  -3  15   7       1055.08       1069.55        67.40 o                         
  -2  15   7          5.26        -25.86        41.99 o                         
  -1  15   7       1082.06       1076.24        32.39 o                         
   0  15   7        907.36        864.57        34.24 o                         
   1  15   7        319.07        396.44        53.80 o                         
   2  15   7         25.60         41.55        43.73 o                         
   3  15   7          9.09        -16.81        53.83 o                         
  -4  16   7        115.15        155.10        34.36 o                         
  -3  16   7         30.87         70.96        43.76 o                         
  -2  16   7       1345.76       1297.80        41.97 o                         
  -1  16   7         26.12         30.06        32.44 o                         
   0  16   7        980.89        937.77        49.31 o                         
   1  16   7        660.40        623.99        39.44 o                         
   2  16   7        365.74        288.39        54.63 o                         
  -3  17   7       1352.96       1178.38        74.07 o                         
  -2  17   7        203.87        222.11        41.43 o                         
  -1  17   7         71.42         16.76        39.97 o                         
   0  17   7        175.78        162.17        37.02 o                         
   1  17   7         28.62         37.82        37.72 o                         
  -8   0   8        603.89        530.42        69.64 o                         
  -6   0   8       2742.60       2825.46        72.18 o                         
  -4   0   8         71.49         84.76        26.39 o                         
  -2   0   8       2713.96       2733.26        44.28 o                         
   0   0   8        926.35        909.21        40.93 o                         
   2   0   8       4533.58       4803.41        64.47 o                         
   4   0   8         15.37          2.09        42.32 o                         
   6   0   8       1403.46       1404.04        59.36 o                         
  -9   1   8        700.94        595.10        70.27 o                         
  -8   1   8         94.74         91.78        39.18 o                         
  -7   1   8       1012.72        994.78        25.76 o                         
  -6   1   8       3400.95       3606.03        47.29 o                         
  -5   1   8         13.27         15.66        22.16 o                         
  -4   1   8      11160.22      10958.79        45.61 o                         
  -3   1   8         18.10         19.89        26.13 o                         
  -2   1   8       2139.16       2166.12        38.40 o                         
  -1   1   8       2855.07       2818.94        36.18 o                         
   0   1   8        331.42        326.10        26.67 o                         
   1   1   8        570.76        545.73        27.32 o                         
   2   1   8        257.14        271.79        33.16 o                         
   3   1   8       1220.68       1248.06        36.01 o                         
   4   1   8       1185.68       1207.11        33.66 o                         
   5   1   8        578.55        597.59        38.31 o                         
   6   1   8          0.03         43.40        40.40 o                         
  -9   2   8          5.56        -26.30        49.28 o                         
  -8   2   8         97.63        -11.19        43.03 o                         
  -7   2   8       2890.74       2945.03        43.57 o                         
  -6   2   8         86.63        121.70        23.30 o                         
  -5   2   8       2023.79       2072.52        25.61 o                         
  -4   2   8       2239.90       2274.44        54.69 o                         
  -3   2   8       3615.31       3587.45        37.56 o                         
  -2   2   8       6819.61       6408.98        54.25 o                         
  -1   2   8       5741.61       5661.31        38.41 o                         
   0   2   8       8054.45       7891.28        60.99 o                         
   1   2   8         87.02        116.19        24.79 o                         
   2   2   8       6754.80       7006.47        88.94 o                         
   3   2   8         28.62         26.81        31.65 o                         
   4   2   8       4753.38       4748.08        98.27 o                         
   5   2   8       1842.70       1928.75        41.95 o                         
   6   2   8       2193.34       2116.26        60.34 o                         
  -8   3   8       1256.25       1202.62        29.25 o                         
  -7   3   8       1977.03       1938.33        68.10 o                         
  -6   3   8        200.70        218.60        33.57 o                         
  -5   3   8      13200.46      14206.67       176.85 o                         
  -4   3   8        210.15        180.38        26.59 o                         
  -3   3   8      13397.11      13698.84       155.30 o                         
  -2   3   8       1101.19       1067.01        26.21 o                         
  -1   3   8       1489.60       1522.40        29.42 o                         
   0   3   8       5945.87       5839.12        53.19 o                         
   1   3   8        833.38        823.85        30.73 o                         
   2   3   8        969.56       1004.03        47.75 o                         
   3   3   8       3356.83       3321.25        46.53 o                         
   4   3   8        115.44        119.76        32.98 o                         
   5   3   8        665.92        619.63        34.01 o                         
   6   3   8         15.09         28.56        42.07 o                         
  -8   4   8         20.60         15.53        29.68 o                         
  -7   4   8        873.07        923.96        32.50 o                         
  -6   4   8        272.83        272.07        23.70 o                         
  -5   4   8        561.96        560.50        31.72 o                         
  -4   4   8       2254.16       2407.34        81.29 o                         
  -3   4   8         11.83         27.11        20.49 o                         
  -2   4   8      10167.94      10365.32        47.20 o                         
  -1   4   8         39.47         39.22        28.27 o                         
   0   4   8        499.05        546.14        31.82 o                         
   1   4   8         14.30         -3.95        30.36 o                         
   2   4   8       1226.43       1312.02        48.44 o                         
   3   4   8        126.07        103.41        42.20 o                         
   4   4   8         25.83         71.89        39.35 o                         
   5   4   8        410.90        417.15        45.25 o                         
   6   4   8        542.28        541.94        50.66 o                         
  -8   5   8       1633.80       1537.27        35.83 o                         
  -7   5   8        222.38        276.24        27.94 o                         
  -6   5   8        237.25        295.70        27.54 o                         
  -5   5   8        152.73        172.61        22.06 o                         
  -4   5   8        409.44        375.71        25.92 o                         
  -3   5   8         52.06         70.80        25.25 o                         
  -2   5   8       1157.97       1116.96        26.67 o                         
  -1   5   8       1491.64       1533.00        42.42 o                         
   0   5   8       5824.91       5700.25        73.45 o                         
   1   5   8       1133.04       1197.06        69.80 o                         
   2   5   8        218.46        195.91        44.88 o                         
   3   5   8         11.96         41.12        41.06 o                         
   4   5   8        879.01        819.82        42.11 o                         
   5   5   8          4.64        -36.80        36.80 o                         
   6   5   8        121.79        127.92        44.28 o                         
  -8   6   8         10.27         11.49        36.07 o                         
  -7   6   8        176.61        207.23        30.80 o                         
  -6   6   8        265.89        291.27        23.46 o                         
  -5   6   8        799.28        802.60        35.58 o                         
  -4   6   8        382.68        450.42        23.48 o                         
  -3   6   8        577.41        642.82        25.42 o                         
  -2   6   8        833.05        831.34        26.04 o                         
  -1   6   8         16.45         13.75        25.62 o                         
   0   6   8       3231.43       3541.07        56.15 o                         
   1   6   8       7408.38       7846.35       175.67 o                         
   2   6   8       3696.45       3739.39        48.07 o                         
   3   6   8       6785.24       7025.92        87.98 o                         
   4   6   8       1053.82        988.03        44.50 o                         
   5   6   8        590.24        475.19        47.81 o                         
   6   6   8        107.05        110.28        52.56 o                         
  -8   7   8       1054.17       1017.33       102.89 o                         
  -7   7   8       3181.03       3246.35        38.63 o                         
  -6   7   8        331.73        354.85        41.96 o                         
  -5   7   8       1433.42       1413.31        26.53 o                         
  -4   7   8         13.34        -24.33        24.42 o                         
  -3   7   8       3669.30       3883.36        35.97 o                         
  -2   7   8        578.57        635.44        28.47 o                         
  -1   7   8      14285.78      15926.72        75.73 o                         
   0   7   8       2238.79       2521.42        52.79 o                         
   1   7   8       7180.63       7536.54        62.86 o                         
   2   7   8        232.52        252.92        52.57 o                         
   3   7   8          2.43         53.19        32.30 o                         
   4   7   8         74.41         26.33        48.52 o                         
   5   7   8        171.23        157.97        42.92 o                         
  -8   8   8         26.07        -39.50        39.50 o                         
  -7   8   8        136.65         99.14        21.98 o                         
  -6   8   8       1752.42       1758.48        31.44 o                         
  -5   8   8        279.75        311.91        39.77 o                         
  -4   8   8        182.45        151.01        27.63 o                         
  -3   8   8       1473.60       1500.40        28.44 o                         
  -2   8   8        252.59        323.06        30.25 o                         
  -1   8   8       1024.73        984.52        41.72 o                         
   0   8   8       1663.21       1805.52       108.92 o                         
   1   8   8         18.47         37.43        44.52 o                         
   2   8   8       5109.72       5201.67       190.67 o                         
   3   8   8        328.84        304.55        34.30 o                         
   4   8   8        575.87        492.22        41.94 o                         
   5   8   8        107.49         57.42        54.61 o                         
  -7   9   8        219.79        121.15        26.39 o                         
  -6   9   8        159.44        166.23        28.33 o                         
  -5   9   8         59.76        119.61        23.88 o                         
  -4   9   8       3138.17       3286.09        29.26 o                         
  -3   9   8        168.55        189.27        28.25 o                         
  -2   9   8        124.22        123.43        32.75 o                         
  -1   9   8         30.75         -8.40        32.16 o                         
   0   9   8       1814.56       1940.37        87.85 o                         
   1   9   8          0.82         55.34        37.84 o                         
   2   9   8        210.06        170.49        41.26 o                         
   3   9   8        189.88        194.90        44.87 o                         
   4   9   8        110.60        164.22        33.51 o                         
   5   9   8          5.68        -43.10        54.28 o                         
  -7  10   8        872.85        818.45        34.00 o                         
  -6  10   8          6.40         24.27        31.26 o                         
  -5  10   8        250.40        233.27        25.10 o                         
  -4  10   8        441.92        464.00        22.98 o                         
  -3  10   8       3608.22       3839.55        44.25 o                         
  -2  10   8       1426.39       1425.50        47.95 o                         
  -1  10   8       6061.34       6511.28        96.40 o                         
   0  10   8        276.89        227.25        35.87 o                         
   1  10   8        799.32        883.06        58.19 o                         
   2  10   8         21.70         14.90        30.41 o                         
   3  10   8        488.38        442.46        49.11 o                         
   4  10   8          0.16        -12.04        38.90 o                         
   5  10   8       1601.05       1575.36       129.17 o                         
  -7  11   8         75.93         78.59        42.06 o                         
  -6  11   8       2019.67       1920.89        47.03 o                         
  -5  11   8       3174.77       3281.03        86.11 o                         
  -4  11   8       4342.41       4762.47        71.11 o                         
  -3  11   8       3030.70       3107.78        32.00 o                         
  -2  11   8       2568.42       2716.96       104.64 o                         
  -1  11   8          8.61         16.70        27.12 o                         
   0  11   8        873.33        902.65        31.77 o                         
   1  11   8         66.89         17.09        33.31 o                         
   2  11   8        904.70        911.40        51.36 o                         
   3  11   8        454.75        436.46        65.48 o                         
   4  11   8        536.49        552.40        54.69 o                         
  -6  12   8        510.96        541.56        27.20 o                         
  -5  12   8        544.82        566.21        29.71 o                         
  -4  12   8        166.31        206.93        27.60 o                         
  -3  12   8         11.61         33.88        60.86 o                         
  -2  12   8       2349.04       2529.35        37.37 o                         
  -1  12   8          4.52        -12.75        26.64 o                         
   0  12   8        548.78        520.29        34.55 o                         
   1  12   8        494.70        524.23        50.10 o                         
   2  12   8         64.20         23.49        48.20 o                         
   3  12   8        438.05        341.63        34.52 o                         
   4  12   8       1272.79       1112.28        68.59 o                         
  -6  13   8          0.44        -25.99        25.99 o                         
  -5  13   8         89.30          7.47        41.05 o                         
  -4  13   8        808.78        847.63        31.60 o                         
  -3  13   8         92.77         50.63        50.14 o                         
  -2  13   8          4.07         12.46        38.33 o                         
  -1  13   8          4.82         72.16        32.82 o                         
   0  13   8        458.94        458.36        52.38 o                         
   1  13   8         65.36         83.78        49.16 o                         
   2  13   8        129.08        152.57        33.68 o                         
   3  13   8        301.90        243.51        61.08 o                         
  -5  14   8        687.99        683.73        73.45 o                         
  -4  14   8          2.15         18.69        28.76 o                         
  -3  14   8         11.82         55.65        29.48 o                         
  -2  14   8        235.38        240.95        41.04 o                         
  -1  14   8        216.45        238.68        31.04 o                         
   0  14   8          8.18        -26.39        35.88 o                         
   1  14   8       2467.47       2554.98        71.02 o                         
   2  14   8         16.13          0.67        44.33 o                         
   3  14   8       1381.83       1136.89       137.52 o                         
  -4  15   8        994.70        846.53        63.44 o                         
  -3  15   8        194.62        183.01        33.81 o                         
  -2  15   8       1280.46       1230.13        36.17 o                         
  -1  15   8        415.91        412.13        29.82 o                         
   0  15   8        852.44        660.69       109.22 o                         
   1  15   8        134.96        160.46        45.92 o                         
   2  15   8         73.13         92.32        48.81 o                         
  -3  16   8        848.21        719.16        35.97 o                         
  -2  16   8         10.43         22.78        46.75 o                         
  -1  16   8       1286.02       1350.29        38.60 o                         
   0  16   8        395.88        326.95        37.48 o                         
   1  16   8        340.04        309.45        53.21 o                         
  -1  17   8        209.59        169.36        33.56 o                         
  -7   0   9       6963.33       7496.26        60.26 o                         
  -5   0   9      14497.92      14788.63        58.86 o                         
  -3   0   9       7139.16       7417.05        80.41 o                         
  -1   0   9      10658.72      10805.83       284.89 o                         
   1   0   9      17857.95      19513.58       147.07 o                         
   3   0   9       3487.17       3559.30        90.64 o                         
   5   0   9        390.66        349.50        51.32 o                         
  -8   1   9       1730.43       1691.72        62.16 o                         
  -7   1   9        665.39        629.65        40.10 o                         
  -6   1   9        452.10        478.30        26.57 o                         
  -5   1   9        451.66        465.49        27.64 o                         
  -4   1   9          9.09         -0.68        31.71 o                         
  -3   1   9        734.44        747.79        30.51 o                         
  -2   1   9       1010.18       1006.73        23.94 o                         
  -1   1   9         41.79         21.19        24.27 o                         
   0   1   9       1498.30       1564.37        30.85 o                         
   1   1   9       2644.48       2737.16        46.71 o                         
   2   1   9        403.38        427.04        36.49 o                         
   3   1   9       7993.54       8107.17        55.78 o                         
   4   1   9       1641.73       1658.76        45.80 o                         
   5   1   9       2385.72       2253.28        44.94 o                         
   6   1   9        143.73        120.80        44.84 o                         
  -8   2   9        176.24        184.99        34.95 o                         
  -7   2   9         36.27         72.73        21.79 o                         
  -6   2   9       1134.05       1147.66        35.83 o                         
  -5   2   9         65.44         73.10        30.65 o                         
  -4   2   9        451.71        490.76        32.70 o                         
  -3   2   9          5.64         15.67        36.19 o                         
  -2   2   9       1856.69       1864.64        33.14 o                         
  -1   2   9        115.07        125.75        26.10 o                         
   0   2   9       1131.16       1087.83        42.56 o                         
   1   2   9        560.82        572.05        34.86 o                         
   2   2   9       2297.25       2361.98        41.19 o                         
   3   2   9       1247.37       1210.91        39.89 o                         
   4   2   9        352.10        385.77        39.62 o                         
   5   2   9       1297.06       1196.96        40.34 o                         
  -8   3   9         20.39         49.70        44.24 o                         
  -7   3   9         57.78         29.14        48.86 o                         
  -6   3   9       1325.84       1289.56        44.01 o                         
  -5   3   9       1220.15       1248.17        33.06 o                         
  -4   3   9       5606.73       5845.65        96.60 o                         
  -3   3   9          8.59         26.92        28.40 o                         
  -2   3   9       1055.96       1100.86        31.69 o                         
  -1   3   9       4085.21       4055.79        36.82 o                         
   0   3   9         11.56         31.32        40.29 o                         
   1   3   9       3026.67       3088.90        67.83 o                         
   2   3   9       1585.46       1607.20        47.78 o                         
   3   3   9        223.50        201.46        40.39 o                         
   4   3   9       1795.12       1883.12       107.91 o                         
   5   3   9        270.23        256.98        40.43 o                         
  -8   4   9        389.61        390.84        52.76 o                         
  -7   4   9         12.86          6.94        26.72 o                         
  -6   4   9       1427.16       1465.28        93.49 o                         
  -5   4   9        739.37        747.74        35.94 o                         
  -4   4   9       2181.54       2281.58        28.87 o                         
  -3   4   9      12724.39      13644.23        71.78 o                         
  -2   4   9       2438.21       2640.64        40.77 o                         
  -1   4   9       9280.48       9759.72       108.94 o                         
   0   4   9       2283.79       2354.34        52.65 o                         
   1   4   9        112.12         78.96        35.68 o                         
   2   4   9        646.20        671.46        44.60 o                         
   3   4   9         19.95         25.65        39.65 o                         
   4   4   9         22.09        -14.98        47.30 o                         
   5   4   9        681.17        598.89        48.26 o                         
  -8   5   9          3.26        -35.15        35.15 o                         
  -7   5   9        482.29        489.79        55.16 o                         
  -6   5   9        747.33        817.16        46.78 o                         
  -5   5   9         39.44         50.43        21.46 o                         
  -4   5   9       1305.03       1358.72        38.47 o                         
  -3   5   9        418.51        418.76        42.42 o                         
  -2   5   9        677.91        716.71        28.44 o                         
  -1   5   9       5451.53       5796.42        55.06 o                         
   0   5   9       5203.25       5597.01        54.21 o                         
   1   5   9       1231.27       1213.81        35.82 o                         
   2   5   9       2064.69       2133.71        42.90 o                         
   3   5   9        664.33        644.72        54.50 o                         
   4   5   9        410.09        434.74        50.11 o                         
   5   5   9        227.06        230.30        55.49 o                         
  -8   6   9         19.39         31.26        35.24 o                         
  -7   6   9         57.90         90.07        24.78 o                         
  -6   6   9        172.45        164.38        35.57 o                         
  -5   6   9        630.95        645.05        24.52 o                         
  -4   6   9       1135.34       1151.38        24.74 o                         
  -3   6   9       1331.05       1271.45        27.90 o                         
  -2   6   9       2156.91       2377.51        31.54 o                         
  -1   6   9       2997.63       3014.89        43.13 o                         
   0   6   9       1300.95       1306.83        40.53 o                         
   1   6   9       4255.41       4280.29        85.29 o                         
   2   6   9       4609.85       4608.37        50.07 o                         
   3   6   9       2032.38       2127.79        50.52 o                         
   4   6   9        346.86        241.99        58.59 o                         
   5   6   9        351.50        333.48        55.15 o                         
  -8   7   9       1747.28       1451.60       137.62 o                         
  -7   7   9         68.23        133.19        27.19 o                         
  -6   7   9        572.69        556.42        26.59 o                         
  -5   7   9        360.25        358.39        26.25 o                         
  -4   7   9         73.75         45.74        27.05 o                         
  -3   7   9        101.56         66.56        22.65 o                         
  -2   7   9       3817.11       4074.13        39.81 o                         
  -1   7   9        538.58        617.40        39.08 o                         
   0   7   9       7453.90       7753.63       151.92 o                         
   1   7   9        208.61        217.21        36.22 o                         
   2   7   9        909.26        872.86        43.29 o                         
   3   7   9         64.48         84.91        48.53 o                         
   4   7   9          4.60         -4.63        92.23 o                         
   5   7   9          0.83        158.59        53.03 o                         
  -7   8   9       1244.85       1262.69        42.44 o                         
  -6   8   9        752.01        665.50        29.48 o                         
  -5   8   9        645.72        736.27        28.29 o                         
  -4   8   9       2539.73       2616.99        29.59 o                         
  -3   8   9       1122.17       1130.46        27.28 o                         
  -2   8   9       3303.15       3516.19        47.69 o                         
  -1   8   9        400.21        374.41        38.71 o                         
   0   8   9        773.04        881.37       161.78 o                         
   1   8   9       1530.01       1580.83        50.54 o                         
   2   8   9         19.12         51.84        39.91 o                         
   3   8   9        827.59        798.46        41.83 o                         
   4   8   9         14.08         92.53        60.84 o                         
   5   8   9         24.90        -41.32        63.92 o                         
  -7   9   9        241.40        215.12        27.73 o                         
  -6   9   9          4.92        -34.73        34.73 o                         
  -5   9   9       2744.10       2711.22        67.84 o                         
  -4   9   9        545.12        540.63        23.04 o                         
  -3   9   9        504.12        531.12        28.40 o                         
  -2   9   9        102.16         82.20        33.64 o                         
  -1   9   9       2419.32       2542.17        41.35 o                         
   0   9   9         19.94         99.25        33.96 o                         
   1   9   9       1874.04       1890.74        35.16 o                         
   2   9   9        732.37        755.17        72.72 o                         
   3   9   9          7.38         59.37        38.97 o                         
   4   9   9       1039.47        999.37        57.90 o                         
  -7  10   9        197.93         98.66        33.38 o                         
  -6  10   9        811.22        671.15        50.62 o                         
  -5  10   9        992.77        974.64        28.00 o                         
  -4  10   9        471.13        491.68        34.22 o                         
  -3  10   9       3744.51       3908.91        33.07 o                         
  -2  10   9       3131.55       3274.66        69.83 o                         
  -1  10   9       3248.69       3267.92        43.80 o                         
   0  10   9        313.88        345.34        34.14 o                         
   1  10   9        682.47        624.78        34.09 o                         
   2  10   9          3.59         21.26        47.90 o                         
   3  10   9        178.07        220.66        72.86 o                         
   4  10   9        984.39       1002.68        94.53 o                         
  -6  11   9        748.09        762.35       102.03 o                         
  -5  11   9        766.55        754.90        33.07 o                         
  -4  11   9       3658.38       3875.69        36.54 o                         
  -3  11   9        951.06       1074.17        35.64 o                         
  -2  11   9        574.59        580.49        28.87 o                         
  -1  11   9        337.39        353.97        31.71 o                         
   0  11   9         46.12         55.34       114.54 o                         
   1  11   9        442.69        436.58        35.71 o                         
   2  11   9        306.32        270.89        34.89 o                         
   3  11   9        639.11        613.31        78.41 o                         
   4  11   9        508.42        429.79        45.17 o                         
  -6  12   9        719.38        713.19        39.02 o                         
  -5  12   9        381.40        354.78        57.33 o                         
  -4  12   9        287.80        268.24        30.93 o                         
  -3  12   9        475.31        477.17        30.77 o                         
  -2  12   9         91.25        126.48        35.08 o                         
  -1  12   9        290.42        376.72        39.40 o                         
   0  12   9        585.62        615.08        59.51 o                         
   1  12   9        212.51        273.23        68.33 o                         
   2  12   9        558.99        504.60        57.97 o                         
   3  12   9          0.52         62.47        88.33 o                         
  -5  13   9         18.45         62.29        37.65 o                         
  -4  13   9        118.40        130.82        29.09 o                         
  -3  13   9          6.24         -2.64        32.42 o                         
  -2  13   9          0.93         26.71        39.26 o                         
  -1  13   9        347.31        357.19        43.80 o                         
   0  13   9         41.70         26.93        38.88 o                         
   1  13   9        133.66        114.21        60.31 o                         
   2  13   9         30.93          5.42        55.33 o                         
   3  13   9       2316.91       1649.32        62.04 o                         
  -5  14   9        876.58        720.94        33.47 o                         
  -4  14   9        547.50        403.88        67.46 o                         
  -3  14   9        410.14        361.02        37.46 o                         
  -2  14   9        377.37        453.46        61.84 o                         
  -1  14   9        539.73        520.46        43.55 o                         
   0  14   9       2414.50       2283.49        52.62 o                         
   1  14   9        896.52        858.62        48.10 o                         
   2  14   9       2612.93       2130.03       306.91 o                         
  -4  15   9        241.72        193.67        44.25 o                         
  -3  15   9        278.98        249.56        34.24 o                         
  -2  15   9         58.91         -1.54        50.29 o                         
  -1  15   9        659.99        676.83        55.07 o                         
   0  15   9        360.35        387.90        55.62 o                         
   1  15   9        437.99        332.43        44.42 o                         
  -2  16   9        526.31        405.87        40.88 o                         
  -1  16   9        193.53        147.77        47.82 o                         
  -8   0  10       3235.46       2965.19        98.43 o                         
  -6   0  10      11695.29      12333.33        79.51 o                         
  -4   0  10       6217.99       6194.15        73.55 o                         
  -2   0  10       4372.55       4548.89        75.24 o                         
   0   0  10      12754.33      13193.75       146.47 o                         
   2   0  10       7588.11       7701.00        98.96 o                         
   4   0  10         32.11         52.70        49.92 o                         
  -8   1  10       2138.80       2059.46        58.33 o                         
  -7   1  10        813.73        769.90        32.21 o                         
  -6   1  10         41.97         57.11        31.63 o                         
  -5   1  10         42.78         19.70        30.10 o                         
  -4   1  10       1279.93       1276.39        40.70 o                         
  -3   1  10         40.55         49.74        27.85 o                         
  -2   1  10        338.75        361.04        29.11 o                         
  -1   1  10       1157.36       1218.20        32.76 o                         
   0   1  10        240.67        220.40        31.19 o                         
   1   1  10         18.40         37.53        36.48 o                         
   2   1  10       2453.09       2429.25        47.87 o                         
   3   1  10       1609.21       1644.49        48.32 o                         
   4   1  10       1786.24       1690.57        41.72 o                         
   5   1  10        375.98        355.07        47.23 o                         
  -8   2  10         31.69         55.60        50.35 o                         
  -7   2  10       1654.28       1595.48        38.12 o                         
  -6   2  10        146.43        135.99        31.95 o                         
  -5   2  10        913.92        899.62        28.29 o                         
  -4   2  10         36.91         19.30        23.88 o                         
  -3   2  10        863.37        899.46        29.75 o                         
  -2   2  10         46.66         51.41        28.45 o                         
  -1   2  10         62.44         55.24        29.64 o                         
   0   2  10        220.61        205.42        31.13 o                         
   1   2  10       1761.82       1856.25        44.16 o                         
   2   2  10        350.48        363.13        33.21 o                         
   3   2  10        237.37        290.01        44.63 o                         
   4   2  10        332.54        312.42        42.97 o                         
   5   2  10        185.44        158.23        52.56 o                         
  -8   3  10         39.09         71.32        31.38 o                         
  -7   3  10         59.54         46.20        64.27 o                         
  -6   3  10       1081.35       1051.25        38.61 o                         
  -5   3  10       1064.27       1024.59        28.40 o                         
  -4   3  10       1179.21       1258.63        46.58 o                         
  -3   3  10         75.31         95.81        24.72 o                         
  -2   3  10        650.09        675.27        27.41 o                         
  -1   3  10       1658.64       1721.45        29.41 o                         
   0   3  10       2872.07       2949.21        49.35 o                         
   1   3  10        178.84        190.29        45.12 o                         
   2   3  10        438.01        429.41        41.52 o                         
   3   3  10        507.73        594.72        48.61 o                         
   4   3  10         63.15         86.23        46.20 o                         
   5   3  10         21.79         -3.80        52.66 o                         
  -8   4  10         50.86         15.11        35.13 o                         
  -7   4  10        418.92        400.54        27.95 o                         
  -6   4  10        375.41        409.22        34.11 o                         
  -5   4  10       1834.23       1813.17        31.48 o                         
  -4   4  10       9950.59      10605.12        89.95 o                         
  -3   4  10       2748.89       2847.34        30.97 o                         
  -2   4  10      15157.43      16885.13        90.56 o                         
  -1   4  10       3106.41       3316.17        36.79 o                         
   0   4  10       1785.45       1846.08        49.92 o                         
   1   4  10       2357.26       2455.23        49.99 o                         
   2   4  10         55.63        111.85        39.69 o                         
   3   4  10        785.06        787.39        41.24 o                         
   4   4  10       1164.93       1139.27        50.16 o                         
   5   4  10        147.88         98.45        52.94 o                         
  -7   5  10       1738.48       1561.73        75.80 o                         
  -6   5  10        112.63        156.69        35.55 o                         
  -5   5  10       4426.26       4390.86        59.61 o                         
  -4   5  10        978.22        996.02        28.41 o                         
  -3   5  10        811.86        812.90        29.16 o                         
  -2   5  10        222.00        271.34        29.96 o                         
  -1   5  10       1039.85       1087.28        31.41 o                         
   0   5  10       1129.92       1281.53        65.95 o                         
   1   5  10       1052.20       1010.41        45.08 o                         
   2   5  10         11.82         16.99        39.97 o                         
   3   5  10        188.14        230.28        38.70 o                         
   4   5  10         72.56        111.15        45.98 o                         
  -7   6  10        939.18        902.26        49.25 o                         
  -6   6  10       1199.86       1212.31        25.80 o                         
  -5   6  10          9.04         56.55        30.69 o                         
  -4   6  10        947.12        936.89        27.82 o                         
  -3   6  10       3844.46       3979.06        35.39 o                         
  -2   6  10        660.32        639.18        37.85 o                         
  -1   6  10       1836.30       1929.59        44.50 o                         
   0   6  10       1048.91       1063.44        63.85 o                         
   1   6  10         83.93        102.26        33.87 o                         
   2   6  10        765.00        796.74        42.72 o                         
   3   6  10         36.52         55.48        39.71 o                         
   4   6  10        156.58        225.75        51.06 o                         
  -7   7  10         97.25        140.12        71.21 o                         
  -6   7  10         12.66          1.29        25.19 o                         
  -5   7  10       2234.53       2313.13        46.77 o                         
  -4   7  10        108.70        123.73        20.41 o                         
  -3   7  10        284.83        287.52        25.08 o                         
  -2   7  10        253.95        269.17        41.59 o                         
  -1   7  10       1444.91       1537.97        55.05 o                         
   0   7  10        267.14        172.87        42.56 o                         
   1   7  10        251.44        297.17        29.69 o                         
   2   7  10        329.83        395.90        49.86 o                         
   3   7  10        301.38        357.96        48.22 o                         
   4   7  10        690.63        601.41        56.42 o                         
  -7   8  10        319.48        270.93        44.30 o                         
  -6   8  10        981.23       1005.23        49.68 o                         
  -5   8  10       1558.81       1678.24        45.32 o                         
  -4   8  10        116.17        102.98        29.24 o                         
  -3   8  10       4745.25       4937.29        57.03 o                         
  -2   8  10        220.70        233.36        26.32 o                         
  -1   8  10       4525.32       4559.51        50.26 o                         
   0   8  10       1957.60       1964.22        40.17 o                         
   1   8  10       2007.11       1935.54        52.93 o                         
   2   8  10       2356.55       2264.72        93.88 o                         
   3   8  10       1015.90        949.45        49.35 o                         
   4   8  10          3.85         -1.14        72.05 o                         
  -7   9  10        384.57        263.23        36.56 o                         
  -6   9  10       1237.84       1162.74        97.59 o                         
  -5   9  10         14.97         16.39        28.54 o                         
  -4   9  10       2018.78       2127.22        41.33 o                         
  -3   9  10         53.47         35.10        27.66 o                         
  -2   9  10        153.50        127.65        25.80 o                         
  -1   9  10        120.76        133.57        41.44 o                         
   0   9  10       1666.91       1739.49       183.81 o                         
   1   9  10        291.14        359.12        49.91 o                         
   2   9  10         96.08        114.14        57.41 o                         
   3   9  10       1501.18       1506.57       172.38 o                         
   4   9  10          3.31        111.47        54.55 o                         
  -6  10  10        390.74        315.03        33.97 o                         
  -5  10  10          0.36         24.95        30.00 o                         
  -4  10  10       2920.27       3088.60        84.22 o                         
  -3  10  10       1889.82       2005.46        40.93 o                         
  -2  10  10       4843.40       5162.68        84.76 o                         
  -1  10  10        508.87        580.77        56.98 o                         
   0  10  10       2112.88       2165.20       102.35 o                         
   1  10  10        327.30        301.98        77.22 o                         
   2  10  10        682.55        601.99        48.06 o                         
   3  10  10          7.16        -54.52        54.52 o                         
  -6  11  10          0.24        -20.36        30.18 o                         
  -5  11  10       1029.55       1080.33        34.70 o                         
  -4  11  10         29.15         40.01        28.98 o                         
  -3  11  10        111.00        126.60        27.50 o                         
  -2  11  10         92.06         54.48        39.44 o                         
  -1  11  10        684.76        664.07        69.74 o                         
   0  11  10        142.82        117.36        39.26 o                         
   1  11  10          0.82        -10.64        38.64 o                         
   2  11  10         28.52         10.70        99.78 o                         
   3  11  10       1109.60        783.53       102.92 o                         
  -5  12  10        860.59        778.23        32.82 o                         
  -4  12  10         37.99         25.68        28.42 o                         
  -3  12  10        577.27        621.20        33.49 o                         
  -2  12  10        191.17        192.29        42.45 o                         
  -1  12  10       1026.99        764.15        52.62 o                         
   0  12  10        463.61        415.44        60.28 o                         
   1  12  10       1349.20       1253.34        50.33 o                         
   2  12  10        553.21        490.14        46.49 o                         
  -5  13  10         92.43        147.20        55.06 o                         
  -4  13  10        216.63        285.70        40.08 o                         
  -3  13  10          1.65         42.07        35.27 o                         
  -2  13  10         11.69        -31.26        41.53 o                         
  -1  13  10        108.07         50.49        52.70 o                         
   0  13  10          2.90        -70.30       120.04 o                         
   1  13  10         36.56         27.11        45.60 o                         
  -4  14  10        435.26        395.75        95.36 o                         
  -3  14  10         91.61         59.29        42.75 o                         
  -2  14  10        232.92        205.43        50.25 o                         
  -1  14  10        663.87        630.63        78.62 o                         
   0  14  10        727.89        389.01        48.04 o                         
   1  14  10       2142.29       1659.68        63.01 o                         
  -2  15  10        211.02        212.63        59.08 o                         
  -7   0  11       2409.31       2152.32        52.53 o                         
  -5   0  11       1302.75       1253.10        42.53 o                         
  -3   0  11         18.82         21.75        46.39 o                         
  -1   0  11       2175.40       2148.49        48.51 o                         
   1   0  11       8405.84       8347.04        75.90 o                         
   3   0  11       3080.18       3091.26        84.73 o                         
  -7   1  11        276.69        315.52        36.28 o                         
  -6   1  11          3.76        -14.76        46.65 o                         
  -5   1  11         47.88         82.60        37.83 o                         
  -4   1  11        211.67        223.12        30.60 o                         
  -3   1  11       1346.08       1401.82        42.01 o                         
  -2   1  11        143.30        180.98        24.98 o                         
  -1   1  11       6863.96       7417.62       121.35 o                         
   0   1  11         14.51         36.86        28.58 o                         
   1   1  11       2049.56       2059.53        36.77 o                         
   2   1  11       1265.15       1286.00        50.12 o                         
   3   1  11          3.35         11.39        43.53 o                         
   4   1  11       1042.34       1034.97        54.96 o                         
  -7   2  11        818.22        858.74       118.48 o                         
  -6   2  11        637.13        544.84        36.94 o                         
  -5   2  11       1353.71       1378.52        29.51 o                         
  -4   2  11        968.05        966.59        32.41 o                         
  -3   2  11       1601.11       1674.37        32.65 o                         
  -2   2  11        808.46        852.11        29.61 o                         
  -1   2  11        635.97        680.11        26.23 o                         
   0   2  11       2207.70       2197.92        33.36 o                         
   1   2  11          3.84         -0.28        35.43 o                         
   2   2  11       2689.38       2769.53        62.93 o                         
   3   2  11        158.51        134.25        49.55 o                         
   4   2  11          3.58         -3.52        56.51 o                         
  -7   3  11        604.17        553.39        37.68 o                         
  -6   3  11          2.85         -9.49        36.81 o                         
  -5   3  11       2685.65       2743.52        68.56 o                         
  -4   3  11         10.20         10.91        25.96 o                         
  -3   3  11        412.64        398.95        28.63 o                         
  -2   3  11       3230.88       3472.33        63.86 o                         
  -1   3  11        335.74        322.49        32.27 o                         
   0   3  11       3992.65       4142.25        43.19 o                         
   1   3  11          2.60         49.06        53.79 o                         
   2   3  11        256.20        280.27        49.16 o                         
   3   3  11        350.79        327.98        47.03 o                         
   4   3  11          2.61          6.37        52.33 o                         
  -7   4  11        105.55        189.89        43.78 o                         
  -6   4  11        237.28        247.38        23.83 o                         
  -5   4  11       1296.04       1307.60        30.81 o                         
  -4   4  11        264.79        223.48        26.70 o                         
  -3   4  11       9351.71       9673.96       177.49 o                         
  -2   4  11        524.37        576.83        46.16 o                         
  -1   4  11       4097.85       4391.95        55.41 o                         
   0   4  11       1512.80       1548.40        34.32 o                         
   1   4  11        210.65        174.54        54.80 o                         
   2   4  11       1774.03       1797.74       103.78 o                         
   3   4  11        795.11        736.09        96.70 o                         
   4   4  11        901.96        833.71        56.07 o                         
  -7   5  11         93.20         84.89        29.41 o                         
  -6   5  11       1902.62       1747.67        52.04 o                         
  -5   5  11       2220.82       2293.45        32.33 o                         
  -4   5  11       2222.61       2179.03        36.31 o                         
  -3   5  11        233.66        269.29        27.73 o                         
  -2   5  11         54.61         69.95        22.80 o                         
  -1   5  11        780.48        744.13        29.85 o                         
   0   5  11         52.99         64.69        40.27 o                         
   1   5  11          2.19         77.34        67.24 o                         
   2   5  11         48.48         87.40        48.89 o                         
   3   5  11        792.60        767.45        48.64 o                         
   4   5  11          8.71        -42.39       103.18 o                         
  -7   6  11        585.75        526.02        28.43 o                         
  -6   6  11       1259.00       1207.29        35.06 o                         
  -5   6  11        751.30        792.81        29.49 o                         
  -4   6  11        515.92        511.54        30.06 o                         
  -3   6  11        440.08        487.17        28.55 o                         
  -2   6  11       1144.59       1128.42        28.85 o                         
  -1   6  11        588.53        653.23        30.36 o                         
   0   6  11        187.58        196.37        40.35 o                         
   1   6  11        620.39        668.39        50.58 o                         
   2   6  11         36.93         44.74        63.43 o                         
   3   6  11        140.23        132.18        38.34 o                         
  -7   7  11          2.10        -18.80        41.11 o                         
  -6   7  11       1259.12       1146.84        95.74 o                         
  -5   7  11        308.37        316.27        26.65 o                         
  -4   7  11       2734.14       2903.09        34.90 o                         
  -3   7  11         49.57         19.94        30.32 o                         
  -2   7  11        185.93        183.35        25.04 o                         
  -1   7  11          1.35         -0.10        28.82 o                         
   0   7  11         38.58        130.02        68.56 o                         
   1   7  11        706.88        700.27        50.47 o                         
   2   7  11       1042.34       1019.77        37.22 o                         
   3   7  11       1600.04       1523.11       120.69 o                         
  -6   8  11         71.84        110.00        46.85 o                         
  -5   8  11       1407.90       1395.19        33.94 o                         
  -4   8  11       1873.98       1896.26        47.47 o                         
  -3   8  11         65.59         84.40        30.96 o                         
  -2   8  11       3590.82       3983.10        56.07 o                         
  -1   8  11       1111.63       1029.90        53.98 o                         
   0   8  11       1845.21       1897.42        56.88 o                         
   1   8  11       2550.04       2446.74        42.38 o                         
   2   8  11        804.17        782.35        82.90 o                         
   3   8  11         72.22         35.43        39.08 o                         
  -6   9  11        187.87         73.41        36.79 o                         
  -5   9  11       1741.23       1562.83       104.70 o                         
  -4   9  11        110.05         88.03        29.23 o                         
  -3   9  11        106.14        118.30        38.95 o                         
  -2   9  11        419.25        451.75        37.12 o                         
  -1   9  11        663.27        728.50        69.99 o                         
   0   9  11         57.40         36.98        47.27 o                         
   1   9  11         13.54         23.76        66.43 o                         
   2   9  11        403.17        403.56        56.26 o                         
   3   9  11        834.59        735.56        54.62 o                         
  -5  10  11        157.20        199.70        28.38 o                         
  -4  10  11       1649.20       1580.20        57.24 o                         
  -3  10  11        808.40        933.67        40.46 o                         
  -2  10  11       1108.55       1174.51        38.58 o                         
  -1  10  11        505.45        443.21        69.48 o                         
   0  10  11        393.82        380.41        48.71 o                         
   1  10  11        237.57        224.30        39.23 o                         
   2  10  11        638.00        554.79        96.92 o                         
  -5  11  11         10.95         80.80        42.07 o                         
  -4  11  11         85.24         76.25        38.69 o                         
  -3  11  11        564.52        624.26        37.93 o                         
  -2  11  11        697.57        675.58        60.42 o                         
  -1  11  11       1659.12       1662.48        53.77 o                         
   0  11  11        624.48        370.82        68.54 o                         
   1  11  11        856.29        790.40       129.59 o                         
   2  11  11        141.36         89.98        72.20 o                         
  -4  12  11        612.04        506.64        32.62 o                         
  -3  12  11       1015.06        980.62        69.64 o                         
  -2  12  11        701.73        669.73        37.07 o                         
  -1  12  11         32.03        -38.93        78.40 o                         
   0  12  11       1648.89       1787.73        82.13 o                         
   1  12  11        562.71        507.44        45.85 o                         
  -3  13  11        140.69         98.79        39.07 o                         
  -2  13  11        119.69        105.94        37.65 o                         
  -1  13  11        934.41        617.11        58.65 o                         
   0  13  11        348.02        311.13        54.75 o                         
  -6   0  12        844.25        784.34        46.26 o                         
  -4   0  12        509.64        550.36        47.73 o                         
  -2   0  12         31.04         74.48        38.09 o                         
   0   0  12       4243.12       4273.71        62.63 o                         
   2   0  12       3557.52       3486.06       111.56 o                         
  -7   1  12        162.13        176.93        52.86 o                         
  -6   1  12         13.79         66.25        34.61 o                         
  -5   1  12       1528.92       1570.97        53.35 o                         
  -4   1  12        207.69        244.17        32.45 o                         
  -3   1  12         91.43         83.66        23.90 o                         
  -2   1  12       4409.09       4420.40        49.06 o                         
  -1   1  12        200.48        207.19        27.86 o                         
   0   1  12       3631.85       3717.55        65.82 o                         
   1   1  12        316.56        347.85        34.66 o                         
   2   1  12        222.58        237.89        38.48 o                         
   3   1  12       1206.95       1209.75        60.89 o                         
  -7   2  12        141.65        133.97        42.62 o                         
  -6   2  12       2274.41       2219.20        69.47 o                         
  -5   2  12        867.00        894.83        30.22 o                         
  -4   2  12       3577.79       3778.95        74.53 o                         
  -3   2  12       3881.83       4012.31        76.92 o                         
  -2   2  12       2393.96       2390.89        41.54 o                         
  -1   2  12        122.24        161.84        28.98 o                         
   0   2  12        332.98        399.38        37.54 o                         
   1   2  12        744.42        758.72        39.54 o                         
   2   2  12         53.64         11.51        62.04 o                         
   3   2  12          0.74         -5.62        69.93 o                         
  -7   3  12         76.14         57.38        41.62 o                         
  -6   3  12        596.99        574.76        28.31 o                         
  -5   3  12        349.45        374.90        32.00 o                         
  -4   3  12        912.28        895.90        34.16 o                         
  -3   3  12       1580.78       1668.37        44.71 o                         
  -2   3  12         27.44         26.00        27.41 o                         
  -1   3  12       7197.33       7305.16        80.35 o                         
   0   3  12        125.70        124.33        32.41 o                         
   1   3  12       2401.44       2448.00        78.09 o                         
   2   3  12        930.13        840.29        66.95 o                         
   3   3  12        171.59        140.89        71.48 o                         
  -7   4  12         11.78        -35.30        36.60 o                         
  -6   4  12          0.49        -11.92        33.78 o                         
  -5   4  12         63.91        100.46        31.63 o                         
  -4   4  12       3742.44       3929.78       131.60 o                         
  -3   4  12         95.75        137.51        27.10 o                         
  -2   4  12       3317.95       3554.44        56.23 o                         
  -1   4  12          5.12          6.63        28.99 o                         
   0   4  12          1.52         24.65        42.20 o                         
   1   4  12        130.09        102.04        64.57 o                         
   2   4  12          7.83        -21.00        61.81 o                         
   3   4  12         60.04         34.99        53.25 o                         
  -6   5  12        931.53        845.63        41.19 o                         
  -5   5  12        872.76        892.58        29.56 o                         
  -4   5  12       1128.60       1156.02        34.93 o                         
  -3   5  12          7.30         -7.90        29.56 o                         
  -2   5  12          3.95         27.25        32.97 o                         
  -1   5  12        289.42        340.27        39.04 o                         
   0   5  12         44.02        115.98        48.06 o                         
   1   5  12         44.91          8.05        64.02 o                         
   2   5  12       1304.75       1177.08        67.86 o                         
   3   5  12        366.03        381.07        54.06 o                         
  -6   6  12        536.46        448.09        36.80 o                         
  -5   6  12        845.64        740.06        50.95 o                         
  -4   6  12        136.83        173.69        32.53 o                         
  -3   6  12          2.97         38.68        38.22 o                         
  -2   6  12         82.99        108.09        28.53 o                         
  -1   6  12        598.41        599.12        36.92 o                         
   0   6  12        292.01        236.03        67.28 o                         
   1   6  12       1020.93       1059.74        67.92 o                         
   2   6  12        142.42         93.59        55.72 o                         
   3   6  12        123.76         77.51        52.74 o                         
  -6   7  12        142.40        185.88        29.67 o                         
  -5   7  12       3284.97       3182.41       126.97 o                         
  -4   7  12        418.46        369.57        32.26 o                         
  -3   7  12       1316.73       1371.36        38.05 o                         
  -2   7  12         84.31        103.83        31.02 o                         
  -1   7  12        264.59        310.39        34.65 o                         
   0   7  12        286.10        251.72        49.08 o                         
   1   7  12       2167.21       2099.67        72.75 o                         
   2   7  12        943.10        954.57        56.33 o                         
  -6   8  12       1587.63       1484.01        75.61 o                         
  -5   8  12         12.06         74.42        33.41 o                         
  -4   8  12         13.10         34.40        28.21 o                         
  -3   8  12        283.86        337.31        41.56 o                         
  -2   8  12         78.21         95.43        36.27 o                         
  -1   8  12        141.94        136.87        48.01 o                         
   0   8  12       1981.70       2026.96        56.30 o                         
   1   8  12        100.22        -44.75        55.59 o                         
   2   8  12        680.38        655.86        55.50 o                         
  -5   9  12         16.97         39.89        36.95 o                         
  -4   9  12        223.55        238.87        34.63 o                         
  -3   9  12        446.83        516.57        50.59 o                         
  -2   9  12        469.71        438.11        34.17 o                         
  -1   9  12        790.88        797.48        51.04 o                         
   0   9  12        185.01        242.01        65.79 o                         
   1   9  12         35.46         54.01        75.01 o                         
  -5  10  12        739.20        531.78        55.30 o                         
  -4  10  12        348.97        429.90        46.49 o                         
  -3  10  12       1885.61       1840.05        44.76 o                         
  -2  10  12        321.29        261.12        34.75 o                         
  -1  10  12         24.88        199.69        79.04 o                         
   0  10  12          1.59        -77.37        77.37 o                         
   1  10  12        570.94        440.49        46.00 o                         
  -4  11  12         72.56        153.58        42.06 o                         
  -3  11  12        525.58        480.63        37.73 o                         
  -2  11  12       1085.94       1016.44        37.52 o                         
  -1  11  12       2227.28       2427.03        84.43 o                         
   0  11  12       1533.55       1288.24        60.89 o                         
  -2  12  12       1404.51       1162.41        57.65 o                         
  -1  12  12        589.00        471.39        55.51 o                         
  -5   0  13        427.34        416.56        96.66 o                         
  -3   0  13       1535.47       1632.43        50.22 o                         
  -1   0  13         69.88         97.75        46.21 o                         
   1   0  13        540.13        516.39        56.31 o                         
  -6   1  13        912.00        858.16        54.06 o                         
  -5   1  13        922.48        916.10        57.65 o                         
  -4   1  13        779.70        778.15        33.11 o                         
  -3   1  13        437.30        466.81        49.58 o                         
  -2   1  13         11.28         -0.54        35.22 o                         
  -1   1  13       2540.57       2453.24        40.80 o                         
   0   1  13        242.36        230.13        34.09 o                         
   1   1  13        398.86        351.81        38.58 o                         
   2   1  13       1101.35       1037.41        50.49 o                         
  -6   2  13         16.21         32.52        36.47 o                         
  -5   2  13       3407.46       3260.96        54.66 o                         
  -4   2  13       3186.72       3111.36        63.14 o                         
  -3   2  13       3814.54       4126.39        55.76 o                         
  -2   2  13       1512.29       1532.60        37.29 o                         
  -1   2  13       1924.10       2024.79        39.72 o                         
   0   2  13        224.59        198.64        35.88 o                         
   1   2  13        478.50        498.11        40.59 o                         
   2   2  13         43.31         66.14        52.54 o                         
  -6   3  13        175.54        132.64        41.58 o                         
  -5   3  13         78.90         73.70        36.84 o                         
  -4   3  13        207.39        198.57        31.57 o                         
  -3   3  13        111.69         98.82        29.26 o                         
  -2   3  13       3734.23       3801.57        71.31 o                         
  -1   3  13        173.38        179.66        36.38 o                         
   0   3  13       2415.62       2419.15        69.09 o                         
   1   3  13        439.45        352.47        47.18 o                         
   2   3  13        252.10        266.00        53.82 o                         
  -6   4  13         72.07         49.71        42.74 o                         
  -5   4  13        190.19        222.18        43.04 o                         
  -4   4  13        447.10        415.21        38.83 o                         
  -3   4  13        557.20        562.40        29.99 o                         
  -2   4  13        455.95        461.52        34.37 o                         
  -1   4  13        465.09        469.89        37.40 o                         
   0   4  13        133.28        134.53        46.64 o                         
   1   4  13       1009.13        906.22        55.51 o                         
   2   4  13         61.22        -29.34        71.21 o                         
  -6   5  13         52.41         47.63        26.69 o                         
  -5   5  13        828.26        785.26        34.86 o                         
  -4   5  13        187.29        186.69        32.28 o                         
  -3   5  13         28.78          7.20        32.37 o                         
  -2   5  13        909.73        994.47        36.12 o                         
  -1   5  13         15.65         18.26        37.64 o                         
   0   5  13        161.17         80.70        47.24 o                         
   1   5  13        945.32       1015.29        56.76 o                         
   2   5  13        145.74         79.06        70.84 o                         
  -5   6  13        646.77        591.68        38.65 o                         
  -4   6  13         67.66         70.10        33.44 o                         
  -3   6  13        481.94        489.48        30.55 o                         
  -2   6  13        478.72        506.55        37.25 o                         
  -1   6  13        484.06        593.00        51.58 o                         
   0   6  13       2786.75       2533.90        55.68 o                         
   1   6  13        116.62         67.38        53.61 o                         
  -5   7  13        250.28        165.94        36.96 o                         
  -4   7  13        360.94        273.59        44.86 o                         
  -3   7  13          6.97         -0.30        30.59 o                         
  -2   7  13         24.70         28.34        35.44 o                         
  -1   7  13         90.85         80.04        48.89 o                         
   0   7  13        985.84        910.35        48.87 o                         
   1   7  13        126.76         38.39        52.94 o                         
  -4   8  13          1.23          9.99        43.69 o                         
  -3   8  13         24.68         38.14        35.45 o                         
  -2   8  13         64.31         90.26        35.03 o                         
  -1   8  13       1300.79       1301.92       101.05 o                         
   0   8  13        386.87        365.07        55.94 o                         
  -4   9  13        377.94        295.42        38.14 o                         
  -3   9  13        889.85        848.76        85.98 o                         
  -2   9  13          1.34         31.21        43.90 o                         
  -1   9  13       1641.82       1589.30        80.06 o                         
   0   9  13          1.72         17.58        52.35 o                         
  -3  10  13         61.15        -44.20        54.88 o                         
  -2  10  13        935.16        670.09       152.51 o                         
  -4   0  14       1635.14       1597.42       113.68 o                         
  -2   0  14        940.35        979.63        52.42 o                         
   0   0  14          0.52        -25.14        53.01 o                         
  -5   1  14       2094.59       2000.32        34.50 o                         
  -4   1  14        234.49        268.24        43.56 o                         
  -3   1  14        528.89        564.34        34.51 o                         
  -2   1  14        262.22        264.78        32.95 o                         
  -1   1  14        199.70        173.08        35.54 o                         
   0   1  14          8.26          7.16        40.49 o                         
   1   1  14       1102.47        967.84        48.65 o                         
  -5   2  14        459.31        390.44        36.43 o                         
  -4   2  14       1030.45       1013.22        35.26 o                         
  -3   2  14        928.56        971.04        37.42 o                         
  -2   2  14        691.07        671.79        32.10 o                         
  -1   2  14        104.26        111.51        37.60 o                         
   0   2  14        265.66        237.56        44.83 o                         
   1   2  14        175.55        148.42        56.26 o                         
  -5   3  14        321.96        286.52        30.38 o                         
  -4   3  14         26.65          6.18        37.26 o                         
  -3   3  14        486.66        514.66        39.51 o                         
  -2   3  14        611.00        617.18        42.00 o                         
  -1   3  14       1403.86       1345.10        43.99 o                         
   0   3  14         69.01         71.61        46.67 o                         
   1   3  14         92.75         63.58        51.53 o                         
  -5   4  14         68.94        132.89        41.20 o                         
  -4   4  14       1239.40       1196.86        35.63 o                         
  -3   4  14        344.24        242.97        40.73 o                         
  -2   4  14        187.56        270.22        40.93 o                         
  -1   4  14        352.58        381.44        42.63 o                         
   0   4  14        718.05        649.63        89.89 o                         
  -4   5  14        329.88        344.39        37.62 o                         
  -3   5  14       2552.46       2529.30        50.88 o                         
  -2   5  14         23.01         -4.17        42.46 o                         
  -1   5  14       2558.66       2474.12        69.45 o                         
   0   5  14        194.81        104.60        53.23 o                         
  -4   6  14        214.65        184.46        33.41 o                         
  -3   6  14          4.56         17.24        37.59 o                         
  -2   6  14        108.25         66.27        38.32 o                         
  -1   6  14       1424.85       1401.28        58.33 o                         
  -3   7  14          0.99        -12.35        40.60 o                         
  -2   7  14         26.59         13.00        43.67 o                         
  -3   0  15         26.10         65.60        51.99 o                         
  -3   1  15         75.39        102.61        33.79 o                         
  -2   1  15        134.55        159.04        39.04 o                         
                                                                                
