# Supplementary material for: Syntheses and crystal structures of di­chlorido­(2,6-di­methyl­pyrazine-κN)(methanol-κO)zinc(II), di­bromido­(2,6-di­methyl­pyrazine-κN)(methanol-κO)zinc(II) and aqua­(2,6-di­methyl­pyrazine-κN)di­iodido­zinc(II)
Source: Acta Crystallogr E Crystallogr Commun. 2026 Mar 24;82(Pt 4):388–93. doi: 10.1107/S2056989026002902 (PMC13055987; doi:10.1107/S2056989026002902)
Supplement: Supplementary file 4 [file e-82-00388-3sup4.hkl]

data_3                                                                          
_shelx_title ' ZnI2(2,6-Dimethylpyrazin)*H2O in P2(1)/n at 170 K (ijm473)'      
_shelx_refln_list_code          4                                               
_shelx_F_calc_maximum      332.41                                               
_exptl_crystal_F_000       816.00                                               
_reflns_d_resolution_high  0.7569                                               
                                                                                
loop_                                                                           
 _space_group_symop_operation_xyz                                               
 'x, y, z'                                                                      
 '-x+1/2, y+1/2, -z+1/2'                                                        
 '-x, -y, -z'                                                                   
 'x-1/2, -y-1/2, z-1/2'                                                         
                                                                                
_cell_length_a     7.3914                                                       
_cell_length_b    14.7767                                                       
_cell_length_c    10.9917                                                       
_cell_angle_alpha  90.000                                                       
_cell_angle_beta   94.883                                                       
_cell_angle_gamma  90.000                                                       
                                                                                
_shelx_F_squared_multiplier     1.000                                           
                                                                                
loop_                                                                           
 _refln_index_h                                                                 
 _refln_index_k                                                                 
 _refln_index_l                                                                 
 _refln_F_squared_calc                                                          
 _refln_F_squared_meas                                                          
 _refln_F_squared_sigma                                                         
 _refln_observed_status                                                         
   2   0   0      31922.05      31291.98       553.38 o                         
   4   0   0       9040.04       8240.38       153.90 o                         
   6   0   0       9599.33       9353.24       105.26 o                         
   8   0   0       2924.93       3001.34        94.07 o                         
   1   1   0       4454.52       3550.53        93.89 o                         
   2   1   0      56875.23      60420.37       882.81 o                         
   3   1   0      11345.81      10437.72       143.42 o                         
   4   1   0       1011.38       1159.22        45.80 o                         
   5   1   0      23052.66      23761.58       279.86 o                         
   6   1   0       4815.37       4887.80        79.73 o                         
   7   1   0        775.94        784.46        43.86 o                         
   8   1   0       1079.40       1140.36        60.00 o                         
   9   1   0       4998.78       4975.87        85.85 o                         
   0   2   0      19490.03      16967.20       230.65 o                         
   1   2   0         25.95         68.26        43.70 o                         
   2   2   0        164.31        176.90        48.58 o                         
   3   2   0      17317.60      16460.25       247.34 o                         
   4   2   0       7908.08       7727.35       146.38 o                         
   5   2   0       3276.35       3176.18        50.84 o                         
   6   2   0       6394.29       6602.65       120.49 o                         
   7   2   0        570.76        533.30        46.73 o                         
   8   2   0        128.11        138.26        50.46 o                         
   9   2   0         45.93         62.76        69.52 o                         
   1   3   0         58.99        109.54        38.58 o                         
   2   3   0      27413.85      27002.54       215.68 o                         
   3   3   0         47.42         67.70        42.14 o                         
   4   3   0       5093.73       4723.08        65.79 o                         
   5   3   0        138.30        133.86        31.68 o                         
   6   3   0      11385.26      12075.99       237.27 o                         
   7   3   0        100.18        153.50        44.51 o                         
   8   3   0       2343.67       2151.70        59.16 o                         
   9   3   0         43.55         55.89        72.17 o                         
   0   4   0      72503.16      77423.30       368.27 o                         
   1   4   0       5734.04       4856.93        79.50 o                         
   2   4   0       2278.64       2328.17        49.00 o                         
   3   4   0       4430.33       4433.66        63.89 o                         
   4   4   0       1857.34       1839.50        57.72 o                         
   5   4   0       9065.39       9619.13       165.29 o                         
   6   4   0       1018.62       1094.92        54.27 o                         
   7   4   0       1575.39       1483.00        46.57 o                         
   8   4   0       3908.03       3876.86        94.48 o                         
   9   4   0          0.61          1.44        70.94 o                         
   1   5   0       3384.67       3072.25        49.80 o                         
   2   5   0         45.56         81.36        33.31 o                         
   3   5   0       9001.72       8763.43        78.18 o                         
   4   5   0      19074.18      19423.21       232.57 o                         
   5   5   0      20438.98      21847.01       516.07 o                         
   6   5   0       3535.07       3724.49        83.68 o                         
   7   5   0         92.62         93.05        57.57 o                         
   8   5   0       2779.31       2702.74        89.23 o                         
   9   5   0       1438.61       1390.48        82.29 o                         
   0   6   0      66118.51      69833.01       594.45 o                         
   1   6   0      41023.21      41519.79       742.66 o                         
   2   6   0       1825.20       1846.58        39.01 o                         
   3   6   0      23980.53      24177.74       317.82 o                         
   4   6   0        426.08        473.29        34.75 o                         
   5   6   0       4908.45       4873.42        69.07 o                         
   6   6   0       5124.86       5090.76        61.81 o                         
   7   6   0          4.44        -18.29        50.07 o                         
   8   6   0       1705.04       1743.85        75.68 o                         
   9   6   0        200.26        154.01        85.23 o                         
   1   7   0       6065.70       5544.67        81.36 o                         
   2   7   0      21122.46      21058.46       163.98 o                         
   3   7   0        275.93        304.49        31.93 o                         
   4   7   0       2820.53       2854.64        57.61 o                         
   5   7   0        832.75        823.55        39.12 o                         
   6   7   0      14279.76      14885.09       324.11 o                         
   7   7   0       1947.86       2014.30        79.72 o                         
   8   7   0       7229.85       7411.31       376.80 o                         
   9   7   0        975.62        817.30       119.39 o                         
   0   8   0         41.46        100.98        37.04 o                         
   1   8   0       9107.45       8822.26        92.48 o                         
   2   8   0       7389.12       7154.71        66.26 o                         
   3   8   0      26359.35      26562.45       226.18 o                         
   4   8   0        142.93        210.40        40.10 o                         
   5   8   0         15.40         78.59        39.53 o                         
   6   8   0       1192.72       1255.10        41.89 o                         
   7   8   0        251.69        232.90        73.13 o                         
   8   8   0        447.32        542.75        78.51 o                         
   1   9   0       1038.40       1027.37        28.14 o                         
   2   9   0       7435.76       7397.20       133.25 o                         
   3   9   0       2831.34       2916.62        51.76 o                         
   4   9   0       9227.41       9610.24       131.73 o                         
   5   9   0       2481.59       2414.52        61.63 o                         
   6   9   0        332.83        382.73        63.04 o                         
   7   9   0        556.85        601.31        60.83 o                         
   8   9   0         22.29        -94.60       102.08 o                         
   0  10   0       7462.06       7245.85       125.10 o                         
   1  10   0      11261.03      10953.17       166.62 o                         
   2  10   0       2026.07       2032.34        49.24 o                         
   3  10   0       1305.34       1247.64        48.62 o                         
   4  10   0       1526.86       1709.71        54.45 o                         
   5  10   0       1612.05       1594.21        44.17 o                         
   6  10   0         15.14        -46.01        57.60 o                         
   7  10   0        122.35        131.83        73.49 o                         
   8  10   0       1383.51       1317.65       178.39 o                         
   1  11   0       6254.53       6224.92       113.07 o                         
   2  11   0       1870.43       1946.72        39.73 o                         
   3  11   0        177.70        189.08        30.34 o                         
   4  11   0      11322.60      11730.78       113.95 o                         
   5  11   0        542.10        541.08        48.32 o                         
   6  11   0       2041.39       2046.69        65.77 o                         
   7  11   0       2271.74       2388.14       141.31 o                         
   8  11   0       2030.78       1817.60        98.32 o                         
   0  12   0       2063.66       2201.99        61.25 o                         
   1  12   0       8227.09       8530.99        90.99 o                         
   2  12   0      26777.79      27750.31       279.83 o                         
   3  12   0       6610.02       6682.84        75.02 o                         
   4  12   0       3914.37       4204.62        78.67 o                         
   5  12   0       1262.68       1303.84        67.92 o                         
   6  12   0        274.08        328.93        55.69 o                         
   7  12   0         42.84         57.19        65.27 o                         
   1  13   0       5614.08       5730.42       110.56 o                         
   2  13   0       1575.35       1595.37        34.87 o                         
   3  13   0       2800.35       2786.14        48.62 o                         
   4  13   0        573.23        603.57        43.10 o                         
   5  13   0       2737.48       2647.87        58.93 o                         
   6  13   0        668.65        667.90        57.48 o                         
   7  13   0       7709.16       6930.43       348.22 o                         
   0  14   0       3612.66       3940.70        57.03 o                         
   1  14   0        739.18        709.93        26.32 o                         
   2  14   0       8487.38       8495.46       121.50 o                         
   3  14   0       3317.66       3523.92        52.14 o                         
   4  14   0       1789.38       1823.48        43.44 o                         
   5  14   0        118.59        176.72        49.04 o                         
   6  14   0         85.55        130.30        55.54 o                         
   1  15   0          1.17         57.11        37.09 o                         
   2  15   0        346.77        367.28        39.13 o                         
   3  15   0         88.89        118.75        42.41 o                         
   4  15   0       6432.71       6311.97        57.84 o                         
   5  15   0        772.94        807.87        56.39 o                         
   6  15   0        153.23        168.93        68.84 o                         
   0  16   0          4.83         29.03        53.00 o                         
   1  16   0       1399.38       1431.43        38.95 o                         
   2  16   0       2402.32       2416.20        55.44 o                         
   3  16   0        428.44        439.35        51.07 o                         
   4  16   0        538.35        525.55        50.85 o                         
   5  16   0        312.54        264.32        67.34 o                         
   1  17   0       2363.77       2446.77        76.27 o                         
   2  17   0         17.51         92.78        53.04 o                         
   3  17   0       1058.84        998.64        52.50 o                         
   4  17   0        116.00        151.77        58.34 o                         
   0  18   0       1148.50       1271.97        71.82 o                         
   1  18   0       1504.87       1475.36        45.63 o                         
   2  18   0       7116.96       6982.09       161.79 o                         
   3  18   0        554.97        600.04        59.04 o                         
   1  19   0       1236.47       1199.77        54.98 o                         
   2  19   0        115.51        108.70        53.77 o                         
  -9   0   1       4323.65       4073.87       117.70 o                         
  -7   0   1       8246.89       8503.70       331.50 o                         
  -5   0   1       3694.31       3742.15        81.90 o                         
  -3   0   1        168.32        265.08        56.02 o                         
  -1   0   1      15223.71      12763.91       348.52 o                         
   3   0   1       3156.02       2832.28       128.62 o                         
   5   0   1      42009.96      44715.68       212.55 o                         
   7   0   1      16263.20      16541.28       333.93 o                         
   9   0   1         34.69         66.96        77.75 o                         
  -9   1   1        982.06       1041.66        95.93 o                         
  -8   1   1       1546.70       1603.75        77.70 o                         
  -7   1   1       1419.41       1494.59        47.46 o                         
  -6   1   1        306.04        282.35        46.12 o                         
  -5   1   1       1658.79       1664.75        45.40 o                         
  -4   1   1      82436.96      91017.93      1211.41 o                         
  -3   1   1        110.33        105.46        41.16 o                         
  -2   1   1      30417.82      28890.79       177.16 o                         
  -1   1   1       5205.28       4391.45        98.16 o                         
   0   1   1      12227.21       9066.86       242.92 o                         
   1   1   1        111.73         92.29        41.66 o                         
   2   1   1      66913.55      69963.72       469.40 o                         
   3   1   1        514.10        534.81        40.35 o                         
   4   1   1       4814.27       4487.49        59.35 o                         
   5   1   1       2234.53       2180.09        48.13 o                         
   6   1   1       1861.60       1824.15        53.08 o                         
   7   1   1       3786.13       3871.66        61.58 o                         
   8   1   1        855.40        851.58        58.11 o                         
   9   1   1        489.58        507.15        56.33 o                         
  -9   2   1         99.18         91.05        66.04 o                         
  -8   2   1        666.22        678.20        58.01 o                         
  -7   2   1         96.62        131.32        45.71 o                         
  -6   2   1      22307.50      24279.65       303.85 o                         
  -5   2   1       2023.49       1897.40        45.38 o                         
  -4   2   1      22108.07      22265.89       203.38 o                         
  -3   2   1       1833.05       1855.66        74.38 o                         
  -2   2   1      20178.89      18422.97       373.60 o                         
  -1   2   1       4116.37       3427.78        84.81 o                         
   0   2   1      10151.61       8210.13       157.72 o                         
   1   2   1      51169.12      48275.74       619.01 o                         
   2   2   1      19836.77      18377.38       179.66 o                         
   3   2   1       2247.88       2198.04        53.87 o                         
   4   2   1      26677.20      27113.61       211.25 o                         
   5   2   1       5377.60       5053.77       118.89 o                         
   6   2   1          4.08          2.01        45.81 o                         
   7   2   1       2541.80       2469.52        62.64 o                         
   8   2   1       1279.50       1354.21        54.66 o                         
   9   2   1         68.16         46.30        55.95 o                         
  -9   3   1       2893.36       2773.12        69.36 o                         
  -8   3   1       1277.68       1197.12        56.71 o                         
  -7   3   1       1000.62       1018.75        41.32 o                         
  -6   3   1         57.45        121.48        43.71 o                         
  -5   3   1        321.87        493.35        35.44 o                         
  -4   3   1       2955.73       2886.95        48.72 o                         
  -3   3   1        644.56        512.74        40.45 o                         
  -2   3   1       7428.80       6843.21        78.90 o                         
  -1   3   1      69761.23      76902.48      1890.01 o                         
   0   3   1       2958.66       2380.53        45.86 o                         
   1   3   1         50.78         59.19        33.84 o                         
   2   3   1       2080.02       1893.43        69.45 o                         
   3   3   1       2495.02       2492.46        66.92 o                         
   4   3   1         12.48         24.97        32.92 o                         
   5   3   1       4799.84       4540.45        66.04 o                         
   6   3   1        869.16        902.42        52.67 o                         
   7   3   1       6187.63       6467.42       106.88 o                         
   8   3   1        506.18        541.28        52.30 o                         
   9   3   1        163.89        136.67        50.87 o                         
  -9   4   1       2205.02       1958.39       124.44 o                         
  -8   4   1        749.39        766.88        78.96 o                         
  -7   4   1       3911.19       4089.66       130.66 o                         
  -6   4   1       2441.35       2526.28        75.28 o                         
  -5   4   1        838.57        826.13        47.68 o                         
  -4   4   1       6497.98       6068.21        93.69 o                         
  -3   4   1      12891.81      12647.62       114.59 o                         
  -2   4   1       4438.05       3814.49        66.68 o                         
  -1   4   1          0.25         17.47        37.33 o                         
   0   4   1      48959.84      48067.05       547.85 o                         
   1   4   1      22225.77      20893.26       147.44 o                         
   2   4   1         62.34        128.50        40.97 o                         
   3   4   1        856.63        735.76        42.05 o                         
   4   4   1         85.42        109.81        33.55 o                         
   5   4   1       5524.46       5419.53        61.78 o                         
   6   4   1       6917.60       7078.41        73.75 o                         
   7   4   1       1953.54       2010.86        59.41 o                         
   8   4   1         34.42         38.20        48.31 o                         
   9   4   1        278.36        223.40        60.66 o                         
  -9   5   1       1819.04       1478.86        65.77 o                         
  -8   5   1        265.41        375.92       103.32 o                         
  -7   5   1        674.18        737.42        59.25 o                         
  -6   5   1        655.30        707.40        42.60 o                         
  -5   5   1       4596.14       4681.65        79.51 o                         
  -4   5   1      35723.16      35668.25       135.18 o                         
  -3   5   1      19069.36      18751.39       201.06 o                         
  -2   5   1       7207.96       7153.89       106.98 o                         
  -1   5   1       2932.85       2798.67        46.39 o                         
   0   5   1       4725.67       4248.86        59.80 o                         
   1   5   1      13396.19      12184.28        95.28 o                         
   2   5   1      41205.98      40601.71       693.42 o                         
   3   5   1       1591.41       1483.97        44.18 o                         
   4   5   1       4773.22       4508.66        84.74 o                         
   5   5   1       3295.52       3457.58        70.64 o                         
   6   5   1       1174.83       1085.83        52.60 o                         
   7   5   1         75.46         46.16        46.18 o                         
   8   5   1        202.17        183.04        47.79 o                         
   9   5   1       1237.17       1201.36        79.08 o                         
  -9   6   1       1281.68       1030.50        94.26 o                         
  -8   6   1       2388.69       2402.90       101.07 o                         
  -7   6   1       3455.92       3765.60        92.67 o                         
  -6   6   1       3517.09       3479.41        78.60 o                         
  -5   6   1       2044.26       2015.86        67.38 o                         
  -4   6   1        929.19        815.38        39.10 o                         
  -3   6   1       5468.53       5332.88       120.35 o                         
  -2   6   1       3131.91       2708.21        42.50 o                         
  -1   6   1       1078.75       1150.95        31.61 o                         
   0   6   1      21512.10      21135.21       351.20 o                         
   1   6   1      30641.05      30642.09       162.47 o                         
   2   6   1      39259.19      39274.71       713.04 o                         
   3   6   1       2229.42       2016.21        56.44 o                         
   4   6   1      32941.80      32859.30       167.07 o                         
   5   6   1       5654.67       5841.30       178.10 o                         
   6   6   1      11936.12      12042.16       291.68 o                         
   7   6   1       3174.48       3223.81        94.72 o                         
   8   6   1       3302.39       3411.76       110.70 o                         
   9   6   1        331.42        246.41        94.14 o                         
  -9   7   1          8.44        -18.02        91.08 o                         
  -8   7   1        509.02        530.57        69.86 o                         
  -7   7   1       5801.14       5743.14       201.78 o                         
  -6   7   1       1720.93       1671.79        48.63 o                         
  -5   7   1       9408.99       9592.67        74.66 o                         
  -4   7   1       6806.00       6789.51       135.65 o                         
  -3   7   1      19526.79      20042.96       347.60 o                         
  -2   7   1       5988.25       5999.60        99.23 o                         
  -1   7   1      55540.73      58328.90       856.99 o                         
   0   7   1       8735.86       8450.08       146.22 o                         
   1   7   1       5149.42       4718.55        43.93 o                         
   2   7   1       8614.03       8398.29        60.96 o                         
   3   7   1        123.23        140.36        35.83 o                         
   4   7   1       3400.80       3238.78        81.23 o                         
   5   7   1        539.91        536.46        60.99 o                         
   6   7   1         72.65         83.36        45.78 o                         
   7   7   1       4584.92       5034.74        88.76 o                         
   8   7   1        558.88        686.79        75.75 o                         
   9   7   1       1582.55       1321.57       122.40 o                         
  -8   8   1        172.12        165.02        61.36 o                         
  -7   8   1       1318.57       1309.00        52.63 o                         
  -6   8   1       3245.79       3191.92        52.08 o                         
  -5   8   1       9380.08      10015.63       270.25 o                         
  -4   8   1        517.41        520.85        38.40 o                         
  -3   8   1        650.16        577.26        30.66 o                         
  -2   8   1      24724.87      24190.48       430.36 o                         
  -1   8   1        174.13        180.96        27.43 o                         
   0   8   1       1970.11       2003.94        47.48 o                         
   1   8   1        155.09        266.24        60.92 o                         
   2   8   1      13102.12      12260.59       137.43 o                         
   3   8   1       5519.71       5235.67       122.90 o                         
   4   8   1      22781.84      23370.42       587.14 o                         
   5   8   1         26.86         29.09        46.30 o                         
   6   8   1        499.61        700.85        78.32 o                         
   7   8   1         31.24         32.53        45.45 o                         
   8   8   1       1737.48       1716.11        79.57 o                         
  -8   9   1       1008.47        910.76        62.63 o                         
  -7   9   1       2841.60       2712.27        83.29 o                         
  -6   9   1          1.95         16.22        41.13 o                         
  -5   9   1         27.40         85.25        33.42 o                         
  -4   9   1       3174.35       3148.51        51.48 o                         
  -3   9   1       2675.31       2698.11        44.45 o                         
  -2   9   1       3404.02       3257.07        48.40 o                         
  -1   9   1      10719.62      10756.83       193.23 o                         
   0   9   1       3475.40       3214.95        43.53 o                         
   1   9   1       1048.94        992.89        29.47 o                         
   2   9   1       5492.61       5444.92        83.28 o                         
   3   9   1         86.57        157.89        38.53 o                         
   4   9   1        139.33        182.81        41.06 o                         
   5   9   1       6727.02       6634.75        89.16 o                         
   6   9   1       2210.68       2080.67        47.25 o                         
   7   9   1       1598.13       1539.23        65.28 o                         
   8   9   1       1119.77       1056.21        57.13 o                         
  -8  10   1       4899.41       4944.94       124.41 o                         
  -7  10   1       2470.37       2561.27       103.83 o                         
  -6  10   1       1316.55       1384.66        56.75 o                         
  -5  10   1        512.33        474.19        39.35 o                         
  -4  10   1        302.57        278.11        34.17 o                         
  -3  10   1       7354.43       7615.12       109.05 o                         
  -2  10   1       8123.65       8505.72       177.01 o                         
  -1  10   1       1455.06       1430.30        33.70 o                         
   0  10   1      10212.29      10022.49        87.15 o                         
   1  10   1        506.60        490.46        27.43 o                         
   2  10   1       1407.40       1354.28        33.38 o                         
   3  10   1       1992.52       2005.40        46.09 o                         
   4  10   1       2972.24       2916.83        73.33 o                         
   5  10   1        683.12        733.65        41.21 o                         
   6  10   1       8316.36       8646.51       122.20 o                         
   7  10   1        708.45        736.56        73.27 o                         
   8  10   1         44.12        192.06        69.58 o                         
  -8  11   1        229.04        149.20       138.49 o                         
  -7  11   1         86.83        180.58       139.01 o                         
  -6  11   1       5594.91       5478.14        69.11 o                         
  -5  11   1       3415.25       3772.94       137.50 o                         
  -4  11   1        680.75        727.73        39.19 o                         
  -3  11   1      15633.28      16205.36       201.32 o                         
  -2  11   1       5624.32       5662.98        56.20 o                         
  -1  11   1       3759.98       3987.88        55.30 o                         
   0  11   1       7901.58       8022.03       124.38 o                         
   1  11   1       7524.39       7953.47        90.79 o                         
   2  11   1       1357.62       1366.54        34.74 o                         
   3  11   1       2227.64       2293.62        70.51 o                         
   4  11   1       3087.46       3251.30        59.21 o                         
   5  11   1        818.66        874.23        45.75 o                         
   6  11   1        280.45        243.49        59.04 o                         
   7  11   1        555.99        523.35        57.50 o                         
  -7  12   1        147.98        123.82        93.13 o                         
  -6  12   1       1866.43       1659.29        54.60 o                         
  -5  12   1       4368.52       4452.61        70.48 o                         
  -4  12   1        283.36        232.82        39.17 o                         
  -3  12   1       4787.55       5022.21        90.42 o                         
  -2  12   1       1450.19       1473.08        72.03 o                         
  -1  12   1       5634.11       5942.46        67.81 o                         
   0  12   1       3905.03       4153.38        42.46 o                         
   1  12   1        130.48        182.58        27.97 o                         
   2  12   1       5102.22       5334.54        88.17 o                         
   3  12   1      22233.95      23309.25       207.32 o                         
   4  12   1       5302.34       5371.41       116.96 o                         
   5  12   1       3632.50       3705.82        54.24 o                         
   6  12   1       1304.95       1290.47        61.09 o                         
   7  12   1        765.35        772.03        75.61 o                         
  -7  13   1       1782.80       1656.73        96.29 o                         
  -6  13   1       6566.69       6039.95        81.90 o                         
  -5  13   1        159.74        158.31        44.52 o                         
  -4  13   1       2653.31       2611.69        54.63 o                         
  -3  13   1        211.02        323.21        39.87 o                         
  -2  13   1      20126.92      20459.54       231.33 o                         
  -1  13   1       7847.18       8362.81       135.17 o                         
   0  13   1      13671.98      14037.48       190.39 o                         
   1  13   1        283.47        310.06        29.33 o                         
   2  13   1        122.20        126.84        26.64 o                         
   3  13   1         26.80         78.05        30.13 o                         
   4  13   1       1264.36       1302.83        53.60 o                         
   5  13   1        819.37        806.80       115.04 o                         
   6  13   1       1305.25       1282.26        74.29 o                         
   7  13   1        544.43        456.21        64.84 o                         
  -6  14   1        376.26        348.84        58.68 o                         
  -5  14   1       1878.58       1858.78        54.60 o                         
  -4  14   1        740.12        685.94        45.86 o                         
  -3  14   1         12.34         22.66        36.11 o                         
  -2  14   1       6242.25       6257.41        51.07 o                         
  -1  14   1       1308.33       1392.06        34.31 o                         
   0  14   1       3506.29       3506.66        72.54 o                         
   1  14   1       2491.30       2647.63        50.84 o                         
   2  14   1         27.00         52.27        30.94 o                         
   3  14   1      10421.03      10863.89       109.30 o                         
   4  14   1        513.47        499.20        41.53 o                         
   5  14   1       3543.69       3399.66        69.42 o                         
   6  14   1        801.93        821.46        54.64 o                         
  -6  15   1        136.18        103.26        78.42 o                         
  -5  15   1         44.08        105.66        47.71 o                         
  -4  15   1        566.52        553.21        38.68 o                         
  -3  15   1       4096.50       4110.14        53.90 o                         
  -2  15   1         98.75        149.48        33.24 o                         
  -1  15   1         15.32         24.66        33.99 o                         
   0  15   1        124.50        118.89        29.23 o                         
   1  15   1       4217.41       4457.81       108.57 o                         
   2  15   1        677.09        736.61        35.61 o                         
   3  15   1       1134.62       1094.86        37.76 o                         
   4  15   1         64.09        141.27        48.04 o                         
   5  15   1       1960.18       1761.08        55.91 o                         
   6  15   1         93.02        -42.13        87.42 o                         
  -5  16   1       1211.88       1215.15        76.72 o                         
  -4  16   1        560.53        609.51        49.03 o                         
  -3  16   1         85.34        148.34        49.68 o                         
  -2  16   1       3691.63       3679.51        61.80 o                         
  -1  16   1         43.06         55.12        29.65 o                         
   0  16   1       1180.35       1236.78        40.83 o                         
   1  16   1         32.94         89.13        32.16 o                         
   2  16   1          3.02         28.59        43.22 o                         
   3  16   1       2602.33       2997.16       148.08 o                         
   4  16   1         38.11        -33.97        61.96 o                         
   5  16   1        287.57        172.84        75.55 o                         
  -4  17   1        197.28        103.97        63.89 o                         
  -3  17   1        311.06        393.16        47.60 o                         
  -2  17   1       6861.05       6929.52        89.98 o                         
  -1  17   1         79.94        105.80        40.99 o                         
   0  17   1       5619.40       5810.61       192.93 o                         
   1  17   1        173.73        173.58        47.10 o                         
   2  17   1        119.73        127.26        48.34 o                         
   3  17   1         65.28        102.34        58.05 o                         
   4  17   1        336.80        382.33        79.03 o                         
  -3  18   1        410.61        362.18        67.87 o                         
  -2  18   1         61.15         40.89        51.20 o                         
  -1  18   1       1290.53       1231.72        54.26 o                         
   0  18   1       1756.84       1721.53        46.97 o                         
   1  18   1        372.43        394.93        49.37 o                         
   2  18   1       2331.03       2182.22        61.56 o                         
   3  18   1       8766.66       8742.90       318.20 o                         
  -2  19   1       1909.64       1866.86        90.76 o                         
  -1  19   1        841.42        892.87        68.04 o                         
   0  19   1       1288.59       1306.00        81.54 o                         
   1  19   1       2253.42       2266.78        64.99 o                         
  -8   0   2       8474.51       8587.19       107.19 o                         
  -6   0   2       7710.58       7976.59       582.64 o                         
  -4   0   2       1491.23       1443.49        74.24 o                         
  -2   0   2     110498.62     129039.20       696.38 o                         
   0   0   2        527.85        456.97        77.14 o                         
   2   0   2       8576.08       7370.16       117.67 o                         
   4   0   2        968.97        955.66       104.35 o                         
   6   0   2      27090.10      28586.27       562.75 o                         
   8   0   2       8129.70       7999.09        93.30 o                         
  -9   1   2        373.92        439.60        71.07 o                         
  -8   1   2       3831.59       4033.08        91.61 o                         
  -7   1   2        381.63        363.60        39.27 o                         
  -6   1   2          6.42         55.27        45.16 o                         
  -5   1   2        158.82        169.88        32.93 o                         
  -4   1   2       8130.67       7799.72        74.84 o                         
  -3   1   2      51919.30      53402.48       207.14 o                         
  -2   1   2         37.15         29.93        53.84 o                         
  -1   1   2       3541.62       2914.82        76.05 o                         
   0   1   2      27222.23      24376.85       299.58 o                         
   1   1   2      47885.14      45536.09       851.16 o                         
   2   1   2        992.75        865.63        32.69 o                         
   3   1   2      66612.34      67123.63       652.30 o                         
   4   1   2       5241.41       5002.59        48.54 o                         
   5   1   2        175.73        180.56        33.68 o                         
   6   1   2       2133.35       2161.51        43.36 o                         
   7   1   2       2601.83       2590.85        43.45 o                         
   8   1   2         55.39         47.87        45.41 o                         
   9   1   2          0.16         41.70        54.65 o                         
  -9   2   2        184.96        116.65        71.59 o                         
  -8   2   2       1457.65       1384.55        66.80 o                         
  -7   2   2          0.27         20.05        34.68 o                         
  -6   2   2       1034.70        955.06        50.78 o                         
  -5   2   2      26339.96      26152.91       377.79 o                         
  -4   2   2        557.34        560.60        45.88 o                         
  -3   2   2      10586.26       9751.33        85.93 o                         
  -2   2   2       4604.19       4353.97        68.96 o                         
  -1   2   2       2331.31       1918.62        60.15 o                         
   0   2   2       7542.16       6362.06       134.83 o                         
   1   2   2      59357.14      60692.32      1142.25 o                         
   2   2   2       3201.15       2540.94        71.43 o                         
   3   2   2      10174.10       9885.47       103.81 o                         
   4   2   2        317.87        280.81        27.54 o                         
   5   2   2       3451.10       3427.05        55.50 o                         
   6   2   2       6917.04       7124.32        85.99 o                         
   7   2   2         86.93         59.18        32.86 o                         
   8   2   2       1146.05       1109.87        51.05 o                         
   9   2   2       2806.79       2645.31        64.63 o                         
  -9   3   2       1016.05        990.37        78.57 o                         
  -8   3   2      12784.26      12918.53       283.23 o                         
  -7   3   2       2015.41       1929.02        83.87 o                         
  -6   3   2         54.11        102.36        50.04 o                         
  -5   3   2       1929.39       1835.50        49.52 o                         
  -4   3   2      18188.63      18139.60       305.58 o                         
  -3   3   2       1498.04       1505.93        46.03 o                         
  -2   3   2         60.25         77.01        37.09 o                         
  -1   3   2          1.72         41.97        49.19 o                         
   0   3   2      35203.79      33467.24       894.01 o                         
   1   3   2       4024.57       3579.81        73.41 o                         
   2   3   2       1459.12       1240.77        40.19 o                         
   3   3   2       1827.26       1645.23        42.01 o                         
   4   3   2      11657.75      11360.46       137.14 o                         
   5   3   2          6.37         -9.42        43.22 o                         
   6   3   2       3548.85       3603.50        49.97 o                         
   7   3   2         28.41         69.38        37.76 o                         
   8   3   2       1295.69       1257.85        49.86 o                         
   9   3   2         26.89         43.01        61.30 o                         
  -9   4   2        123.55         34.41        63.23 o                         
  -8   4   2       2293.73       2217.70        58.70 o                         
  -7   4   2       1471.76       1351.72        48.56 o                         
  -6   4   2       6589.10       6961.61       118.01 o                         
  -5   4   2       9816.95      10236.31       224.83 o                         
  -4   4   2       7601.75       7505.79        71.76 o                         
  -3   4   2        609.24        535.98        44.45 o                         
  -2   4   2      48433.73      50100.82       432.50 o                         
  -1   4   2       2837.68       2548.22        51.72 o                         
   0   4   2       4627.17       4236.03        69.08 o                         
   1   4   2      47023.08      47058.39       557.15 o                         
   2   4   2        458.39        402.92        40.22 o                         
   3   4   2         13.31         23.86        33.53 o                         
   4   4   2        141.27        127.11        25.77 o                         
   5   4   2        855.19        912.72        43.28 o                         
   6   4   2       6156.73       6141.28        62.64 o                         
   7   4   2       3352.15       3482.10        56.58 o                         
   8   4   2       2115.28       1944.40        54.39 o                         
   9   4   2        272.79        275.09        68.42 o                         
  -9   5   2        206.61         79.43        72.85 o                         
  -8   5   2        115.83        191.32        56.54 o                         
  -7   5   2       6381.89       6280.23        67.50 o                         
  -6   5   2        364.91        408.13        48.10 o                         
  -5   5   2       2206.45       2027.66        67.54 o                         
  -4   5   2      11839.19      11655.99       103.44 o                         
  -3   5   2      22589.48      21809.25       256.97 o                         
  -2   5   2      16198.10      15363.03       301.27 o                         
  -1   5   2        966.25        948.46        33.62 o                         
   0   5   2       6472.30       5920.80        82.71 o                         
   1   5   2       8515.67       8185.24       151.54 o                         
   2   5   2      34387.49      30833.00       568.36 o                         
   3   5   2      36659.71      34225.27       748.12 o                         
   4   5   2       4223.11       4073.34        59.71 o                         
   5   5   2        383.01        400.21        67.10 o                         
   6   5   2        703.61        779.44        43.82 o                         
   7   5   2       1960.39       2017.99        52.46 o                         
   8   5   2        352.37        439.72        57.85 o                         
   9   5   2          0.33         17.25        80.38 o                         
  -9   6   2        276.78        283.41        77.88 o                         
  -8   6   2       3055.17       3010.10        69.75 o                         
  -7   6   2       3794.24       4002.38       113.47 o                         
  -6   6   2        533.27        611.69        47.07 o                         
  -5   6   2      11419.70      11796.11       191.40 o                         
  -4   6   2       1789.17       1769.08        42.83 o                         
  -3   6   2       5451.82       5074.26        90.45 o                         
  -2   6   2      34439.23      35982.04       617.17 o                         
  -1   6   2        634.04        554.06        31.47 o                         
   0   6   2       2526.25       2239.00        48.87 o                         
   1   6   2         31.02         67.42        30.05 o                         
   2   6   2       1793.52       1583.60        50.53 o                         
   3   6   2       6342.06       5871.32        87.39 o                         
   4   6   2       1686.14       1547.00        72.06 o                         
   5   6   2      12098.97      11933.08        99.31 o                         
   6   6   2       6658.38       6897.67        67.31 o                         
   7   6   2       6987.30       7544.03        79.92 o                         
   8   6   2        819.94        781.50        75.38 o                         
   9   6   2       3391.80       3126.45       101.06 o                         
  -9   7   2       1921.24       1723.66        97.68 o                         
  -8   7   2       1054.74        955.64        67.46 o                         
  -7   7   2        213.48        259.37        57.22 o                         
  -6   7   2       1787.02       1858.77        72.75 o                         
  -5   7   2         68.57        134.12        52.12 o                         
  -4   7   2         35.73        109.19        46.77 o                         
  -3   7   2       9099.25       8640.23       163.63 o                         
  -2   7   2      12497.33      12048.48       232.09 o                         
  -1   7   2       4253.77       3873.30        55.34 o                         
   0   7   2      58348.79      59294.20      1141.32 o                         
   1   7   2         86.23        135.31        27.80 o                         
   2   7   2      17172.55      16478.11       202.16 o                         
   3   7   2       3973.46       3662.64        45.84 o                         
   4   7   2      17999.74      18293.76        84.16 o                         
   5   7   2       4983.18       5160.13        82.84 o                         
   6   7   2       5914.68       5926.31        74.21 o                         
   7   7   2       1000.56        987.58        60.74 o                         
   8   7   2        103.09         87.04        51.52 o                         
  -8   8   2          2.02          2.68        56.98 o                         
  -7   8   2         11.86        -14.42        49.80 o                         
  -6   8   2       1855.41       1863.67        64.38 o                         
  -5   8   2      11580.70      11642.25       179.61 o                         
  -4   8   2      14470.34      15108.12       329.48 o                         
  -3   8   2       1446.91       1468.36        36.91 o                         
  -2   8   2       3669.13       3513.09        41.74 o                         
  -1   8   2        651.63        572.38        24.36 o                         
   0   8   2      18506.03      18789.69       336.04 o                         
   1   8   2      11156.52      10729.08       211.78 o                         
   2   8   2       2793.04       2755.10        48.84 o                         
   3   8   2      11358.43      11044.33       100.11 o                         
   4   8   2       1040.29       1028.85        40.67 o                         
   5   8   2       3830.84       3913.71        92.84 o                         
   6   8   2         73.05         78.19        47.98 o                         
   7   8   2         23.39         41.99        49.46 o                         
   8   8   2       1316.95       1236.67        95.79 o                         
  -8   9   2         21.33        114.01        59.80 o                         
  -7   9   2       5969.14       5765.63        96.39 o                         
  -6   9   2       9225.44       9733.49       162.24 o                         
  -5   9   2       3163.01       3266.45        51.51 o                         
  -4   9   2        926.06        905.85        39.49 o                         
  -3   9   2        341.40        396.37        36.17 o                         
  -2   9   2        353.24        362.91        26.72 o                         
  -1   9   2        260.41        322.38        24.69 o                         
   0   9   2      10781.26      10498.40       147.53 o                         
   1   9   2       4077.13       4136.26        61.27 o                         
   2   9   2       7788.67       7609.55       173.92 o                         
   3   9   2       3911.39       3807.28        52.84 o                         
   4   9   2        237.57        238.15        40.23 o                         
   5   9   2        371.51        385.94        45.54 o                         
   6   9   2        282.81        271.49        48.47 o                         
   7   9   2        155.15        108.90        64.85 o                         
   8   9   2        484.59        454.64        86.35 o                         
  -8  10   2        853.98        779.97        76.18 o                         
  -7  10   2       3619.33       3755.91       134.27 o                         
  -6  10   2        591.18        541.25        48.26 o                         
  -5  10   2        311.67        374.99        38.61 o                         
  -4  10   2        535.34        550.02        38.24 o                         
  -3  10   2       7064.64       7255.12       125.44 o                         
  -2  10   2      16902.86      17199.40       210.13 o                         
  -1  10   2      11562.80      11760.93       140.96 o                         
   0  10   2       1264.86       1301.41        33.00 o                         
   1  10   2       5521.32       5424.57        98.62 o                         
   2  10   2         92.59        143.05        31.59 o                         
   3  10   2        396.23        392.02        38.83 o                         
   4  10   2       1696.59       1744.80        63.56 o                         
   5  10   2        507.91        493.60        39.83 o                         
   6  10   2        121.59        193.85        47.91 o                         
   7  10   2       2336.67       2298.01        82.74 o                         
   8  10   2          0.91        138.03        89.52 o                         
  -8  11   2        550.64        444.25       123.45 o                         
  -7  11   2       2061.34       1839.81        65.82 o                         
  -6  11   2       2306.67       2273.58        58.64 o                         
  -5  11   2       3254.54       3335.31        60.93 o                         
  -4  11   2        555.81        524.17        38.08 o                         
  -3  11   2         23.35         63.04        30.82 o                         
  -2  11   2       3583.09       3510.56        49.70 o                         
  -1  11   2      19855.44      21137.35       387.66 o                         
   0  11   2       6628.32       6703.23        87.79 o                         
   1  11   2       2784.34       2904.05        59.38 o                         
   2  11   2      21853.46      23961.62       447.31 o                         
   3  11   2       1833.34       1752.97        39.36 o                         
   4  11   2       2369.55       2465.05       101.95 o                         
   5  11   2       2890.92       3113.00       110.88 o                         
   6  11   2        432.44        481.32        44.87 o                         
   7  11   2        275.73        293.47        73.26 o                         
  -7  12   2       1158.61       1030.41        80.17 o                         
  -6  12   2       1751.79       1637.76        53.63 o                         
  -5  12   2       3252.83       3302.01        75.72 o                         
  -4  12   2      10620.50      10399.79       176.36 o                         
  -3  12   2       1424.33       1427.57        38.27 o                         
  -2  12   2        583.03        598.63        37.80 o                         
  -1  12   2       2246.73       2370.90        79.30 o                         
   0  12   2       4616.03       4798.88        59.59 o                         
   1  12   2       2204.70       2380.29        60.65 o                         
   2  12   2        494.52        526.99        27.21 o                         
   3  12   2        343.46        367.07        38.32 o                         
   4  12   2      13865.73      15296.51        87.23 o                         
   5  12   2       3162.98       3227.03       102.50 o                         
   6  12   2       1037.20        969.92        71.23 o                         
   7  12   2       1679.99       1385.34        77.84 o                         
  -7  13   2         10.91          1.55        94.09 o                         
  -6  13   2       2464.14       2405.38        80.05 o                         
  -5  13   2       1367.85       1508.56        65.91 o                         
  -4  13   2        111.85        129.77        45.18 o                         
  -3  13   2         15.66         24.93        34.43 o                         
  -2  13   2       1561.32       1643.73        40.96 o                         
  -1  13   2      12689.32      13292.21       260.22 o                         
   0  13   2       3960.81       4105.92        50.07 o                         
   1  13   2      11713.46      12580.47       256.29 o                         
   2  13   2        198.74        202.26        32.95 o                         
   3  13   2       4999.73       5274.17       116.77 o                         
   4  13   2        538.43        539.24        44.73 o                         
   5  13   2      10047.77       9962.89       151.28 o                         
   6  13   2        822.80        700.93        71.45 o                         
   7  13   2          7.87         40.00        67.63 o                         
  -6  14   2       1920.47       1895.52        80.00 o                         
  -5  14   2        313.66        280.74        57.36 o                         
  -4  14   2       5286.62       5443.80       127.48 o                         
  -3  14   2       1553.56       1551.76        62.30 o                         
  -2  14   2        163.26        222.23        36.46 o                         
  -1  14   2       6530.37       6754.91       145.18 o                         
   0  14   2        978.53        968.20        28.49 o                         
   1  14   2        236.89        253.91        26.67 o                         
   2  14   2        178.52        232.02        38.36 o                         
   3  14   2       2761.89       3099.60       153.38 o                         
   4  14   2       2525.63       2572.01       125.66 o                         
   5  14   2         52.48         36.76        67.64 o                         
   6  14   2        973.06       1000.05        89.98 o                         
  -6  15   2       7134.35       6740.19       111.79 o                         
  -5  15   2          8.91         39.54        59.40 o                         
  -4  15   2        178.51        215.67        52.61 o                         
  -3  15   2        544.51        553.64        44.63 o                         
  -2  15   2         94.86        149.83        36.47 o                         
  -1  15   2        509.39        529.56        40.70 o                         
   0  15   2        353.29        391.43        36.60 o                         
   1  15   2        974.30       1033.18        37.15 o                         
   2  15   2       7633.31       7874.97       157.95 o                         
   3  15   2       1019.10        962.35        38.33 o                         
   4  15   2        193.32        156.30        58.16 o                         
   5  15   2        101.20        115.28        54.60 o                         
  -5  16   2        690.84        765.99        61.88 o                         
  -4  16   2       2538.82       2368.50        58.63 o                         
  -3  16   2       4255.70       4306.09        93.49 o                         
  -2  16   2         66.21         32.70        40.74 o                         
  -1  16   2       7313.41       7252.46        93.11 o                         
   0  16   2        690.67        763.67        39.60 o                         
   1  16   2          0.93        -15.84        30.83 o                         
   2  16   2          5.54         24.34        31.41 o                         
   3  16   2       1278.02       1360.19        51.08 o                         
   4  16   2       2019.64       1973.24        59.34 o                         
   5  16   2          2.23        -81.50       106.94 o                         
  -4  17   2        409.81        407.82        55.23 o                         
  -3  17   2        114.52         92.49        55.43 o                         
  -2  17   2        476.01        460.89        47.31 o                         
  -1  17   2       6606.97       6630.62       148.23 o                         
   0  17   2        633.41        646.00        40.24 o                         
   1  17   2       4015.11       4210.34       134.63 o                         
   2  17   2        113.86        121.22        48.36 o                         
   3  17   2        414.71        457.99        53.83 o                         
   4  17   2         79.22         77.56        85.00 o                         
  -3  18   2        372.25        292.35        57.18 o                         
  -2  18   2          3.40         11.02        55.35 o                         
  -1  18   2         15.97        -44.28        55.05 o                         
   0  18   2       1672.12       1799.55        59.63 o                         
   1  18   2        469.85        464.29        47.00 o                         
   2  18   2         11.52        -20.86        43.45 o                         
   3  18   2        389.39        525.61        69.25 o                         
  -1  19   2       2781.07       2647.19        81.33 o                         
   0  19   2       1197.31       1033.04        49.03 o                         
   1  19   2       2104.95       2249.08        64.07 o                         
  -9   0   3       1119.07       1105.38       144.08 o                         
  -7   0   3       6163.93       5949.24       393.32 o                         
  -5   0   3        340.66        274.77        51.56 o                         
  -3   0   3       8460.73       8394.93       107.91 o                         
   1   0   3        516.81        519.27        51.14 o                         
   3   0   3       9595.08       9392.67       278.25 o                         
   5   0   3       1964.70       1957.93        58.09 o                         
   7   0   3      11793.49      12393.53       131.11 o                         
   9   0   3       1203.70       1033.73        99.28 o                         
  -9   1   3       1534.36       1372.99       107.48 o                         
  -8   1   3        306.72        413.58        57.90 o                         
  -7   1   3       3482.82       3457.55        87.21 o                         
  -6   1   3      11402.98      12085.32       113.75 o                         
  -5   1   3       1726.34       1699.57        55.87 o                         
  -4   1   3         49.12         86.90        39.94 o                         
  -3   1   3      26366.81      26410.93       129.67 o                         
  -2   1   3       7066.20       6259.81        85.51 o                         
  -1   1   3        115.50        110.75        47.24 o                         
   0   1   3       1043.35        977.08        58.36 o                         
   1   1   3       4676.99       3980.22        82.26 o                         
   2   1   3      40614.75      39688.28       576.42 o                         
   3   1   3        514.08        516.14        26.73 o                         
   4   1   3      21143.19      20747.09       229.75 o                         
   5   1   3       8931.55       9340.17       132.26 o                         
   6   1   3       3106.30       3166.12        48.31 o                         
   7   1   3       1082.47       1072.75        45.94 o                         
   8   1   3       7349.47       7446.87       142.83 o                         
   9   1   3          0.76          7.47        69.30 o                         
  -9   2   3         31.76          9.96        70.86 o                         
  -8   2   3       5205.99       5211.77        89.41 o                         
  -7   2   3       3483.44       3647.41        62.89 o                         
  -6   2   3       2649.43       2669.64        56.32 o                         
  -5   2   3        101.47        162.83        34.49 o                         
  -4   2   3      19572.47      19117.34       100.94 o                         
  -3   2   3         74.70         74.08        42.33 o                         
  -2   2   3         51.95         72.77        37.13 o                         
  -1   2   3      13453.57      12315.97       209.43 o                         
   0   2   3      31551.31      30212.51       449.59 o                         
   1   2   3       5688.69       5002.67        88.23 o                         
   2   2   3      46557.46      47953.25       555.80 o                         
   3   2   3          4.90         38.85        31.74 o                         
   4   2   3        269.75        277.29        30.18 o                         
   5   2   3         96.48        111.00        34.45 o                         
   6   2   3       2579.44       2713.67        53.47 o                         
   7   2   3       1593.84       1691.82        59.05 o                         
   8   2   3         55.33         65.14        40.23 o                         
   9   2   3         44.22         82.70        72.05 o                         
  -9   3   3       4671.99       4201.79       156.60 o                         
  -8   3   3       1752.56       1813.61        63.60 o                         
  -7   3   3       6568.29       6650.74        68.80 o                         
  -6   3   3       6419.00       6558.02       125.47 o                         
  -5   3   3        911.64        911.88        50.02 o                         
  -4   3   3       8500.60       8182.35       176.27 o                         
  -3   3   3      74122.97      80137.73      1296.56 o                         
  -2   3   3       8906.69       8267.04        75.32 o                         
  -1   3   3       1422.34       1288.75        52.53 o                         
   0   3   3       6295.87       5563.27       111.97 o                         
   1   3   3       3694.51       3407.06        43.19 o                         
   2   3   3       1572.28       1567.18        35.05 o                         
   3   3   3      17693.72      16967.56       285.54 o                         
   4   3   3         11.01         22.16        31.47 o                         
   5   3   3       9488.98       9750.76       174.39 o                         
   6   3   3        363.17        423.40        38.15 o                         
   7   3   3        677.39        684.76        42.74 o                         
   8   3   3        300.10        315.26        57.95 o                         
   9   3   3          2.79         36.56        71.86 o                         
  -9   4   3       1932.39       2015.97        77.04 o                         
  -8   4   3       2020.39       1915.47        60.58 o                         
  -7   4   3        155.55        215.28        48.47 o                         
  -6   4   3       3997.62       4170.41        58.92 o                         
  -5   4   3        255.21        253.58        42.39 o                         
  -4   4   3       4701.58       4411.90        54.92 o                         
  -3   4   3       3469.21       3261.09        51.59 o                         
  -2   4   3       5016.72       4697.80        56.27 o                         
  -1   4   3      58195.61      59824.64       186.52 o                         
   0   4   3       6440.70       6384.87       105.50 o                         
   1   4   3       1639.11       1414.27        41.93 o                         
   2   4   3      15632.50      15120.38       292.73 o                         
   3   4   3       7253.43       7159.05       144.19 o                         
   4   4   3       1094.97       1020.93        35.00 o                         
   5   4   3       4524.67       4515.52        80.45 o                         
   6   4   3       1883.42       1966.18        48.41 o                         
   7   4   3        766.40        748.52        46.35 o                         
   8   4   3        757.05        737.55        51.07 o                         
   9   4   3        118.00         67.08        84.33 o                         
  -9   5   3          5.72        -58.86        84.59 o                         
  -8   5   3         39.21         33.18        50.29 o                         
  -7   5   3         28.62         38.78        59.03 o                         
  -6   5   3      19677.59      20527.78       421.97 o                         
  -5   5   3        905.72        903.82        43.90 o                         
  -4   5   3       5457.30       5488.77        73.80 o                         
  -3   5   3       6948.47       6834.66       122.02 o                         
  -2   5   3       1776.69       1703.08        42.46 o                         
  -1   5   3       4439.30       4242.94        88.67 o                         
   0   5   3      13468.46      12921.60       315.22 o                         
   1   5   3       9514.91       8808.93       151.37 o                         
   2   5   3      16649.48      16476.34       267.21 o                         
   3   5   3      25278.72      24795.38       502.52 o                         
   4   5   3      10263.21       9855.07       100.90 o                         
   5   5   3       1987.39       2058.19        54.15 o                         
   6   5   3        533.12        569.27        46.75 o                         
   7   5   3       3478.85       3646.45        68.91 o                         
   8   5   3       3995.11       3910.36        71.07 o                         
   9   5   3        963.64        823.59       164.11 o                         
  -9   6   3       1046.48        905.71        78.63 o                         
  -8   6   3         25.14         61.03        55.50 o                         
  -7   6   3       2947.03       3108.56       118.28 o                         
  -6   6   3        697.11        768.36        48.53 o                         
  -5   6   3        759.40        758.84        43.08 o                         
  -4   6   3       4574.63       4378.65        87.23 o                         
  -3   6   3        111.48         99.41        33.67 o                         
  -2   6   3      16287.06      15930.00       322.54 o                         
  -1   6   3      34890.02      35669.16       430.65 o                         
   0   6   3      26787.78      26640.14       713.79 o                         
   1   6   3       5790.47       5399.06       124.03 o                         
   2   6   3      10726.18      10505.96       249.17 o                         
   3   6   3       4089.76       3908.33        51.92 o                         
   4   6   3        414.94        499.39        71.19 o                         
   5   6   3       2839.95       2763.91       106.05 o                         
   6   6   3        861.74        912.68        43.60 o                         
   7   6   3       3060.00       3312.47        67.70 o                         
   8   6   3       1707.85       1645.23        57.57 o                         
  -9   7   3       1607.78       1459.52       124.61 o                         
  -8   7   3       2767.70       2806.96        70.34 o                         
  -7   7   3       1512.97       1517.34        55.34 o                         
  -6   7   3        439.29        435.34        41.87 o                         
  -5   7   3         40.40         82.55        47.45 o                         
  -4   7   3       6639.51       7034.71       116.81 o                         
  -3   7   3       6922.27       6847.23       113.65 o                         
  -2   7   3      17075.20      17431.77       192.62 o                         
  -1   7   3       3456.31       3254.14        57.42 o                         
   0   7   3       1976.11       1903.79        37.71 o                         
   1   7   3      18062.81      17472.99       277.44 o                         
   2   7   3       3903.52       3716.15        49.19 o                         
   3   7   3       3631.53       3554.14        49.84 o                         
   4   7   3         41.72         76.24        32.47 o                         
   5   7   3      20016.42      21014.22       153.46 o                         
   6   7   3       1717.29       1859.40        60.46 o                         
   7   7   3       5563.44       5332.11       176.78 o                         
   8   7   3        382.09        386.18        64.82 o                         
  -8   8   3        221.44        117.12        58.27 o                         
  -7   8   3       2245.48       2327.80        58.00 o                         
  -6   8   3         47.13        105.26        54.00 o                         
  -5   8   3        144.35        176.06        37.42 o                         
  -4   8   3      18439.59      19501.95       322.97 o                         
  -3   8   3       4120.96       4086.37        47.02 o                         
  -2   8   3         51.95         50.59        25.45 o                         
  -1   8   3       1805.66       1740.93        35.85 o                         
   0   8   3       4656.85       4425.20        64.34 o                         
   1   8   3      21652.34      21261.69       369.03 o                         
   2   8   3      10670.14      10123.71       230.30 o                         
   3   8   3       2961.30       3141.03        64.08 o                         
   4   8   3       1631.35       1677.55        50.70 o                         
   5   8   3        437.16        508.47        39.83 o                         
   6   8   3         23.78         63.67        42.16 o                         
   7   8   3        416.26        489.85        57.93 o                         
   8   8   3         87.50        130.15        51.88 o                         
  -8   9   3       3627.03       3305.26        68.91 o                         
  -7   9   3        290.52        325.81        46.51 o                         
  -6   9   3      11360.81      12172.97       210.91 o                         
  -5   9   3       7388.00       7507.70       171.41 o                         
  -4   9   3      12270.36      13166.01       223.60 o                         
  -3   9   3       3719.73       3922.78       100.15 o                         
  -2   9   3      11386.02      11103.60       204.49 o                         
  -1   9   3       4523.08       4231.54        45.42 o                         
   0   9   3       4708.88       4461.16        89.73 o                         
   1   9   3       4215.02       4090.24        63.69 o                         
   2   9   3        118.97        158.73        37.40 o                         
   3   9   3       7507.22       7789.34       223.53 o                         
   4   9   3       1459.03       1438.21        55.92 o                         
   5   9   3       3302.35       3260.20        75.50 o                         
   6   9   3       1320.35       1397.58        70.33 o                         
   7   9   3         13.22         -9.47        60.24 o                         
   8   9   3        810.67        748.43        90.68 o                         
  -8  10   3        162.47        232.73        71.78 o                         
  -7  10   3         67.36         -5.46        63.87 o                         
  -6  10   3        520.51        521.39        53.91 o                         
  -5  10   3       2137.29       2230.27        40.81 o                         
  -4  10   3        932.54        957.73        38.09 o                         
  -3  10   3          2.02          3.85        34.80 o                         
  -2  10   3      15017.23      15331.52       335.37 o                         
  -1  10   3      11854.38      12240.40       154.15 o                         
   0  10   3       5595.47       5848.72       103.20 o                         
   1  10   3        102.50        137.29        36.53 o                         
   2  10   3        667.94        666.18        37.41 o                         
   3  10   3       5161.58       5646.70       205.23 o                         
   4  10   3       7433.81       7661.79       182.44 o                         
   5  10   3       5629.08       5683.26       100.68 o                         
   6  10   3        193.10        249.00        47.96 o                         
   7  10   3          0.50         65.54        60.61 o                         
  -7  11   3       1291.71       1217.39        61.42 o                         
  -6  11   3       4779.18       4660.33        64.36 o                         
  -5  11   3       7152.56       7694.04       118.23 o                         
  -4  11   3        478.28        499.55        35.24 o                         
  -3  11   3        929.76       1006.54        40.52 o                         
  -2  11   3        120.91        131.97        34.08 o                         
  -1  11   3        917.01        882.42        35.23 o                         
   0  11   3      14492.54      15280.54       230.25 o                         
   1  11   3        138.31        139.71        26.88 o                         
   2  11   3        116.47        148.74        27.99 o                         
   3  11   3       6129.46       6412.13       202.38 o                         
   4  11   3       1133.41       1189.05        41.89 o                         
   5  11   3       1757.31       1858.43        53.52 o                         
   6  11   3       4191.18       4217.32        62.42 o                         
   7  11   3       3481.58       3207.71        67.10 o                         
  -7  12   3        599.14        576.87        69.04 o                         
  -6  12   3        148.12        168.26        52.93 o                         
  -5  12   3       3450.54       3469.71        69.83 o                         
  -4  12   3       2302.45       2324.51        49.39 o                         
  -3  12   3       6102.91       6005.33        49.65 o                         
  -2  12   3       5207.89       5109.17        82.80 o                         
  -1  12   3        221.96        220.84        36.43 o                         
   0  12   3       5811.33       6045.44        99.02 o                         
   1  12   3      14514.28      14942.24       218.87 o                         
   2  12   3       2445.39       2582.36        47.69 o                         
   3  12   3         37.06        126.88        30.99 o                         
   4  12   3        105.73        182.96        52.70 o                         
   5  12   3        990.54        948.02        56.73 o                         
   6  12   3         59.50          4.14        54.12 o                         
   7  12   3          7.64        110.01        85.73 o                         
  -7  13   3         97.00        149.42        71.10 o                         
  -6  13   3        213.17        241.65        59.30 o                         
  -5  13   3       1027.42        963.70        42.76 o                         
  -4  13   3       3535.60       3452.10        51.83 o                         
  -3  13   3        764.88        866.95        46.05 o                         
  -2  13   3       1690.62       1672.92        38.52 o                         
  -1  13   3       1618.53       1587.17        41.08 o                         
   0  13   3      11452.16      11606.23       213.08 o                         
   1  13   3       2983.93       3111.03        71.67 o                         
   2  13   3       2750.50       2669.14        53.57 o                         
   3  13   3        128.58        218.49        40.25 o                         
   4  13   3       5598.04       5795.65       166.04 o                         
   5  13   3       1521.95       1503.87       164.18 o                         
   6  13   3       7643.47       7061.96       216.53 o                         
  -6  14   3        134.67        187.98        63.48 o                         
  -5  14   3        274.30        319.83        58.62 o                         
  -4  14   3       1442.12       1477.53        50.39 o                         
  -3  14   3       2931.50       2950.67       105.38 o                         
  -2  14   3       8431.73       8555.00       117.68 o                         
  -1  14   3       2176.69       2213.76        47.83 o                         
   0  14   3       2438.19       2505.44        90.62 o                         
   1  14   3       6440.22       7010.77       129.02 o                         
   2  14   3         18.47         34.47        39.50 o                         
   3  14   3        642.97        632.27        40.25 o                         
   4  14   3       3281.27       3454.92       167.33 o                         
   5  14   3        141.27        161.66        48.64 o                         
   6  14   3         35.74        -85.97        85.97 o                         
  -6  15   3         50.51        108.98       100.34 o                         
  -5  15   3       9678.20       9398.46       138.39 o                         
  -4  15   3        198.96        287.81        62.72 o                         
  -3  15   3       1111.36       1035.88        84.32 o                         
  -2  15   3          3.65         -9.98        40.14 o                         
  -1  15   3       6279.33       6325.98        86.76 o                         
   0  15   3        150.57        154.21        35.55 o                         
   1  15   3       2280.79       2401.59        49.92 o                         
   2  15   3         53.04        104.41        40.08 o                         
   3  15   3       2234.35       2295.62       142.32 o                         
   4  15   3        795.53        770.49        60.60 o                         
   5  15   3        188.19        232.85        53.99 o                         
  -5  16   3        304.22        373.65        75.51 o                         
  -4  16   3        604.72        476.88        55.03 o                         
  -3  16   3        368.35        430.96        61.82 o                         
  -2  16   3       3557.32       3501.57        56.18 o                         
  -1  16   3         30.39         18.46        39.53 o                         
   0  16   3       2787.60       2883.52        72.51 o                         
   1  16   3       2382.19       2368.11        71.69 o                         
   2  16   3       1491.39       1509.28        57.09 o                         
   3  16   3         42.67         42.02        48.06 o                         
   4  16   3       4364.70       4201.95       227.80 o                         
  -4  17   3       1527.85       1446.48        72.80 o                         
  -3  17   3       1011.81        935.12        47.79 o                         
  -2  17   3       1433.01       1409.80        58.41 o                         
  -1  17   3       1773.41       1687.40        53.75 o                         
   0  17   3       2203.08       2287.96        85.61 o                         
   1  17   3       1073.19       1074.58        47.45 o                         
   2  17   3        344.44        351.23        49.25 o                         
   3  17   3         24.22         18.69        59.68 o                         
   4  17   3       1895.19       1872.78       158.20 o                         
  -3  18   3       2584.22       2488.44        64.76 o                         
  -2  18   3        773.54        716.98        73.05 o                         
  -1  18   3        284.37        314.81        51.80 o                         
   0  18   3        554.17        551.61        44.73 o                         
   1  18   3       6201.43       6045.68       134.09 o                         
   2  18   3         49.22        109.97        59.62 o                         
  -1  19   3         23.94         33.26        91.89 o                         
   0  19   3       1974.19       1708.00        62.25 o                         
  -8   0   4       1086.52       1188.27        71.27 o                         
  -6   0   4       1110.05       1169.04        76.11 o                         
  -4   0   4      10896.57      10632.93       113.48 o                         
  -2   0   4      18660.62      17775.21       146.81 o                         
   0   0   4      39735.79      39514.44       222.27 o                         
   2   0   4        494.38        463.19        37.02 o                         
   4   0   4      28413.58      28559.53       992.90 o                         
   6   0   4       4579.09       4610.60       200.70 o                         
   8   0   4        127.43        103.57        74.51 o                         
  -9   1   4        143.72        182.44        71.13 o                         
  -8   1   4        837.19        859.89        53.51 o                         
  -7   1   4        681.97        801.41        53.97 o                         
  -6   1   4         81.76         84.61        41.70 o                         
  -5   1   4      16336.27      17612.89       220.67 o                         
  -4   1   4       5347.08       5011.37        94.62 o                         
  -3   1   4        906.91        824.99        43.86 o                         
  -2   1   4      30021.32      28517.64       362.60 o                         
  -1   1   4        331.76        323.01        42.80 o                         
   0   1   4       1623.28       1344.09        45.90 o                         
   1   1   4      16627.52      16035.81       189.69 o                         
   2   1   4       4601.12       4269.88        51.30 o                         
   3   1   4      20788.21      20765.57       455.51 o                         
   4   1   4       3576.50       3371.43        92.87 o                         
   5   1   4       1502.12       1622.60        48.14 o                         
   6   1   4       1078.56       1046.27        38.22 o                         
   7   1   4       2871.27       3107.07        52.10 o                         
   8   1   4         23.94         12.13        57.17 o                         
   9   1   4       4465.30       4259.81        85.74 o                         
  -9   2   4        734.37        649.28        66.73 o                         
  -8   2   4        309.52        306.69        52.59 o                         
  -7   2   4      19072.20      21039.67       294.02 o                         
  -6   2   4       3654.96       3687.25        57.99 o                         
  -5   2   4      10206.03      11077.63        98.09 o                         
  -4   2   4        176.98        228.96        44.06 o                         
  -3   2   4        898.14        814.02        45.69 o                         
  -2   2   4       4581.97       4188.49        57.62 o                         
  -1   2   4      24297.66      23697.59       313.84 o                         
   0   2   4       5727.96       4997.19        78.10 o                         
   1   2   4      23688.34      23594.62       397.99 o                         
   2   2   4          5.64         14.91        19.43 o                         
   3   2   4      18992.17      19222.55       374.24 o                         
   4   2   4       4161.75       4135.39       130.05 o                         
   5   2   4       1017.79       1103.27        36.05 o                         
   6   2   4        109.27        103.11        30.25 o                         
   7   2   4       6865.06       7543.99       164.48 o                         
   8   2   4        496.90        532.34        57.67 o                         
   9   2   4        160.84        166.32        73.39 o                         
  -9   3   4         80.74        106.50        57.67 o                         
  -8   3   4       2486.33       2548.23        78.79 o                         
  -7   3   4        199.83        211.98        49.62 o                         
  -6   3   4         49.42         68.73        44.02 o                         
  -5   3   4       3076.55       3294.72       103.74 o                         
  -4   3   4       6864.53       6668.98        64.93 o                         
  -3   3   4       9169.79       8836.50        73.56 o                         
  -2   3   4      76361.59      83026.36       381.14 o                         
  -1   3   4      14152.17      13311.74       154.37 o                         
   0   3   4       5847.74       5703.84       179.49 o                         
   1   3   4      14678.88      13579.16       242.49 o                         
   2   3   4      22865.04      23343.11       319.98 o                         
   3   3   4       3854.72       3647.34        67.64 o                         
   4   3   4      13183.01      13061.83       260.11 o                         
   5   3   4        151.39        203.51        40.25 o                         
   6   3   4       3566.00       3765.53       105.09 o                         
   7   3   4          9.98        -15.18        45.46 o                         
   8   3   4         21.43         70.19        63.64 o                         
  -9   4   4         39.83        -47.39        74.02 o                         
  -8   4   4       4176.23       4053.94        62.36 o                         
  -7   4   4       9506.57      10222.34       112.83 o                         
  -6   4   4       3470.52       3577.53        56.06 o                         
  -5   4   4       4314.46       4300.90        62.00 o                         
  -4   4   4      18388.75      17999.65       116.83 o                         
  -3   4   4        715.43        703.64        37.63 o                         
  -2   4   4         40.52         59.92        38.84 o                         
  -1   4   4      33457.24      32428.31       657.17 o                         
   0   4   4       3998.38       3689.00        83.84 o                         
   1   4   4       3032.72       2986.75        60.12 o                         
   2   4   4       2071.19       2069.03        46.94 o                         
   3   4   4        356.05        391.81        34.30 o                         
   4   4   4      18460.88      20257.22       466.97 o                         
   5   4   4       1256.18       1414.41        48.60 o                         
   6   4   4       4590.88       4548.29       110.10 o                         
   7   4   4       3152.36       3339.70       109.14 o                         
   8   4   4         31.43         48.62        73.08 o                         
  -9   5   4        391.30        380.66        86.30 o                         
  -8   5   4        599.01        597.51        58.85 o                         
  -7   5   4        129.52        133.41        46.66 o                         
  -6   5   4        376.34        422.19        39.87 o                         
  -5   5   4      24254.90      25275.51       163.62 o                         
  -4   5   4        322.58        335.35        38.18 o                         
  -3   5   4        893.57        883.32        41.33 o                         
  -2   5   4       2720.02       2594.00        50.31 o                         
  -1   5   4       8234.46       7812.89       161.50 o                         
   0   5   4       1464.12       1381.62        36.52 o                         
   1   5   4      35979.20      37764.82       445.70 o                         
   2   5   4       1646.97       1500.78        34.42 o                         
   3   5   4       3119.47       3022.13       118.04 o                         
   4   5   4       8101.82       8381.88       326.40 o                         
   5   5   4        423.59        493.42        46.81 o                         
   6   5   4       1713.81       1772.23        66.84 o                         
   7   5   4         62.43        103.93        44.24 o                         
   8   5   4       2838.35       2845.07       119.51 o                         
  -9   6   4        368.24        372.61        70.28 o                         
  -8   6   4        351.75        367.04        54.49 o                         
  -7   6   4       1214.31       1252.23        55.00 o                         
  -6   6   4       1127.07       1155.69        50.32 o                         
  -5   6   4         11.37         39.75        44.55 o                         
  -4   6   4      10452.02      10956.37       111.89 o                         
  -3   6   4       2571.20       2415.26        43.22 o                         
  -2   6   4       4892.98       4705.29       101.73 o                         
  -1   6   4       6779.84       6539.33        93.69 o                         
   0   6   4       9420.25       9161.05       164.21 o                         
   1   6   4      12262.54      11495.76       210.96 o                         
   2   6   4       3261.38       3162.95        44.22 o                         
   3   6   4      12670.59      12122.11       415.25 o                         
   4   6   4       7544.03       7865.70        81.41 o                         
   5   6   4       3841.62       4031.83       108.68 o                         
   6   6   4       1193.45       1157.52        58.65 o                         
   7   6   4        800.37        868.78        53.24 o                         
   8   6   4        199.77        180.14        56.95 o                         
  -8   7   4        615.72        596.13        65.54 o                         
  -7   7   4       1858.04       1848.08        62.69 o                         
  -6   7   4          0.10        101.85        40.74 o                         
  -5   7   4        898.57        834.53        42.11 o                         
  -4   7   4       4172.73       4070.41        52.25 o                         
  -3   7   4      13770.60      13758.72        75.71 o                         
  -2   7   4      17310.82      17408.87       327.25 o                         
  -1   7   4       4050.78       3827.07        92.71 o                         
   0   7   4         41.83         87.78        30.28 o                         
   1   7   4       1218.67       1280.47        43.41 o                         
   2   7   4         13.39         36.03        25.43 o                         
   3   7   4      12424.70      13624.41       391.02 o                         
   4   7   4         47.59        100.70        39.46 o                         
   5   7   4        189.36        156.58        38.45 o                         
   6   7   4       7871.49       8398.45       183.69 o                         
   7   7   4         12.70         34.36        44.18 o                         
   8   7   4       2588.65       2365.02       113.52 o                         
  -8   8   4       3005.82       2791.97        83.33 o                         
  -7   8   4       1721.67       1604.13        52.35 o                         
  -6   8   4      12468.80      13492.37       137.41 o                         
  -5   8   4          2.04         25.25        45.14 o                         
  -4   8   4       2254.32       2355.72        65.62 o                         
  -3   8   4       5869.75       5977.47        99.98 o                         
  -2   8   4       1702.56       1685.33        40.07 o                         
  -1   8   4       5795.64       5768.67       157.81 o                         
   0   8   4          6.49         -1.93        30.08 o                         
   1   8   4      13757.38      13618.57       159.98 o                         
   2   8   4       9000.54       8583.45       193.42 o                         
   3   8   4       6368.60       6944.14       401.59 o                         
   4   8   4       2235.18       2296.68       109.41 o                         
   5   8   4         56.89        158.32        56.19 o                         
   6   8   4       2778.43       3014.20        61.71 o                         
   7   8   4       1874.41       1935.58        66.00 o                         
   8   8   4       1226.67       1314.18        91.81 o                         
  -8   9   4       1879.77       1590.78        84.12 o                         
  -7   9   4        167.76        183.70        67.70 o                         
  -6   9   4       1490.75       1581.82        50.34 o                         
  -5   9   4       4553.89       4721.04       109.40 o                         
  -4   9   4       1777.51       1868.58        44.58 o                         
  -3   9   4      12453.19      13265.81       169.43 o                         
  -2   9   4       1938.49       1953.99        48.30 o                         
  -1   9   4      21762.48      21965.92       110.20 o                         
   0   9   4      11871.84      11669.84       151.64 o                         
   1   9   4      20103.91      21739.16       390.75 o                         
   2   9   4        305.86        316.50        30.37 o                         
   3   9   4       5069.51       5533.76       110.28 o                         
   4   9   4        854.84        868.74        70.08 o                         
   5   9   4        237.66        296.47        42.53 o                         
   6   9   4       2674.75       2762.37       106.00 o                         
   7   9   4          1.83        -53.33        60.19 o                         
  -8  10   4       3063.98       3034.69        82.68 o                         
  -7  10   4        264.72        230.47        52.02 o                         
  -6  10   4       2511.78       2613.52        57.03 o                         
  -5  10   4       2584.06       2926.47        78.33 o                         
  -4  10   4      11318.55      11548.07       199.02 o                         
  -3  10   4       7056.66       7375.12       129.34 o                         
  -2  10   4        318.83        377.14        31.22 o                         
  -1  10   4       9439.29       9656.12       138.26 o                         
   0  10   4        340.85        380.60        30.38 o                         
   1  10   4         16.14         34.89        33.43 o                         
   2  10   4        133.55        132.13        28.25 o                         
   3  10   4       2896.89       3303.75       103.00 o                         
   4  10   4       4998.27       5248.86       230.15 o                         
   5  10   4       6522.60       7218.67       230.21 o                         
   6  10   4       2324.32       2173.11       110.19 o                         
   7  10   4          4.35         74.94        60.45 o                         
  -7  11   4        139.77         84.69        56.22 o                         
  -6  11   4       1976.91       1927.97        51.31 o                         
  -5  11   4       5006.70       5342.53        90.14 o                         
  -4  11   4       7640.23       7674.33       137.72 o                         
  -3  11   4       1289.14       1245.77        38.29 o                         
  -2  11   4       3459.61       3511.18        81.45 o                         
  -1  11   4        482.93        548.02        35.25 o                         
   0  11   4      10017.45      10227.52       191.44 o                         
   1  11   4      13774.46      14547.32       306.49 o                         
   2  11   4       1454.30       1509.49        38.81 o                         
   3  11   4         27.64         34.94        29.88 o                         
   4  11   4        195.64        256.67        59.51 o                         
   5  11   4       3727.27       3887.25       158.63 o                         
   6  11   4        318.08        392.65        59.85 o                         
   7  11   4       1978.26       1953.55       213.37 o                         
  -7  12   4        852.76        779.92        76.31 o                         
  -6  12   4       2104.73       2049.81        61.92 o                         
  -5  12   4         14.96         33.00        42.74 o                         
  -4  12   4       4648.12       4733.37        69.02 o                         
  -3  12   4         78.82        129.41        28.20 o                         
  -2  12   4        252.09        231.35        27.66 o                         
  -1  12   4         32.17         37.73        33.57 o                         
   0  12   4        576.11        660.72        31.60 o                         
   1  12   4       1474.19       1551.04        56.47 o                         
   2  12   4      15204.47      15803.20       350.23 o                         
   3  12   4       3900.21       4075.50       205.62 o                         
   4  12   4        425.19        461.59        51.25 o                         
   5  12   4        977.09        947.44        64.29 o                         
   6  12   4        450.39        563.26        70.47 o                         
  -6  13   4        514.22        452.06        57.06 o                         
  -5  13   4         91.52        142.46        45.73 o                         
  -4  13   4         74.76         87.69        38.75 o                         
  -3  13   4       5280.21       5478.88        58.09 o                         
  -2  13   4        614.72        587.80        35.53 o                         
  -1  13   4       2038.86       2021.18        42.69 o                         
   0  13   4       1813.97       1924.73        45.31 o                         
   1  13   4        125.38        147.90        31.20 o                         
   2  13   4        247.70        311.07        34.76 o                         
   3  13   4       1507.75       1705.22        76.48 o                         
   4  13   4         27.40         68.41        45.48 o                         
   5  13   4       3666.29       3791.81       181.57 o                         
   6  13   4       1371.11       1236.36        99.77 o                         
  -6  14   4       1706.50       1557.36        73.25 o                         
  -5  14   4       1870.98       1952.74        59.05 o                         
  -4  14   4          5.66          5.89        41.96 o                         
  -3  14   4       5258.58       5284.34        70.08 o                         
  -2  14   4         87.65        113.01        35.10 o                         
  -1  14   4       1592.69       1648.95        53.29 o                         
   0  14   4        981.32       1016.05        46.09 o                         
   1  14   4        541.44        521.70        34.86 o                         
   2  14   4       6058.94       6301.07       158.72 o                         
   3  14   4        478.19        573.36        48.09 o                         
   4  14   4       2241.93       2467.43       130.44 o                         
   5  14   4       3127.66       2947.36       143.76 o                         
   6  14   4       1473.00       1223.95       109.79 o                         
  -5  15   4        218.99        170.68        61.92 o                         
  -4  15   4       6590.67       6759.11        93.11 o                         
  -3  15   4         71.08         77.85        50.94 o                         
  -2  15   4       2306.69       2221.41        51.24 o                         
  -1  15   4         79.53        101.92        40.72 o                         
   0  15   4      17911.35      18031.61       145.15 o                         
   1  15   4        114.12         93.47        33.58 o                         
   2  15   4       4440.09       4657.84       150.94 o                         
   3  15   4          1.31         60.64        53.34 o                         
   4  15   4          5.27         21.27        65.36 o                         
   5  15   4          1.82         -8.64        83.28 o                         
  -5  16   4       3094.55       2603.03       114.89 o                         
  -4  16   4        263.91        215.38        66.98 o                         
  -3  16   4       4097.51       4120.90       110.40 o                         
  -2  16   4         56.70         53.02        61.63 o                         
  -1  16   4        988.28        856.52        46.96 o                         
   0  16   4          8.26         43.14        43.72 o                         
   1  16   4        121.37        143.24        33.48 o                         
   2  16   4       3051.28       3237.84       118.32 o                         
   3  16   4        707.18        752.66        51.96 o                         
   4  16   4        278.35        250.28        65.23 o                         
  -4  17   4       1177.46       1121.22        82.67 o                         
  -3  17   4       4598.57       4367.16       128.58 o                         
  -2  17   4        849.16        797.48        50.44 o                         
  -1  17   4       1397.98       1407.19        55.50 o                         
   0  17   4       2866.66       2660.96        82.12 o                         
   1  17   4        204.07        257.66        42.46 o                         
   2  17   4       1232.19       1093.22        57.63 o                         
   3  17   4       1045.42       1010.31       115.35 o                         
  -2  18   4          6.18        -20.85        51.52 o                         
  -1  18   4        993.85        903.21        55.55 o                         
   0  18   4        359.62        365.20        59.59 o                         
   1  18   4        451.12        444.88        56.02 o                         
   2  18   4       5243.73       5043.94       204.63 o                         
  -9   0   5       1111.38       1036.45        86.62 o                         
  -7   0   5        328.06        429.33        82.62 o                         
  -5   0   5        384.99        456.95        64.65 o                         
  -3   0   5      33169.58      32635.93       780.52 o                         
  -1   0   5       5120.43       4448.78        80.54 o                         
   1   0   5        448.74        508.00        44.95 o                         
   3   0   5        126.74        136.92        37.10 o                         
   5   0   5      22130.48      23009.16      1020.03 o                         
   7   0   5       2089.64       2125.53        76.74 o                         
  -9   1   5       1380.04       1559.83        81.35 o                         
  -8   1   5       3714.23       3577.30        87.30 o                         
  -7   1   5          1.42         -7.69        63.79 o                         
  -6   1   5         82.21         82.15        38.17 o                         
  -5   1   5       5574.04       5846.30       107.32 o                         
  -4   1   5       5411.86       5064.85        61.41 o                         
  -3   1   5        222.43        200.98        44.91 o                         
  -2   1   5       3965.81       3772.95        60.97 o                         
  -1   1   5       9298.93       8702.27       151.92 o                         
   0   1   5      14303.36      14151.60       132.46 o                         
   1   1   5       2417.33       2421.41        41.88 o                         
   2   1   5       8779.59       8437.39       166.70 o                         
   3   1   5      20007.31      18957.86       252.45 o                         
   4   1   5       4375.56       4559.42        98.06 o                         
   5   1   5       3454.39       3477.48        75.02 o                         
   6   1   5        902.14        964.65        40.90 o                         
   7   1   5         53.61         34.92        42.20 o                         
   8   1   5        701.45        772.58        65.27 o                         
  -9   2   5         16.58        -13.40        74.79 o                         
  -8   2   5        697.48        721.08        54.54 o                         
  -7   2   5        829.26        972.20        59.82 o                         
  -6   2   5      28028.93      29286.78       405.38 o                         
  -5   2   5       2109.79       2001.40        51.88 o                         
  -4   2   5       7241.66       6768.35        89.90 o                         
  -3   2   5        444.94        448.75        38.05 o                         
  -2   2   5      19706.68      18903.41        95.86 o                         
  -1   2   5      19021.12      19141.84       261.60 o                         
   0   2   5      41254.48      41168.61       870.73 o                         
   1   2   5       3505.31       3302.75        52.75 o                         
   2   2   5       5778.84       5663.58        83.84 o                         
   3   2   5        107.08         75.66        24.22 o                         
   4   2   5        132.85        263.28        37.46 o                         
   5   2   5       2610.20       2719.65       105.69 o                         
   6   2   5         82.54         81.71        37.99 o                         
   7   2   5          4.60         25.91        48.04 o                         
   8   2   5       5221.34       5196.91       164.37 o                         
  -9   3   5       4223.67       4166.95        88.27 o                         
  -8   3   5       1727.48       1627.79        60.28 o                         
  -7   3   5         30.07         40.96        50.73 o                         
  -6   3   5        549.49        610.82        42.52 o                         
  -5   3   5      14189.30      14962.63       389.56 o                         
  -4   3   5         25.76         23.99        38.43 o                         
  -3   3   5       5115.44       5103.84       101.18 o                         
  -2   3   5       2716.92       2524.95        43.55 o                         
  -1   3   5      33415.86      32687.95       679.34 o                         
   0   3   5       9766.41       9512.01       221.05 o                         
   1   3   5          5.05         11.70        28.68 o                         
   2   3   5       7662.81       7116.84       132.40 o                         
   3   3   5      35779.30      35694.27       888.98 o                         
   4   3   5       2842.59       2852.23        87.93 o                         
   5   3   5       7569.05       7986.78       281.78 o                         
   6   3   5       1548.60       1659.44        77.99 o                         
   7   3   5        404.21        420.21        51.63 o                         
   8   3   5        488.84        417.90        60.91 o                         
  -9   4   5       1459.17       1531.25       104.10 o                         
  -8   4   5         48.52         73.06        63.41 o                         
  -7   4   5       1957.99       2066.86        54.83 o                         
  -6   4   5      13374.45      14036.41        98.35 o                         
  -5   4   5       8169.80       8670.51       106.66 o                         
  -4   4   5        990.46        941.38        50.99 o                         
  -3   4   5      41551.41      42915.32       458.25 o                         
  -2   4   5       7544.57       7503.97       112.39 o                         
  -1   4   5       3071.01       2855.29        46.42 o                         
   0   4   5      41162.30      42913.97       707.64 o                         
   1   4   5       4065.02       4007.53       105.87 o                         
   2   4   5        158.99        153.18        21.15 o                         
   3   4   5       1191.30       1229.08        34.47 o                         
   4   4   5       1429.26       1472.63        46.19 o                         
   5   4   5       3925.45       3852.98       109.15 o                         
   6   4   5        393.06        381.40        47.39 o                         
   7   4   5       1360.39       1426.42        61.68 o                         
   8   4   5       1544.84       1504.87        79.47 o                         
  -9   5   5          7.64         53.41        69.46 o                         
  -8   5   5       6353.15       7035.60       119.05 o                         
  -7   5   5       1411.20       1443.36        70.30 o                         
  -6   5   5        740.08        780.79        42.04 o                         
  -5   5   5       1178.48       1115.17        46.02 o                         
  -4   5   5       2974.07       2826.61        56.66 o                         
  -3   5   5          3.10         -7.04        36.83 o                         
  -2   5   5       2784.40       2797.55        91.35 o                         
  -1   5   5        133.40        234.83        42.18 o                         
   0   5   5      21929.87      22040.70       378.02 o                         
   1   5   5       4381.92       4231.67        84.48 o                         
   2   5   5      26065.01      26546.66       378.57 o                         
   3   5   5       1665.34       1669.99        40.56 o                         
   4   5   5        147.55        276.83        57.98 o                         
   5   5   5        118.32        119.71        37.83 o                         
   6   5   5       5667.25       6295.87       184.78 o                         
   7   5   5        160.55        158.78        56.49 o                         
   8   5   5          1.22         97.88        72.60 o                         
  -8   6   5          8.18         73.36        63.56 o                         
  -7   6   5        110.35        128.33        52.19 o                         
  -6   6   5        566.54        564.03        43.35 o                         
  -5   6   5        441.56        491.69        53.62 o                         
  -4   6   5        582.28        597.91        43.69 o                         
  -3   6   5      17518.99      17303.93       151.41 o                         
  -2   6   5        986.84       1025.90        35.50 o                         
  -1   6   5       7058.60       6955.46       139.38 o                         
   0   6   5         27.47         46.06        23.94 o                         
   1   6   5        633.33        619.82        26.52 o                         
   2   6   5       3274.93       3245.95        71.69 o                         
   3   6   5       1573.99       1573.77        65.17 o                         
   4   6   5       5931.38       6681.50       214.23 o                         
   5   6   5       5434.82       5945.28       152.46 o                         
   6   6   5       4251.36       4696.28        63.15 o                         
   7   6   5          1.87         21.42        70.04 o                         
   8   6   5       2465.68       2523.75        84.37 o                         
  -8   7   5         96.53         43.29        65.05 o                         
  -7   7   5          3.38         42.89        50.70 o                         
  -6   7   5        347.69        463.13        52.91 o                         
  -5   7   5       2704.51       2743.23        55.95 o                         
  -4   7   5       3073.75       3149.86        54.18 o                         
  -3   7   5       1168.15       1228.16        45.57 o                         
  -2   7   5      10478.41      10503.94       229.14 o                         
  -1   7   5       7212.18       6833.68       135.88 o                         
   0   7   5         80.83        123.17        27.82 o                         
   1   7   5        114.68        145.75        30.54 o                         
   2   7   5        284.85        325.26        32.79 o                         
   3   7   5       6270.31       6542.94       218.74 o                         
   4   7   5       9634.90      10063.48       245.99 o                         
   5   7   5        566.44        607.74        39.20 o                         
   6   7   5        120.41        206.42        46.86 o                         
   7   7   5        521.23        507.15        78.50 o                         
   8   7   5         51.35         44.70        75.71 o                         
  -8   8   5        179.11        202.63        63.81 o                         
  -7   8   5       4244.65       4232.80        83.33 o                         
  -6   8   5       4252.02       4278.78        83.02 o                         
  -5   8   5      12707.20      13120.73       120.98 o                         
  -4   8   5       1405.56       1458.49        47.44 o                         
  -3   8   5       5089.79       5196.73        59.56 o                         
  -2   8   5         15.48         36.91        33.60 o                         
  -1   8   5      23150.96      23643.78       345.20 o                         
   0   8   5       6101.61       5818.89        46.52 o                         
   1   8   5       3057.96       3346.15        79.53 o                         
   2   8   5       9829.53      10043.96       194.39 o                         
   3   8   5         34.14         54.33        34.78 o                         
   4   8   5        735.50        792.55        36.76 o                         
   5   8   5          1.93         17.14        96.91 o                         
   6   8   5         10.85        -41.57        79.52 o                         
   7   8   5       2134.79       2165.02        66.93 o                         
  -8   9   5       4074.68       3599.87        87.13 o                         
  -7   9   5       3414.18       3270.79        78.29 o                         
  -6   9   5        904.74        851.50        54.04 o                         
  -5   9   5       4384.84       4809.88        88.62 o                         
  -4   9   5          1.23         58.39        36.57 o                         
  -3   9   5        315.03        343.26        41.39 o                         
  -2   9   5       1748.87       1826.50        64.86 o                         
  -1   9   5       1385.03       1413.40        40.45 o                         
   0   9   5      14271.85      14649.28        91.24 o                         
   1   9   5      13512.30      14364.01       252.31 o                         
   2   9   5      19345.78      20813.58       406.54 o                         
   3   9   5        436.36        439.76        32.09 o                         
   4   9   5       7462.93       7959.16       282.73 o                         
   5   9   5        543.93        612.16        55.04 o                         
   6   9   5       3336.25       3577.19       122.07 o                         
   7   9   5       1032.81       1023.49        72.43 o                         
  -7  10   5        761.65        716.88        55.83 o                         
  -6  10   5        131.78        121.51        37.12 o                         
  -5  10   5       4134.40       4355.19        99.53 o                         
  -4  10   5       9457.49      10084.74       144.48 o                         
  -3  10   5      23096.23      24770.79       329.89 o                         
  -2  10   5       7031.63       7492.39       105.96 o                         
  -1  10   5       3302.45       3481.03        77.63 o                         
   0  10   5         73.39        174.72        66.71 o                         
   1  10   5       4012.56       4213.91        95.16 o                         
   2  10   5       2654.96       2928.42        82.10 o                         
   3  10   5       2322.32       2465.38        62.81 o                         
   4  10   5       1828.03       2057.08        75.13 o                         
   5  10   5        490.04        496.10        62.99 o                         
   6  10   5       2265.53       2482.43       198.93 o                         
   7  10   5         80.23         78.08        59.73 o                         
  -7  11   5       2490.76       2288.41        94.17 o                         
  -6  11   5         49.17         68.91        55.19 o                         
  -5  11   5          0.48         26.50        43.42 o                         
  -4  11   5        988.03       1081.73        46.09 o                         
  -3  11   5         46.30         66.02        28.61 o                         
  -2  11   5       3365.40       3605.07        75.82 o                         
  -1  11   5       1884.08       1861.65        43.13 o                         
   0  11   5       2012.62       1986.05        41.97 o                         
   1  11   5      12482.68      12896.13       392.01 o                         
   2  11   5       2820.56       2931.15        65.48 o                         
   3  11   5       1123.02       1149.61        77.45 o                         
   4  11   5        144.28        180.37        40.55 o                         
   5  11   5       1354.63       1396.72        61.84 o                         
   6  11   5       4494.85       4542.73       221.70 o                         
  -7  12   5        153.56        152.89        74.78 o                         
  -6  12   5        959.10        974.57        63.67 o                         
  -5  12   5        953.66        978.47        43.94 o                         
  -4  12   5        921.01        919.38        61.89 o                         
  -3  12   5       2944.80       3007.26        46.94 o                         
  -2  12   5       1781.07       1753.28        39.16 o                         
  -1  12   5       4214.30       4012.83        52.36 o                         
   0  12   5        819.39        849.33        37.64 o                         
   1  12   5       1786.53       1981.44        56.98 o                         
   2  12   5        152.07        160.84        26.67 o                         
   3  12   5       6526.84       6802.12       233.63 o                         
   4  12   5        413.09        457.97        53.97 o                         
   5  12   5         31.94         66.49        46.19 o                         
   6  12   5        425.98        469.28        62.23 o                         
  -6  13   5        423.11        392.13        62.88 o                         
  -5  13   5        577.88        668.96        54.94 o                         
  -4  13   5        936.74        873.47        49.20 o                         
  -3  13   5        193.40        170.99        36.13 o                         
  -2  13   5       5880.23       6035.28       106.17 o                         
  -1  13   5        128.88        119.58        37.01 o                         
   0  13   5       1425.86       1436.37        61.13 o                         
   1  13   5       2609.36       2737.63        67.98 o                         
   2  13   5       1157.54       1206.75        42.88 o                         
   3  13   5         32.03        -34.77        45.65 o                         
   4  13   5       4154.72       4297.09       147.45 o                         
   5  13   5          3.60         25.07        67.42 o                         
   6  13   5         20.08         63.75        65.17 o                         
  -6  14   5        204.25         51.98        77.76 o                         
  -5  14   5       1322.12       1199.09        58.80 o                         
  -4  14   5       9032.54       9402.04       303.59 o                         
  -3  14   5         26.86         18.38        39.54 o                         
  -2  14   5       5617.70       5581.66       120.75 o                         
  -1  14   5       1538.55       1509.09        48.06 o                         
   0  14   5          1.45         57.68        48.90 o                         
   1  14   5         91.92        135.88        35.79 o                         
   2  14   5       3539.19       3738.13       115.22 o                         
   3  14   5        692.01        695.55        53.28 o                         
   4  14   5         15.99         22.93        51.56 o                         
   5  14   5        227.27        245.58        79.65 o                         
  -5  15   5        451.48        496.52        73.41 o                         
  -4  15   5          3.24         82.18        58.68 o                         
  -3  15   5          2.01         -7.67        48.23 o                         
  -2  15   5        103.10        129.10        41.74 o                         
  -1  15   5        623.14        580.32        46.38 o                         
   0  15   5        191.98        245.10        46.75 o                         
   1  15   5      14422.17      14782.56       363.16 o                         
   2  15   5        582.73        601.19        37.65 o                         
   3  15   5       1189.87       1189.40        55.83 o                         
   4  15   5          0.56         17.77        53.09 o                         
  -4  16   5       7822.32       7721.61       275.23 o                         
  -3  16   5         21.64         36.66        59.08 o                         
  -2  16   5       8273.51       8024.82        94.52 o                         
  -1  16   5       1334.88       1391.22        58.35 o                         
   0  16   5       1583.93       1599.54        56.40 o                         
   1  16   5         43.46         25.81        44.48 o                         
   2  16   5       2692.04       2691.79        57.43 o                         
   3  16   5        807.07        805.17        56.11 o                         
   4  16   5        154.59        136.68        76.55 o                         
  -3  17   5          0.09         88.36        69.94 o                         
  -2  17   5       3105.68       2809.90        64.37 o                         
  -1  17   5         24.42          0.56        56.28 o                         
   0  17   5        998.98        936.51        58.09 o                         
   1  17   5       2032.59       1860.88        60.30 o                         
   2  17   5        958.97       1038.09        52.69 o                         
   3  17   5        721.85        771.12        87.46 o                         
  -2  18   5         53.60        137.72        60.22 o                         
  -1  18   5       2475.52       2275.10        67.71 o                         
   0  18   5        471.67        377.13        62.68 o                         
   1  18   5          0.65         68.86        58.58 o                         
  -8   0   6          0.08         27.72        79.43 o                         
  -6   0   6       7181.97       7360.07       172.63 o                         
  -4   0   6       1761.66       1927.78        73.43 o                         
  -2   0   6      20010.84      20605.79       269.71 o                         
   0   0   6      12944.14      12896.74       209.98 o                         
   2   0   6       5537.43       5551.88       143.04 o                         
   4   0   6        473.50        427.74        59.93 o                         
   6   0   6       6681.32       6893.95       103.20 o                         
   8   0   6        317.46        161.07        96.69 o                         
  -9   1   6        669.12        694.35       114.97 o                         
  -8   1   6       1201.54       1241.50        72.20 o                         
  -7   1   6       5896.87       6133.02       168.63 o                         
  -6   1   6       3146.96       3327.44       103.17 o                         
  -5   1   6        296.70        387.38        53.28 o                         
  -4   1   6      14205.12      14468.67       159.29 o                         
  -3   1   6        466.94        637.30        62.88 o                         
  -2   1   6        858.76        887.87        39.13 o                         
  -1   1   6      13071.96      12894.47       146.51 o                         
   0   1   6        699.73        708.84        37.75 o                         
   1   1   6       9752.49       9380.40       243.45 o                         
   2   1   6        454.19        445.38        24.84 o                         
   3   1   6         29.05         96.45        26.08 o                         
   4   1   6       8757.31       8878.26       102.30 o                         
   5   1   6         71.54         78.98        39.19 o                         
   6   1   6       1910.21       1988.04        59.11 o                         
   7   1   6       1973.35       1947.45        90.53 o                         
   8   1   6        580.13        593.16        80.68 o                         
  -9   2   6       3069.12       2993.92       137.17 o                         
  -8   2   6        105.03        193.65        69.67 o                         
  -7   2   6        232.40        199.36        57.98 o                         
  -6   2   6       3197.89       3462.69        56.48 o                         
  -5   2   6       9930.17      10030.36       153.45 o                         
  -4   2   6       1927.15       1984.58        90.09 o                         
  -3   2   6          3.71         51.27        38.39 o                         
  -2   2   6         30.92         56.23        37.49 o                         
  -1   2   6      47125.34      48439.11       603.58 o                         
   0   2   6       8206.93       7660.84        66.23 o                         
   1   2   6      37595.20      39454.05       888.15 o                         
   2   2   6          7.99         22.45        22.43 o                         
   3   2   6       2962.51       2872.61        42.41 o                         
   4   2   6        916.37        931.04        45.01 o                         
   5   2   6       8386.87       8620.62       230.00 o                         
   6   2   6       2390.65       2470.92        80.27 o                         
   7   2   6         20.51         32.63        49.19 o                         
   8   2   6          5.83         62.50        64.15 o                         
  -9   3   6        696.56        806.57        96.99 o                         
  -8   3   6       1692.02       1657.39        95.18 o                         
  -7   3   6       2663.82       2791.33        55.99 o                         
  -6   3   6       2592.51       2795.76        55.98 o                         
  -5   3   6       4680.18       4945.13        62.20 o                         
  -4   3   6      38095.03      42538.84       216.42 o                         
  -3   3   6       5420.41       5352.08        58.21 o                         
  -2   3   6         52.13         65.51        30.88 o                         
  -1   3   6       2046.15       1994.96        45.38 o                         
   0   3   6         33.29         80.91        27.07 o                         
   1   3   6         24.53         24.61        28.00 o                         
   2   3   6       1214.29       1151.67        34.00 o                         
   3   3   6       1967.13       1958.70        46.86 o                         
   4   3   6      25797.82      26576.64       771.62 o                         
   5   3   6       3001.30       3162.91        71.12 o                         
   6   3   6       2075.63       2139.10        55.19 o                         
   7   3   6       1870.73       1874.64        67.73 o                         
   8   3   6       1207.59       1233.25        82.72 o                         
  -8   4   6         56.31         40.09        62.70 o                         
  -7   4   6        206.85        329.09        47.88 o                         
  -6   4   6        303.69        348.36        44.90 o                         
  -5   4   6      11099.77      11212.76       120.73 o                         
  -4   4   6       5860.32       6189.29        66.38 o                         
  -3   4   6        490.54        560.40        43.71 o                         
  -2   4   6      28167.57      28377.50       450.59 o                         
  -1   4   6      21360.39      21829.74        98.54 o                         
   0   4   6       5882.73       5816.04       123.66 o                         
   1   4   6      13726.98      13908.78       290.53 o                         
   2   4   6      20589.76      20065.94       238.52 o                         
   3   4   6         40.00         65.84        28.63 o                         
   4   4   6       5149.60       5315.66       157.53 o                         
   5   4   6       6394.88       6799.29       175.04 o                         
   6   4   6        282.93        247.79        46.89 o                         
   7   4   6        556.98        596.41        62.01 o                         
   8   4   6          0.53         39.30        88.54 o                         
  -8   5   6         21.90          8.56        63.37 o                         
  -7   5   6      12036.11      12137.57       204.90 o                         
  -6   5   6        250.68        290.60        58.73 o                         
  -5   5   6        493.17        509.44        42.70 o                         
  -4   5   6       2076.97       2163.80        53.55 o                         
  -3   5   6       3266.80       3653.34        72.58 o                         
  -2   5   6        477.98        468.09        35.70 o                         
  -1   5   6      14052.26      13830.51       242.57 o                         
   0   5   6        162.09        186.46        26.18 o                         
   1   5   6       9977.51       9836.93       200.00 o                         
   2   5   6       3065.88       2880.19        44.53 o                         
   3   5   6        908.41       1027.95        35.69 o                         
   4   5   6        336.48        410.40        41.21 o                         
   5   5   6        726.15        715.63        45.53 o                         
   6   5   6        285.02        287.53        39.65 o                         
   7   5   6       4358.31       4582.56       183.32 o                         
   8   5   6         17.86         -2.49        99.12 o                         
  -8   6   6        396.46        291.70        72.68 o                         
  -7   6   6        716.40        763.82        55.15 o                         
  -6   6   6       5097.46       5706.95       162.40 o                         
  -5   6   6        425.29        461.41        38.30 o                         
  -4   6   6        234.73        268.34        50.90 o                         
  -3   6   6          1.83          1.68        40.39 o                         
  -2   6   6      11129.04      10843.17       215.37 o                         
  -1   6   6       1370.23       1347.71        37.35 o                         
   0   6   6       4918.63       4625.94        59.97 o                         
   1   6   6       1207.32       1179.40        32.79 o                         
   2   6   6       6703.99       6909.69        86.73 o                         
   3   6   6          1.84         16.78        36.53 o                         
   4   6   6       1040.34       1091.50        38.69 o                         
   5   6   6        369.60        459.41        39.73 o                         
   6   6   6       1774.66       1842.90       142.62 o                         
   7   6   6        490.98        525.37        56.66 o                         
  -8   7   6         17.02         89.26        64.30 o                         
  -7   7   6        429.55        434.85        74.52 o                         
  -6   7   6       1126.93       1117.90        55.55 o                         
  -5   7   6       5505.41       5688.04        70.34 o                         
  -4   7   6      12152.08      12374.05       202.53 o                         
  -3   7   6       3243.13       3261.19        50.77 o                         
  -2   7   6          1.75         49.77        35.52 o                         
  -1   7   6       2312.12       2422.97        42.49 o                         
   0   7   6        361.73        371.01        27.44 o                         
   1   7   6       3223.95       3478.85        48.30 o                         
   2   7   6          6.82         32.95        38.19 o                         
   3   7   6       2768.27       3027.39        76.52 o                         
   4   7   6       7703.66       7926.26       526.93 o                         
   5   7   6       2047.22       2431.53       142.42 o                         
   6   7   6        842.62        846.43       112.78 o                         
   7   7   6          6.15         27.43        70.09 o                         
  -8   8   6        879.37        895.67        72.55 o                         
  -7   8   6        352.88        364.95        64.32 o                         
  -6   8   6        774.87        671.16        53.51 o                         
  -5   8   6       2000.37       2062.06        58.51 o                         
  -4   8   6       4460.62       4462.85        92.80 o                         
  -3   8   6       5441.90       5950.11        99.09 o                         
  -2   8   6      10231.03      10988.52       165.35 o                         
  -1   8   6       1803.27       1885.75        42.82 o                         
   0   8   6      31973.07      34813.33       700.25 o                         
   1   8   6        387.61        341.75        35.92 o                         
   2   8   6       6424.21       6704.54       165.67 o                         
   3   8   6       2581.28       2738.59       106.18 o                         
   4   8   6       2570.72       2700.05        78.84 o                         
   5   8   6        661.68        714.11        44.36 o                         
   6   8   6        573.98        519.94        46.99 o                         
   7   8   6        258.13        335.17        55.93 o                         
  -7   9   6       5572.38       5507.15        79.32 o                         
  -6   9   6       2257.34       2332.40        63.98 o                         
  -5   9   6       6850.18       7391.65       163.68 o                         
  -4   9   6       1626.03       1654.18        44.45 o                         
  -3   9   6       5606.69       5992.39        99.54 o                         
  -2   9   6       5518.67       5636.64       128.01 o                         
  -1   9   6        861.28        974.93        34.50 o                         
   0   9   6         50.64         25.00        31.29 o                         
   1   9   6        212.06        202.70        35.24 o                         
   2   9   6       8784.21       8937.94       185.66 o                         
   3   9   6       2394.95       2496.78        55.46 o                         
   4   9   6       1184.68       1442.75        94.72 o                         
   5   9   6       4153.14       4375.82       199.04 o                         
   6   9   6        844.17        893.66        50.94 o                         
   7   9   6       4285.42       4335.60       172.55 o                         
  -7  10   6          4.68         12.14        63.77 o                         
  -6  10   6         53.72         72.49        50.65 o                         
  -5  10   6        586.65        638.54        49.60 o                         
  -4  10   6       4277.54       4538.95       111.26 o                         
  -3  10   6      13455.99      14174.62       246.73 o                         
  -2  10   6      13590.90      14014.65       195.10 o                         
  -1  10   6        795.86        873.50        34.17 o                         
   0  10   6       2516.67       2673.58        44.63 o                         
   1  10   6       1306.26       1315.93        42.13 o                         
   2  10   6      15149.35      16010.77       230.68 o                         
   3  10   6       8255.93       8112.14       177.96 o                         
   4  10   6       8216.70       8706.00       420.85 o                         
   5  10   6         14.73          4.95        41.72 o                         
   6  10   6        185.91        142.39        60.60 o                         
  -7  11   6       3625.28       3282.93        79.29 o                         
  -6  11   6       4814.96       4834.10        68.73 o                         
  -5  11   6        202.15        229.97        45.27 o                         
  -4  11   6       1393.55       1396.51        63.75 o                         
  -3  11   6        245.05        271.24        35.79 o                         
  -2  11   6       3045.23       3104.24        41.30 o                         
  -1  11   6       5937.04       6169.36        81.20 o                         
   0  11   6         75.38        108.90        29.76 o                         
   1  11   6       3272.22       3133.22        50.19 o                         
   2  11   6       1552.27       1680.10        56.27 o                         
   3  11   6         59.59         50.01        52.05 o                         
   4  11   6        931.82       1146.98        71.57 o                         
   5  11   6         32.66         52.45        57.08 o                         
   6  11   6       3577.05       3495.40       105.34 o                         
  -6  12   6        437.96        413.01        54.24 o                         
  -5  12   6          0.07         60.12        47.44 o                         
  -4  12   6         30.26         40.01        37.14 o                         
  -3  12   6        176.92        198.61        36.06 o                         
  -2  12   6       1046.68       1145.50        41.47 o                         
  -1  12   6       1923.50       1887.24        38.77 o                         
   0  12   6       5522.07       5452.60        71.06 o                         
   1  12   6       2061.74       2063.28        50.40 o                         
   2  12   6        850.56        814.93        35.65 o                         
   3  12   6        150.14        115.55        52.92 o                         
   4  12   6        389.96        331.08        48.00 o                         
   5  12   6         62.24        231.91        99.01 o                         
   6  12   6          0.82         53.05        58.89 o                         
  -6  13   6        277.03        273.05        75.49 o                         
  -5  13   6       3506.80       3609.57        84.50 o                         
  -4  13   6        674.57        642.14        45.90 o                         
  -3  13   6       2044.53       2059.09        46.80 o                         
  -2  13   6        566.18        566.33        40.42 o                         
  -1  13   6       1034.87       1106.89        53.34 o                         
   0  13   6         11.94         16.83        36.00 o                         
   1  13   6        352.12        442.01        66.99 o                         
   2  13   6       1760.17       1915.27        52.14 o                         
   3  13   6       3005.77       3077.53       180.31 o                         
   4  13   6        125.44        271.88        74.48 o                         
   5  13   6       2168.56       1986.30        55.46 o                         
  -5  14   6         46.13         46.23        51.79 o                         
  -4  14   6         59.08        109.34        58.65 o                         
  -3  14   6       9764.72       9616.95       159.32 o                         
  -2  14   6        158.96        166.33        46.14 o                         
  -1  14   6       1941.55       1924.68        39.69 o                         
   0  14   6       2561.76       2549.96        78.85 o                         
   1  14   6       2458.86       2309.45        65.34 o                         
   2  14   6        302.83        284.90        41.75 o                         
   3  14   6       5805.83       6562.75       312.97 o                         
   4  14   6        321.51        349.54        60.10 o                         
   5  14   6          8.37         19.06        71.08 o                         
  -5  15   6          1.62        -15.61        62.97 o                         
  -4  15   6        516.08        439.22        61.47 o                         
  -3  15   6         87.02        148.63        53.31 o                         
  -2  15   6       5329.93       5251.11       130.77 o                         
  -1  15   6         70.71         60.12        60.15 o                         
   0  15   6        128.93        183.75        44.77 o                         
   1  15   6          2.99         40.88        48.03 o                         
   2  15   6       3660.74       3548.95       147.22 o                         
   3  15   6         11.66         34.62        52.56 o                         
   4  15   6        310.47        159.30        90.62 o                         
  -4  16   6         24.18          4.99        78.75 o                         
  -3  16   6       7778.42       7072.23       166.85 o                         
  -2  16   6          0.76         71.53        65.04 o                         
  -1  16   6       3357.77       3234.90        66.65 o                         
   0  16   6       2617.20       2474.89        74.98 o                         
   1  16   6       3920.43       3600.41       128.76 o                         
   2  16   6         70.41         94.49        48.83 o                         
   3  16   6       6158.57       6219.10       345.09 o                         
  -2  17   6        870.28        699.98        62.10 o                         
  -1  17   6        608.10        614.64        71.39 o                         
   0  17   6         27.27         38.03        61.08 o                         
   1  17   6        270.67        302.10        66.23 o                         
   2  17   6         87.61         -0.99        73.86 o                         
  -7   0   7        736.39        865.72       162.09 o                         
  -5   0   7      28014.30      29125.90       513.78 o                         
  -3   0   7         35.45         53.89        72.87 o                         
  -1   0   7       1484.69       1515.92        87.77 o                         
   1   0   7       2702.85       2549.55       119.39 o                         
   3   0   7       8870.59       8775.24        81.68 o                         
   5   0   7        245.87        230.05        55.86 o                         
   7   0   7        270.71        231.26        98.19 o                         
  -8   1   7        832.55        904.29        97.39 o                         
  -7   1   7        184.79        183.95        42.82 o                         
  -6   1   7       2534.81       2562.41        72.21 o                         
  -5   1   7       2663.92       2727.89        57.51 o                         
  -4   1   7       3784.88       3915.22        59.56 o                         
  -3   1   7      12218.87      12486.34       184.50 o                         
  -2   1   7       3367.51       3513.12        54.23 o                         
  -1   1   7       2006.43       1959.85        46.74 o                         
   0   1   7      10328.68      10226.73        77.45 o                         
   1   1   7       8635.90       8564.16       157.11 o                         
   2   1   7       5263.28       5310.31        61.76 o                         
   3   1   7        364.62        393.10        33.58 o                         
   4   1   7       1223.09       1236.80        44.36 o                         
   5   1   7        945.24        925.78        42.32 o                         
   6   1   7        484.77        473.93        55.72 o                         
   7   1   7         66.28        103.96        66.00 o                         
   8   1   7       1140.68       1031.05        89.11 o                         
  -8   2   7       9208.51       9218.85       222.84 o                         
  -7   2   7          8.11        -21.09        50.19 o                         
  -6   2   7        634.35        714.76        45.23 o                         
  -5   2   7       3825.47       4076.70       112.23 o                         
  -4   2   7         73.39        120.98        41.05 o                         
  -3   2   7        326.02        337.79        41.59 o                         
  -2   2   7       6372.36       6068.42        70.91 o                         
  -1   2   7       1816.00       1611.79        37.97 o                         
   0   2   7      30805.98      31466.28       386.83 o                         
   1   2   7       7841.47       7664.62       104.00 o                         
   2   2   7      15157.49      16387.91       210.45 o                         
   3   2   7          1.46         29.34        32.63 o                         
   4   2   7       5064.96       4998.35        59.59 o                         
   5   2   7        512.22        489.77        41.43 o                         
   6   2   7      11531.01      11778.83       219.62 o                         
   7   2   7        521.15        522.59        72.24 o                         
   8   2   7        370.88        334.29        91.49 o                         
  -8   3   7        815.57        811.10        65.68 o                         
  -7   3   7        481.75        561.81        52.15 o                         
  -6   3   7       2570.05       2578.29        73.04 o                         
  -5   3   7      10279.63      10403.39       126.31 o                         
  -4   3   7       4588.91       4971.84        74.97 o                         
  -3   3   7      32177.08      35572.86       411.12 o                         
  -2   3   7       8064.13       7881.74        62.55 o                         
  -1   3   7        169.04        190.42        32.73 o                         
   0   3   7       8621.85       8612.38       143.21 o                         
   1   3   7      23737.88      23776.34       497.30 o                         
   2   3   7       1695.46       1748.34        39.39 o                         
   3   3   7       4843.51       4803.32        54.87 o                         
   4   3   7         13.24         76.12        42.32 o                         
   5   3   7       2315.24       2297.78        63.58 o                         
   6   3   7        383.87        470.15        56.97 o                         
   7   3   7         51.58         25.33        62.30 o                         
  -8   4   7       3187.90       2998.48        74.25 o                         
  -7   4   7       1995.21       2169.08        57.87 o                         
  -6   4   7         11.29         48.35        64.40 o                         
  -5   4   7       9964.58       9982.72       153.28 o                         
  -4   4   7       1399.60       1454.55        65.08 o                         
  -3   4   7        676.03        715.53        38.91 o                         
  -2   4   7       2375.45       2361.29        52.34 o                         
  -1   4   7        827.07        844.35        39.24 o                         
   0   4   7      20245.88      20162.02       382.90 o                         
   1   4   7       1247.79       1238.40        31.67 o                         
   2   4   7       2793.95       2941.60        57.06 o                         
   3   4   7      16374.28      15868.57       265.82 o                         
   4   4   7        652.02        660.15        45.51 o                         
   5   4   7       4998.91       5124.90       132.44 o                         
   6   4   7       6939.63       7465.54       360.12 o                         
   7   4   7       1157.94       1130.87        66.59 o                         
  -8   5   7         63.02        130.50        82.03 o                         
  -7   5   7        174.20        177.33        47.76 o                         
  -6   5   7       8611.08       8820.16        91.80 o                         
  -5   5   7        610.06        591.10        41.58 o                         
  -4   5   7        253.76        275.69        45.57 o                         
  -3   5   7       1210.83       1244.25        65.21 o                         
  -2   5   7      15061.56      16174.30       130.67 o                         
  -1   5   7       1711.82       1788.96        62.40 o                         
   0   5   7      18293.60      18254.27       400.76 o                         
   1   5   7        747.74        825.65        40.00 o                         
   2   5   7       1283.66       1278.19        38.09 o                         
   3   5   7        106.74        117.79        27.94 o                         
   4   5   7       2347.09       2322.88        62.92 o                         
   5   5   7         98.50        139.38        50.01 o                         
   6   5   7        375.99        388.78        49.84 o                         
   7   5   7        284.14        329.82        56.62 o                         
  -8   6   7       3091.69       3203.59        84.35 o                         
  -7   6   7         87.84          6.41        58.29 o                         
  -6   6   7       4021.12       3928.29       102.48 o                         
  -5   6   7       7900.54       7973.91       146.09 o                         
  -4   6   7       2405.61       2546.26        51.83 o                         
  -3   6   7       3441.37       3509.78        55.92 o                         
  -2   6   7        468.63        515.10        61.90 o                         
  -1   6   7        179.30        215.73        36.96 o                         
   0   6   7         92.56        124.62        32.88 o                         
   1   6   7       3323.55       3473.64        66.53 o                         
   2   6   7        600.20        669.16        39.69 o                         
   3   6   7       6150.87       5847.47        96.01 o                         
   4   6   7        309.04        337.51        39.83 o                         
   5   6   7         17.77         27.85        41.21 o                         
   6   6   7        136.37        190.20        44.18 o                         
   7   6   7         17.34         37.77        61.23 o                         
  -8   7   7        431.11        490.47       130.97 o                         
  -7   7   7       1253.45       1238.40       105.85 o                         
  -6   7   7         16.70          9.42        51.98 o                         
  -5   7   7        638.92        666.65        49.59 o                         
  -4   7   7      14013.63      14970.61       151.38 o                         
  -3   7   7       2629.44       2600.27        45.49 o                         
  -2   7   7        651.31        676.48        36.88 o                         
  -1   7   7         89.47        100.70        31.71 o                         
   0   7   7        393.02        422.79        45.60 o                         
   1   7   7       4859.45       4913.44        69.06 o                         
   2   7   7       6529.54       6653.94       135.75 o                         
   3   7   7       1086.08       1108.25        39.21 o                         
   4   7   7       1720.35       1891.18        79.66 o                         
   5   7   7        991.53        997.24       121.20 o                         
   6   7   7        222.40        193.43        54.25 o                         
   7   7   7         61.42         45.35        60.49 o                         
  -7   8   7       2837.29       2731.67        63.80 o                         
  -6   8   7         34.34         51.40        62.06 o                         
  -5   8   7         44.92         81.89        51.47 o                         
  -4   8   7        418.15        543.28        48.18 o                         
  -3   8   7        418.30        474.33        41.46 o                         
  -2   8   7      15166.94      16008.51       308.49 o                         
  -1   8   7        869.40        980.54        42.52 o                         
   0   8   7       3116.68       3144.03        66.98 o                         
   1   8   7       7814.56       8176.38        71.66 o                         
   2   8   7         42.99         33.76        33.23 o                         
   3   8   7       4337.14       4231.40        63.01 o                         
   4   8   7        861.54        813.92        80.02 o                         
   5   8   7       6985.10       7519.71       331.55 o                         
   6   8   7        749.80        772.23        64.13 o                         
   7   8   7       2351.46       2190.72       172.38 o                         
  -7   9   7       3119.44       2982.60       118.90 o                         
  -6   9   7       3009.55       3062.12        88.46 o                         
  -5   9   7         64.37        114.97        43.10 o                         
  -4   9   7       7296.61       7656.70       155.67 o                         
  -3   9   7        878.11        842.01        34.47 o                         
  -2   9   7      17239.94      18320.31       247.28 o                         
  -1   9   7       8314.81       8579.42       208.11 o                         
   0   9   7      16464.39      18106.06       377.87 o                         
   1   9   7        238.22        284.32        32.69 o                         
   2   9   7       2385.27       2447.34        38.02 o                         
   3   9   7         19.63          9.28        49.09 o                         
   4   9   7         37.74         26.65        42.66 o                         
   5   9   7       1326.03       1185.83        78.54 o                         
   6   9   7        325.39        185.22        70.52 o                         
  -7  10   7        415.38        346.51        72.06 o                         
  -6  10   7       2884.06       2781.90        77.52 o                         
  -5  10   7       2918.98       2927.79        48.88 o                         
  -4  10   7       2766.67       2879.44        79.92 o                         
  -3  10   7       1555.59       1647.04        50.35 o                         
  -2  10   7       3667.23       3746.90        61.85 o                         
  -1  10   7       2292.43       2267.54        47.33 o                         
   0  10   7          0.34         17.63        36.24 o                         
   1  10   7       2692.29       2632.68        40.38 o                         
   2  10   7       7663.38       7558.82       265.25 o                         
   3  10   7      11384.65      11800.43        97.38 o                         
   4  10   7       5792.00       6451.98       373.49 o                         
   5  10   7       2982.70       2959.33        57.60 o                         
   6  10   7          5.63         45.71        58.44 o                         
  -6  11   7       3437.75       3388.71        72.70 o                         
  -5  11   7       1336.36       1419.68        63.18 o                         
  -4  11   7        698.13        675.88        42.79 o                         
  -3  11   7       1734.85       1897.95        47.41 o                         
  -2  11   7       1215.57       1236.01        42.79 o                         
  -1  11   7       9239.45       9086.99       158.51 o                         
   0  11   7       3101.24       2972.95        48.70 o                         
   1  11   7       1321.66       1360.66        41.42 o                         
   2  11   7        559.56        621.66        48.88 o                         
   3  11   7        121.29        179.66        41.38 o                         
   4  11   7       3649.90       3769.85       251.35 o                         
   5  11   7          3.59         60.02        55.90 o                         
   6  11   7        214.89        164.45       111.67 o                         
  -6  12   7        636.63        632.44        71.67 o                         
  -5  12   7        328.61        315.46        49.45 o                         
  -4  12   7        779.31        752.42        46.95 o                         
  -3  12   7       5278.63       5342.85       120.10 o                         
  -2  12   7        735.79        706.66        40.22 o                         
  -1  12   7        308.60        282.65        41.53 o                         
   0  12   7         10.97        -31.93        39.97 o                         
   1  12   7       1837.19       1794.04        49.30 o                         
   2  12   7        155.66        186.85        44.52 o                         
   3  12   7        909.31        955.66        57.27 o                         
   4  12   7        197.31        292.18        47.79 o                         
   5  12   7         27.64         85.14        73.18 o                         
  -5  13   7          6.62          1.61        61.48 o                         
  -4  13   7       3682.06       3932.21        75.43 o                         
  -3  13   7        121.71        148.84        44.04 o                         
  -2  13   7        573.56        582.19        47.88 o                         
  -1  13   7       1578.56       1540.25        45.66 o                         
   0  13   7        162.59        231.89        44.44 o                         
   1  13   7        112.08        158.49        49.46 o                         
   2  13   7       3675.62       3435.40       147.47 o                         
   3  13   7        207.85        205.44        66.18 o                         
   4  13   7        529.37        526.67        54.39 o                         
   5  13   7        200.09         18.69        83.31 o                         
  -5  14   7        364.65        358.19        60.10 o                         
  -4  14   7        214.34        244.78        51.48 o                         
  -3  14   7        776.41        787.88        60.50 o                         
  -2  14   7       4984.82       5164.83        80.76 o                         
  -1  14   7          4.98          3.93        39.57 o                         
   0  14   7         45.76        114.23        46.87 o                         
   1  14   7        786.61        726.64        50.88 o                         
   2  14   7       3484.78       3572.48        74.62 o                         
   3  14   7        209.91        255.69        83.05 o                         
   4  14   7       4882.42       5073.17       321.59 o                         
  -4  15   7         80.56        115.48        66.55 o                         
  -3  15   7       2460.20       2128.70        54.16 o                         
  -2  15   7         54.24         81.60        57.87 o                         
  -1  15   7      12378.42      11740.54       126.67 o                         
   0  15   7        364.30        355.53        64.02 o                         
   1  15   7        782.02        712.66        60.49 o                         
   2  15   7         42.93         23.05        52.70 o                         
   3  15   7         60.91       -107.79       162.27 o                         
  -3  16   7        430.48        396.48        62.87 o                         
  -2  16   7       1349.68       1219.25        67.36 o                         
  -1  16   7        132.41        153.46        48.61 o                         
   0  16   7         59.10         47.45        64.41 o                         
   1  16   7       1275.02       1145.74        57.54 o                         
   2  16   7       4354.84       4109.37        77.40 o                         
  -1  17   7       2196.13       1550.06       118.36 o                         
   0  17   7        311.97        166.05        75.23 o                         
  -8   0   8        505.10        506.63       116.57 o                         
  -6   0   8       2224.35       2267.87        75.64 o                         
  -4   0   8      26283.91      27676.20       443.51 o                         
  -2   0   8         88.98        114.63        60.29 o                         
   0   0   8      18288.53      19076.84       808.32 o                         
   2   0   8       5748.21       6318.83       215.71 o                         
   4   0   8       3198.12       3015.78        64.13 o                         
   6   0   8         26.95         56.87        70.02 o                         
  -8   1   8         65.14         66.22        71.45 o                         
  -7   1   8       1027.13        945.58        43.50 o                         
  -6   1   8       2402.77       2390.80       106.72 o                         
  -5   1   8       1307.63       1435.17        55.97 o                         
  -4   1   8       2105.05       2215.46        57.30 o                         
  -3   1   8      12624.41      13196.35       301.72 o                         
  -2   1   8       3905.29       4249.34        59.33 o                         
  -1   1   8       3326.20       3245.24        46.73 o                         
   0   1   8        616.89        704.73        40.74 o                         
   1   1   8          8.11         81.22        33.41 o                         
   2   1   8      15544.43      16642.64       344.04 o                         
   3   1   8       1282.47       1279.71        34.44 o                         
   4   1   8       3721.25       3501.20        79.40 o                         
   5   1   8       2774.53       2528.67        92.36 o                         
   6   1   8        446.00        357.81        55.32 o                         
   7   1   8         36.35         77.06        67.45 o                         
  -8   2   8        465.82        492.33        70.91 o                         
  -7   2   8       7875.65       7914.69       194.89 o                         
  -6   2   8         47.02         77.13        39.98 o                         
  -5   2   8        175.18        222.95        47.01 o                         
  -4   2   8       1993.34       2034.58        48.17 o                         
  -3   2   8      12545.29      13211.29       168.91 o                         
  -2   2   8        810.31        862.53        42.03 o                         
  -1   2   8       8331.20       8376.49        80.14 o                         
   0   2   8       2022.66       2263.27        49.23 o                         
   1   2   8       4836.61       4917.56       116.37 o                         
   2   2   8        588.26        634.95        31.49 o                         
   3   2   8        240.50        265.91        33.02 o                         
   4   2   8          0.82         -1.85        33.61 o                         
   5   2   8        923.86        952.51        46.46 o                         
   6   2   8       2489.19       2524.60        93.23 o                         
   7   2   8       5084.68       4722.26       128.53 o                         
  -8   3   8        121.37        102.87        62.83 o                         
  -7   3   8         71.31         -3.14        57.79 o                         
  -6   3   8       4674.02       4827.79        65.40 o                         
  -5   3   8        234.39        248.43        52.49 o                         
  -4   3   8       7980.77       8405.01        65.30 o                         
  -3   3   8       3027.65       3110.09        88.16 o                         
  -2   3   8      13292.26      13906.33       134.08 o                         
  -1   3   8       5773.15       5871.39        85.18 o                         
   0   3   8       1747.82       1761.70        55.79 o                         
   1   3   8       3427.50       3632.33        74.90 o                         
   2   3   8      35433.34      38547.07       718.22 o                         
   3   3   8       1885.13       1917.06        39.96 o                         
   4   3   8       1576.27       1504.82        41.53 o                         
   5   3   8       1565.12       1527.27        58.91 o                         
   6   3   8        269.47        259.66        53.42 o                         
   7   3   8        305.60        318.45        77.29 o                         
  -8   4   8        309.50        207.75        76.53 o                         
  -7   4   8       3422.59       3415.64        89.62 o                         
  -6   4   8       4072.44       4354.93        90.59 o                         
  -5   4   8       2018.85       2180.51        61.87 o                         
  -4   4   8      15566.40      16375.53       229.14 o                         
  -3   4   8       2494.45       2571.41        73.14 o                         
  -2   4   8       1411.42       1442.13        55.06 o                         
  -1   4   8       5118.43       5169.60        54.28 o                         
   0   4   8       3917.02       4121.44       105.86 o                         
   1   4   8       4984.82       5225.01       134.34 o                         
   2   4   8         85.39         64.93        27.81 o                         
   3   4   8         35.92         68.40        33.72 o                         
   4   4   8       5998.36       5770.59       110.75 o                         
   5   4   8       1363.80       1382.22        69.32 o                         
   6   4   8       1297.76       1258.29        68.14 o                         
   7   4   8       3148.84       3305.53       118.07 o                         
  -8   5   8       2649.02       2498.08       118.43 o                         
  -7   5   8         45.52         17.79        57.49 o                         
  -6   5   8        134.98        179.19        51.95 o                         
  -5   5   8         15.19         -9.06        52.50 o                         
  -4   5   8       4339.15       4311.60        90.19 o                         
  -3   5   8       5710.07       5806.42        55.65 o                         
  -2   5   8       1401.94       1464.32        44.99 o                         
  -1   5   8      13371.78      14210.12       323.41 o                         
   0   5   8       1344.10       1395.14        60.46 o                         
   1   5   8       7617.11       8134.48       224.11 o                         
   2   5   8       1115.91       1223.75        44.89 o                         
   3   5   8        857.27        806.95        30.12 o                         
   4   5   8         61.57         97.55        56.07 o                         
   5   5   8       6176.03       6138.12       163.22 o                         
   6   5   8         30.87         13.14        69.74 o                         
   7   5   8         37.36         54.21        74.69 o                         
  -7   6   8         99.81        140.60        58.19 o                         
  -6   6   8        235.65        238.66        53.17 o                         
  -5   6   8        488.61        657.71        67.52 o                         
  -4   6   8       9586.52       9921.30        70.08 o                         
  -3   6   8       5549.19       5698.15        63.14 o                         
  -2   6   8       3601.36       3529.30        56.72 o                         
  -1   6   8       8504.60       8836.66       182.28 o                         
   0   6   8       4425.16       4678.92        88.44 o                         
   1   6   8       2133.05       2154.69        67.95 o                         
   2   6   8       1499.08       1517.81        41.30 o                         
   3   6   8        254.26        257.06        29.01 o                         
   4   6   8       1507.97       1463.35        47.49 o                         
   5   6   8         12.75         65.61        46.88 o                         
   6   6   8        581.81        528.87        99.55 o                         
   7   6   8         79.58        112.16        83.43 o                         
  -7   7   8         68.39         14.66        64.98 o                         
  -6   7   8       8347.37       7988.75       290.15 o                         
  -5   7   8        142.49        176.92        43.28 o                         
  -4   7   8         80.23         83.54        47.97 o                         
  -3   7   8       4643.54       4917.69        63.94 o                         
  -2   7   8        223.60        324.73        31.45 o                         
  -1   7   8        252.03        243.17        35.82 o                         
   0   7   8        104.62        102.44        35.92 o                         
   1   7   8       2809.92       2828.58        85.29 o                         
   2   7   8       4520.34       4437.85        96.86 o                         
   3   7   8       4263.54       4146.83        74.24 o                         
   4   7   8        362.30        390.24        58.73 o                         
   5   7   8        320.32        299.06        68.69 o                         
   6   7   8         15.97         68.16        83.65 o                         
  -7   8   8       2532.53       2188.21       135.00 o                         
  -6   8   8       4008.39       3967.75        74.19 o                         
  -5   8   8        279.47        317.22        52.28 o                         
  -4   8   8       2333.91       2351.76        53.86 o                         
  -3   8   8       3847.83       3946.51       101.47 o                         
  -2   8   8       9277.76       9696.30       167.32 o                         
  -1   8   8       4592.51       4623.35        86.93 o                         
   0   8   8         64.59        148.14        28.32 o                         
   1   8   8        960.08        902.82        36.63 o                         
   2   8   8       1429.69       1386.51        32.52 o                         
   3   8   8       2427.36       2431.44        49.07 o                         
   4   8   8       1064.38       1022.34        86.08 o                         
   5   8   8        204.07        309.47        57.90 o                         
   6   8   8       4368.11       4222.63       123.66 o                         
  -7   9   8         56.41        183.51        86.65 o                         
  -6   9   8       3628.18       3670.12        94.53 o                         
  -5   9   8        143.82        199.27        51.40 o                         
  -4   9   8        271.38        271.01        39.90 o                         
  -3   9   8       2594.96       2891.12        66.99 o                         
  -2   9   8        764.95        827.71        40.90 o                         
  -1   9   8       9177.41       9493.93       277.42 o                         
   0   9   8      12912.35      12985.40       179.91 o                         
   1   9   8       9305.59       9288.91        63.85 o                         
   2   9   8        622.47        690.60        41.87 o                         
   3   9   8       5410.86       5573.94       160.42 o                         
   4   9   8        954.52        901.98        57.87 o                         
   5   9   8       3781.22       3485.25       138.98 o                         
   6   9   8        170.44        103.23       101.18 o                         
  -6  10   8       1336.31       1177.08        54.59 o                         
  -5  10   8       6259.37       6553.65       170.23 o                         
  -4  10   8       4541.59       4553.34       124.08 o                         
  -3  10   8        940.44       1046.48        48.67 o                         
  -2  10   8         50.77         77.27        40.79 o                         
  -1  10   8         21.32         86.83        37.62 o                         
   0  10   8       1044.19        996.32        43.43 o                         
   1  10   8       2944.95       3013.91        59.63 o                         
   2  10   8         66.93        105.01        42.08 o                         
   3  10   8        792.74        843.64        47.01 o                         
   4  10   8       2307.75       2301.54       243.50 o                         
   5  10   8        746.01        658.72        91.71 o                         
  -6  11   8        126.92         88.81        71.25 o                         
  -5  11   8       1453.01       1339.92        53.79 o                         
  -4  11   8        253.35        304.86        43.24 o                         
  -3  11   8        195.35        207.38        39.08 o                         
  -2  11   8        520.76        526.95        37.69 o                         
  -1  11   8       7281.87       7791.06       131.78 o                         
   0  11   8       4927.65       5108.90       147.77 o                         
   1  11   8       1812.52       1808.33        45.08 o                         
   2  11   8        878.27        927.38        42.51 o                         
   3  11   8          7.10        -29.14        87.20 o                         
   4  11   8       3544.54       3588.51       212.41 o                         
   5  11   8       1864.72       1768.39       282.78 o                         
  -5  12   8        683.17        616.72        60.15 o                         
  -4  12   8          1.57         18.44        55.83 o                         
  -3  12   8       3046.33       2843.68        96.18 o                         
  -2  12   8       8834.18       9206.31       186.78 o                         
  -1  12   8       2614.46       2615.06        52.35 o                         
   0  12   8         35.60         57.02        44.24 o                         
   1  12   8        180.78        240.17        37.95 o                         
   2  12   8          0.35         75.33        49.65 o                         
   3  12   8         10.05        -90.96        90.96 o                         
   4  12   8       1043.56        970.18        91.93 o                         
   5  12   8          1.88        -28.68       142.60 o                         
  -5  13   8       2082.57       1943.19        90.20 o                         
  -4  13   8        165.95        132.98        68.98 o                         
  -3  13   8        442.63        557.48        49.97 o                         
  -2  13   8        862.65        852.90        63.35 o                         
  -1  13   8         87.10        145.37        36.39 o                         
   0  13   8       2357.89       2135.62        66.16 o                         
   1  13   8       1281.85       1289.89        62.04 o                         
   2  13   8        130.70        137.56        63.90 o                         
   3  13   8       1955.15       1997.97        88.27 o                         
   4  13   8        121.15         99.23       101.26 o                         
  -4  14   8        282.64        378.49        69.25 o                         
  -3  14   8        188.87        170.57        51.81 o                         
  -2  14   8       4298.41       4241.27        90.54 o                         
  -1  14   8         76.00         73.71        44.62 o                         
   0  14   8        690.68        666.47        42.64 o                         
   1  14   8        563.35        632.72        65.55 o                         
   2  14   8        147.11        134.50        55.52 o                         
   3  14   8       1868.76       1928.91        87.43 o                         
  -3  15   8         97.12         80.79        66.19 o                         
  -2  15   8       1486.48       1350.17        47.68 o                         
  -1  15   8         53.78        -10.26        49.29 o                         
   0  15   8      11753.85      10809.20       174.73 o                         
   1  15   8         53.68         46.95        62.57 o                         
   2  15   8       1131.97       1106.43        61.84 o                         
  -1  16   8        133.47         28.97        66.47 o                         
   0  16   8          1.25         39.13        67.98 o                         
  -7   0   9       7885.54       7743.56       100.17 o                         
  -5   0   9        865.67        777.67        85.12 o                         
  -3   0   9       2128.65       2237.47        79.45 o                         
  -1   0   9        519.68        557.27        58.69 o                         
   1   0   9      18215.66      20738.46       828.55 o                         
   3   0   9       1538.37       1517.44        50.90 o                         
   5   0   9         35.87         60.12        68.81 o                         
   7   0   9       2108.33       1782.61       131.76 o                         
  -8   1   9       6235.44       5954.57       190.50 o                         
  -7   1   9        695.47        631.48        64.93 o                         
  -6   1   9        349.12        399.33        51.24 o                         
  -5   1   9       3322.00       3580.22       126.18 o                         
  -4   1   9      11241.85      11512.02       130.54 o                         
  -3   1   9        322.98        344.44        36.37 o                         
  -2   1   9      19279.71      20954.25       223.37 o                         
  -1   1   9        212.73        274.23        41.20 o                         
   0   1   9        460.37        478.04        39.71 o                         
   1   1   9        109.96         95.82        38.58 o                         
   2   1   9       3346.29       3297.22        61.42 o                         
   3   1   9       5352.06       5396.99       139.63 o                         
   4   1   9         66.09         97.95        33.51 o                         
   5   1   9        122.55        135.75        49.31 o                         
   6   1   9        948.65        876.18        68.59 o                         
   7   1   9        233.28        269.98        89.23 o                         
  -8   2   9         18.50         35.32        74.65 o                         
  -7   2   9       2572.53       2578.90       112.28 o                         
  -6   2   9       1607.74       1471.94        54.90 o                         
  -5   2   9          3.11         97.68        56.50 o                         
  -4   2   9        544.72        542.36        40.77 o                         
  -3   2   9         14.20         59.23        39.79 o                         
  -2   2   9      26239.82      27132.89       225.34 o                         
  -1   2   9       2249.75       2361.46        44.44 o                         
   0   2   9      11183.35      11411.35       184.53 o                         
   1   2   9       1697.22       1784.32        52.80 o                         
   2   2   9       1352.88       1406.04        39.44 o                         
   3   2   9        601.86        610.81        33.62 o                         
   4   2   9       4119.75       4226.53        53.85 o                         
   5   2   9         98.02        112.45        49.66 o                         
   6   2   9        690.08        652.39        60.75 o                         
   7   2   9        428.29        445.85        84.09 o                         
  -7   3   9        800.41        894.65        65.59 o                         
  -6   3   9        259.12        264.28        57.57 o                         
  -5   3   9       7209.71       7422.83        64.74 o                         
  -4   3   9        677.96        738.58        75.92 o                         
  -3   3   9       4659.20       4655.45        51.90 o                         
  -2   3   9        137.67         92.97        40.20 o                         
  -1   3   9        191.83        197.01        42.87 o                         
   0   3   9       1066.88       1077.58        40.83 o                         
   1   3   9         49.11         75.36        38.02 o                         
   2   3   9       4598.12       4682.94        65.33 o                         
   3   3   9      14522.25      14628.09       152.30 o                         
   4   3   9       4274.40       4422.28        67.94 o                         
   5   3   9       1496.77       1459.73        58.67 o                         
   6   3   9       1987.61       1782.48        81.00 o                         
  -7   4   9       1068.44        916.69        60.98 o                         
  -6   4   9       3066.87       2767.81        53.53 o                         
  -5   4   9       2446.64       2731.32       126.36 o                         
  -4   4   9        508.19        488.66        35.34 o                         
  -3   4   9       4075.39       4365.98        69.93 o                         
  -2   4   9       9100.25       9521.40       217.43 o                         
  -1   4   9        276.54        304.87        38.12 o                         
   0   4   9         32.67         94.96        35.67 o                         
   1   4   9       9339.79       9560.72       115.76 o                         
   2   4   9       1046.57       1178.22        48.15 o                         
   3   4   9       2664.43       2583.20        41.45 o                         
   4   4   9       1843.06       1791.61        49.10 o                         
   5   4   9          0.26          9.97        53.17 o                         
   6   4   9        430.08        461.65        75.08 o                         
  -7   5   9       1147.44       1071.54        61.79 o                         
  -6   5   9        323.95        303.13        60.26 o                         
  -5   5   9        422.86        432.51        58.67 o                         
  -4   5   9       5065.90       5413.11        66.81 o                         
  -3   5   9       5880.40       6237.27        63.72 o                         
  -2   5   9       4104.85       4181.22        71.32 o                         
  -1   5   9       1510.25       1592.01        44.27 o                         
   0   5   9       5955.11       5903.27       137.14 o                         
   1   5   9       1591.47       1512.68        41.10 o                         
   2   5   9        243.76        249.36        36.16 o                         
   3   5   9       3334.59       3373.05       122.08 o                         
   4   5   9       1597.61       1571.34        50.97 o                         
   5   5   9          6.64         35.89        65.76 o                         
   6   5   9       3974.00       3525.55       257.76 o                         
  -7   6   9       3664.99       3286.22       146.75 o                         
  -6   6   9        455.72        506.91        64.62 o                         
  -5   6   9        931.42       1020.42        64.40 o                         
  -4   6   9        718.90        779.24        48.07 o                         
  -3   6   9       1333.47       1264.09        42.57 o                         
  -2   6   9       3480.94       3593.88        64.22 o                         
  -1   6   9        837.97        853.40        32.33 o                         
   0   6   9       3329.59       3459.26        65.63 o                         
   1   6   9       9502.56       9619.77       242.56 o                         
   2   6   9       2948.21       2842.59        39.52 o                         
   3   6   9        332.94        344.45        42.52 o                         
   4   6   9       1852.20       1828.48        49.30 o                         
   5   6   9        278.08        258.21        64.60 o                         
   6   6   9        241.46        197.88        95.38 o                         
  -7   7   9       2827.08       2620.63       106.00 o                         
  -6   7   9       4127.18       3949.16       147.03 o                         
  -5   7   9      10694.37      10840.36       173.47 o                         
  -4   7   9          1.98         33.92        46.74 o                         
  -3   7   9       2372.80       2483.45        72.94 o                         
  -2   7   9       4031.81       4089.29       107.09 o                         
  -1   7   9       5998.69       6144.60       180.04 o                         
   0   7   9        605.56        613.47        68.02 o                         
   1   7   9       2442.84       2529.80        41.03 o                         
   2   7   9       5123.54       5389.48       170.29 o                         
   3   7   9       1312.59       1353.44        45.55 o                         
   4   7   9       1370.68       1347.94        53.09 o                         
   5   7   9          5.36         26.46        66.92 o                         
   6   7   9        196.09        230.73        84.29 o                         
  -7   8   9        335.05        278.27       124.50 o                         
  -6   8   9         18.33         11.75        65.17 o                         
  -5   8   9        156.04        161.21        63.49 o                         
  -4   8   9       5370.34       5457.38       134.21 o                         
  -3   8   9       1924.40       2053.50        45.21 o                         
  -2   8   9       3459.35       3724.94       111.73 o                         
  -1   8   9       7464.35       7507.02       221.90 o                         
   0   8   9        684.46        665.47        39.02 o                         
   1   8   9       1023.38       1145.35        47.70 o                         
   2   8   9          0.67         83.63        39.11 o                         
   3   8   9       1108.92       1066.10        40.74 o                         
   4   8   9       3033.98       2837.89       114.18 o                         
   5   8   9          9.32         34.23        68.63 o                         
  -6   9   9        532.71        498.79        73.85 o                         
  -5   9   9       1949.59       1842.66        79.42 o                         
  -4   9   9        916.21        950.92        49.11 o                         
  -3   9   9       1953.16       2108.09        53.45 o                         
  -2   9   9         56.63         -1.18        40.28 o                         
  -1   9   9       1768.98       1837.62        95.29 o                         
   0   9   9       1045.65       1081.80        46.20 o                         
   1   9   9       2712.14       2848.59        45.40 o                         
   2   9   9       3744.80       3889.41        47.73 o                         
   3   9   9        438.65        468.86        48.27 o                         
   4   9   9       4196.97       3960.03       116.76 o                         
   5   9   9       1736.23       1504.85        94.29 o                         
  -6  10   9        213.84        251.31        71.22 o                         
  -5  10   9       2227.18       2012.21        57.50 o                         
  -4  10   9       5711.49       5941.68       101.89 o                         
  -3  10   9       2704.66       2740.28        55.43 o                         
  -2  10   9         50.55         84.31        38.99 o                         
  -1  10   9        392.52        423.26        43.71 o                         
   0  10   9       3560.08       3692.07        88.25 o                         
   1  10   9       5084.81       5199.67        57.64 o                         
   2  10   9       4833.46       4918.94        65.87 o                         
   3  10   9        569.71        561.62        62.19 o                         
   4  10   9         88.81         81.18        82.97 o                         
   5  10   9        238.51        289.43       126.88 o                         
  -5  11   9       1272.75       1073.48        58.26 o                         
  -4  11   9        148.21        159.33        43.74 o                         
  -3  11   9       4183.27       4180.81        61.26 o                         
  -2  11   9         10.20         74.40        43.48 o                         
  -1  11   9        304.78        311.88        43.85 o                         
   0  11   9       5847.78       5824.49        57.38 o                         
   1  11   9        162.44        204.48        41.96 o                         
   2  11   9         12.56         50.53        45.74 o                         
   3  11   9        354.95        339.93        58.42 o                         
   4  11   9        257.04        161.70        60.20 o                         
  -5  12   9       1195.55       1052.49        72.92 o                         
  -4  12   9         14.39          1.62        45.80 o                         
  -3  12   9         11.84        102.20        59.44 o                         
  -2  12   9        976.61        903.42        51.21 o                         
  -1  12   9       5048.59       4922.43       134.94 o                         
   0  12   9       1431.54       1361.81        88.95 o                         
   1  12   9         11.82         -2.17        45.08 o                         
   2  12   9       1177.24       1094.03        53.75 o                         
   3  12   9        524.53        372.03        60.76 o                         
   4  12   9        658.07        477.57       126.78 o                         
  -4  13   9       2820.87       2985.09       127.64 o                         
  -3  13   9         23.81         42.13        50.25 o                         
  -2  13   9        444.22        425.65        54.44 o                         
  -1  13   9       1175.11       1083.44        69.35 o                         
   0  13   9       3803.06       3731.37        63.64 o                         
   1  13   9       2333.25       2288.38        86.21 o                         
   2  13   9        594.18        459.68        60.06 o                         
   3  13   9          1.76          2.41        70.97 o                         
  -3  14   9        296.70        264.08        61.60 o                         
  -2  14   9         41.87        114.42        77.36 o                         
  -1  14   9       1311.40       1134.72        48.37 o                         
   0  14   9       1386.39       1324.19        86.34 o                         
   1  14   9        526.39        542.64        53.39 o                         
   2  14   9       1897.38       1902.90        85.48 o                         
  -2  15   9        282.15        248.21       109.47 o                         
  -1  15   9        830.20        785.35        56.75 o                         
   0  15   9        110.00         63.42        78.33 o                         
   1  15   9       1856.19       1266.01       114.03 o                         
  -6   0  10      20187.92      21334.91       263.25 o                         
  -4   0  10         12.57        -63.40        85.50 o                         
  -2   0  10       5281.41       5621.13       126.45 o                         
   0   0  10        771.95        820.79        65.98 o                         
   2   0  10       8196.80       8318.96        67.56 o                         
   4   0  10        330.20        356.16        56.83 o                         
   6   0  10       1828.43       1807.47       200.80 o                         
  -7   1  10       1032.65        812.89        60.60 o                         
  -6   1  10       1672.68       1565.10        78.02 o                         
  -5   1  10        269.77        345.28        56.05 o                         
  -4   1  10       2861.46       3133.83        92.56 o                         
  -3   1  10      11319.07      11602.44       106.18 o                         
  -2   1  10         27.14         38.63        33.26 o                         
  -1   1  10       9035.23       9461.59       173.80 o                         
   0   1  10       4331.92       4412.01        78.59 o                         
   1   1  10        420.32        431.90        33.36 o                         
   2   1  10         87.24        114.41        30.79 o                         
   3   1  10       9170.09       9398.80       183.23 o                         
   4   1  10        218.34        242.54        37.11 o                         
   5   1  10        268.05        235.27        62.59 o                         
   6   1  10         64.26         23.44        76.56 o                         
  -7   2  10         42.73        153.52        58.16 o                         
  -6   2  10       2897.89       3163.47        76.83 o                         
  -5   2  10        430.15        562.29       107.09 o                         
  -4   2  10         21.22         43.77        57.95 o                         
  -3   2  10       1988.65       2076.21        55.90 o                         
  -2   2  10       3199.28       3285.86        61.89 o                         
  -1   2  10       9836.82      10286.00       120.53 o                         
   0   2  10       1000.47        964.49        43.40 o                         
   1   2  10        645.69        711.49        39.75 o                         
   2   2  10        562.18        576.34        30.44 o                         
   3   2  10       1330.90       1376.41        41.28 o                         
   4   2  10        324.19        332.30        40.45 o                         
   5   2  10       5114.03       4934.23       144.67 o                         
   6   2  10          0.20        -17.81        77.54 o                         
  -7   3  10         61.69         16.73        87.43 o                         
  -6   3  10       2707.82       2691.18       133.90 o                         
  -5   3  10        292.90        281.29        51.13 o                         
  -4   3  10       3136.49       3205.11        89.26 o                         
  -3   3  10        356.51        354.39        42.17 o                         
  -2   3  10        345.34        378.98        36.37 o                         
  -1   3  10         91.55         80.85        40.92 o                         
   0   3  10      11157.41      11459.79       267.65 o                         
   1   3  10         28.60         22.95        28.61 o                         
   2   3  10        329.57        371.13        37.02 o                         
   3   3  10        151.92        224.68        40.91 o                         
   4   3  10       2920.92       2824.60        60.49 o                         
   5   3  10        450.46        416.48        64.24 o                         
   6   3  10        115.47        139.68        85.53 o                         
  -7   4  10       1969.13       1880.94        89.66 o                         
  -6   4  10       4196.22       4119.90       147.41 o                         
  -5   4  10        163.19        240.51        51.17 o                         
  -4   4  10         99.70        121.34        51.77 o                         
  -3   4  10        807.15        821.35        54.75 o                         
  -2   4  10        126.69         98.04        37.94 o                         
  -1   4  10       8521.63       8440.22       138.15 o                         
   0   4  10       1724.03       1721.69        59.02 o                         
   1   4  10        184.45        239.10        36.79 o                         
   2   4  10      10563.29      11151.22       281.04 o                         
   3   4  10        199.92        295.37        39.78 o                         
   4   4  10       1560.29       1569.56        51.94 o                         
   5   4  10       1535.09       1386.05        61.93 o                         
   6   4  10        885.45        806.38        91.79 o                         
  -7   5  10        818.75        803.45        78.24 o                         
  -6   5  10          4.88         27.84        63.60 o                         
  -5   5  10        689.89        679.80        59.31 o                         
  -4   5  10       1112.01       1099.65        64.14 o                         
  -3   5  10       8218.53       8350.60       164.40 o                         
  -2   5  10      10255.84      10275.03       235.90 o                         
  -1   5  10       6572.49       6710.53       166.93 o                         
   0   5  10       1664.81       1669.96        42.78 o                         
   1   5  10         43.57         16.05        45.11 o                         
   2   5  10       2767.13       3038.62        74.67 o                         
   3   5  10       2429.98       2463.60        59.63 o                         
   4   5  10       1127.54       1095.30        43.94 o                         
   5   5  10        279.45        293.58        61.84 o                         
   6   5  10         45.78         69.74       109.35 o                         
  -6   6  10       4184.31       3918.71       183.60 o                         
  -5   6  10       3891.94       4287.60        90.42 o                         
  -4   6  10       2642.89       2640.01        83.98 o                         
  -3   6  10       3660.15       3802.14        66.49 o                         
  -2   6  10       1927.46       2082.49        89.07 o                         
  -1   6  10        326.19        402.88        37.99 o                         
   0   6  10        993.90       1128.62        44.35 o                         
   1   6  10        451.97        565.28        48.12 o                         
   2   6  10       3325.04       3464.97        66.11 o                         
   3   6  10        686.80        725.82        35.92 o                         
   4   6  10         63.57        109.89        52.22 o                         
   5   6  10        652.33        638.78        63.38 o                         
  -6   7  10       2516.01       2182.56        71.29 o                         
  -5   7  10       1695.58       1693.21        77.78 o                         
  -4   7  10       3772.06       3707.66       157.83 o                         
  -3   7  10       1090.26       1103.28        44.25 o                         
  -2   7  10       1832.33       1919.25        46.71 o                         
  -1   7  10         33.08         85.51        36.92 o                         
   0   7  10      13388.31      14923.19       367.72 o                         
   1   7  10       1047.76       1079.68        41.41 o                         
   2   7  10       3641.40       3716.09        63.81 o                         
   3   7  10       3629.99       3607.11       104.88 o                         
   4   7  10        359.05        351.49        55.32 o                         
   5   7  10        110.99        104.68        72.36 o                         
  -6   8  10         30.70         74.83        92.56 o                         
  -5   8  10       2542.41       2381.51        67.17 o                         
  -4   8  10        487.36        595.24        55.03 o                         
  -3   8  10       5178.18       5447.60       106.11 o                         
  -2   8  10        891.67        891.78        54.81 o                         
  -1   8  10       1467.61       1535.45        46.89 o                         
   0   8  10       2738.27       2865.90       107.57 o                         
   1   8  10        533.40        621.78        38.87 o                         
   2   8  10       1513.08       1477.00        40.24 o                         
   3   8  10          4.34        -26.77        48.35 o                         
   4   8  10       3322.70       3140.03        83.08 o                         
   5   8  10       2213.27       1898.37       154.78 o                         
  -6   9  10        241.64        318.53        83.88 o                         
  -5   9  10        679.96        641.65        52.77 o                         
  -4   9  10         80.23        128.54        45.95 o                         
  -3   9  10       2061.82       1976.24        53.18 o                         
  -2   9  10       3101.61       3209.09        63.88 o                         
  -1   9  10       1355.72       1317.46        51.06 o                         
   0   9  10       2327.04       2250.09        45.98 o                         
   1   9  10         40.56         24.25        45.56 o                         
   2   9  10          2.77         12.42        43.89 o                         
   3   9  10         72.74        104.28        58.62 o                         
   4   9  10          0.99        -29.75        84.19 o                         
  -5  10  10        410.66        477.14        77.09 o                         
  -4  10  10       1365.75       1385.25       119.75 o                         
  -3  10  10        850.49        866.07        54.48 o                         
  -2  10  10         61.11         51.97        41.53 o                         
  -1  10  10        457.80        467.24        41.18 o                         
   0  10  10        529.73        592.36        40.18 o                         
   1  10  10       2990.46       2770.85       138.37 o                         
   2  10  10       3627.75       3652.66        63.50 o                         
   3  10  10       1921.73       1873.04        61.78 o                         
   4  10  10        371.14        354.13       102.20 o                         
  -5  11  10       2151.40       1851.29        93.15 o                         
  -4  11  10       1304.74       1092.08       108.47 o                         
  -3  11  10        153.38        179.16        48.32 o                         
  -2  11  10       5894.52       5847.86       227.11 o                         
  -1  11  10         72.82        120.81        53.51 o                         
   0  11  10       1295.18       1296.52        53.57 o                         
   1  11  10       3046.65       3243.51        64.31 o                         
   2  11  10       1312.71       1324.06        59.69 o                         
   3  11  10        186.03        177.03        72.93 o                         
  -4  12  10       5964.15       5720.36       243.77 o                         
  -3  12  10        955.80        757.55        56.12 o                         
  -2  12  10          2.36         49.17        55.44 o                         
  -1  12  10          3.12        -10.54        51.83 o                         
   0  12  10        379.90        328.00        58.32 o                         
   1  12  10        148.72        105.84        47.10 o                         
   2  12  10        149.81         71.93        57.33 o                         
   3  12  10        204.10        137.87        73.28 o                         
  -3  13  10        865.68        839.41        70.83 o                         
  -2  13  10         51.09         27.87        66.86 o                         
  -1  13  10       2683.26       2420.62        90.82 o                         
   0  13  10       1737.20       1358.08        59.36 o                         
   1  13  10       4771.52       4680.94        95.30 o                         
   2  13  10        344.77        266.39        71.73 o                         
  -1  14  10         20.92         42.17        55.17 o                         
   0  14  10        141.01        137.29        57.99 o                         
  -5   0  11      10263.85      11142.73       133.01 o                         
  -3   0  11       1072.50       1073.69        71.68 o                         
  -1   0  11      22358.98      24952.45      1261.54 o                         
   1   0  11       2857.92       3357.80       187.16 o                         
   3   0  11        334.26        465.55        57.95 o                         
   5   0  11        424.76        367.62       104.20 o                         
  -6   1  11       1408.83       1315.71        74.42 o                         
  -5   1  11        264.33        328.48        63.84 o                         
  -4   1  11       2512.23       2608.85       107.55 o                         
  -3   1  11         11.12        -16.41        51.89 o                         
  -2   1  11       7321.32       7703.42       118.88 o                         
  -1   1  11         27.07         18.89        50.43 o                         
   0   1  11        626.32        746.94        69.53 o                         
   1   1  11       4723.49       5085.19       134.51 o                         
   2   1  11       2357.36       2472.25        37.44 o                         
   3   1  11        106.00        159.45        29.02 o                         
   4   1  11       6965.50       6871.13        65.21 o                         
   5   1  11         73.98          6.53        64.73 o                         
  -6   2  11        404.06        335.45        75.77 o                         
  -5   2  11       2576.67       2641.16        64.48 o                         
  -4   2  11       7494.78       7379.62       196.41 o                         
  -3   2  11         26.35          5.42        52.24 o                         
  -2   2  11       1982.62       1968.17        56.82 o                         
  -1   2  11       3738.37       3999.70       123.35 o                         
   0   2  11        990.14       1123.15        72.28 o                         
   1   2  11       1120.44       1369.05        70.93 o                         
   2   2  11        682.13        701.52        32.78 o                         
   3   2  11        177.86        212.23        40.12 o                         
   4   2  11       1434.37       1429.75        52.73 o                         
   5   2  11        895.03        718.63        67.66 o                         
  -6   3  11        107.75         90.18        70.98 o                         
  -5   3  11       2197.85       2203.23        60.19 o                         
  -4   3  11          0.63         53.07        67.13 o                         
  -3   3  11         32.71         57.45        46.73 o                         
  -2   3  11        395.59        414.52        43.98 o                         
  -1   3  11        279.18        284.88        49.65 o                         
   0   3  11        619.29        608.74        36.74 o                         
   1   3  11       7101.83       7920.69       246.55 o                         
   2   3  11        315.07        332.43        35.39 o                         
   3   3  11        148.46        129.84        40.13 o                         
   4   3  11        116.62        107.60        41.84 o                         
   5   3  11         43.30         10.26        66.73 o                         
  -6   4  11       3084.65       2829.42       104.73 o                         
  -5   4  11       2554.76       2514.50       109.14 o                         
  -4   4  11        536.97        610.36        62.04 o                         
  -3   4  11         12.57         94.02        55.34 o                         
  -2   4  11        305.06        303.63        42.96 o                         
  -1   4  11       2122.89       2248.78        70.56 o                         
   0   4  11       4347.84       4822.26       162.21 o                         
   1   4  11          0.29         38.54        33.48 o                         
   2   4  11        153.97        107.15        37.90 o                         
   3   4  11       1201.81       1216.84        36.63 o                         
   4   4  11        861.30        795.40        44.32 o                         
   5   4  11        221.07        160.18        70.56 o                         
  -6   5  11        907.41        978.58        92.76 o                         
  -5   5  11        801.72        736.60        66.43 o                         
  -4   5  11       1449.21       1378.78        64.53 o                         
  -3   5  11        240.45        284.48        57.69 o                         
  -2   5  11       7019.30       7193.83        63.10 o                         
  -1   5  11       2016.92       2242.17        86.29 o                         
   0   5  11        278.29        398.94        58.31 o                         
   1   5  11         72.33         84.76        42.03 o                         
   2   5  11       1038.27       1088.20        51.47 o                         
   3   5  11       2728.19       2814.43        74.36 o                         
   4   5  11       4795.81       4599.70       121.85 o                         
   5   5  11        731.77        614.30        73.80 o                         
  -6   6  11       3438.01       3259.35       105.99 o                         
  -5   6  11       2397.58       2244.20        71.27 o                         
  -4   6  11       8119.62       8423.95       136.52 o                         
  -3   6  11        581.65        639.96        93.74 o                         
  -2   6  11       7137.58       7457.34       311.06 o                         
  -1   6  11       6282.52       6742.55       204.22 o                         
   0   6  11       3516.24       3676.67       111.22 o                         
   1   6  11        316.99        332.49        39.06 o                         
   2   6  11       1677.37       1630.33        42.64 o                         
   3   6  11        431.12        408.56        55.72 o                         
   4   6  11         48.55         54.09        61.07 o                         
  -5   7  11          2.44         13.70        69.17 o                         
  -4   7  11       1497.50       1534.90        67.76 o                         
  -3   7  11          0.49         39.70        51.79 o                         
  -2   7  11       1271.69       1257.31        54.13 o                         
  -1   7  11        418.16        449.47        46.21 o                         
   0   7  11        871.50        866.72        42.69 o                         
   1   7  11       7015.19       7140.31       248.19 o                         
   2   7  11        278.90        277.06        56.98 o                         
   3   7  11       1809.65       1807.07        88.94 o                         
   4   7  11        188.84        209.66        59.62 o                         
  -5   8  11         53.72         38.61        70.84 o                         
  -4   8  11       6583.02       6573.76       137.19 o                         
  -3   8  11       2036.79       2252.51       113.00 o                         
  -2   8  11       3329.86       3387.87       140.59 o                         
  -1   8  11        254.60        281.52        43.68 o                         
   0   8  11          4.01         -5.10        46.70 o                         
   1   8  11        176.42        256.52        44.62 o                         
   2   8  11       2453.35       2378.79        99.06 o                         
   3   8  11        208.75        157.85        43.10 o                         
   4   8  11         10.44         88.07        73.37 o                         
  -5   9  11       1231.85       1169.93        73.34 o                         
  -4   9  11          4.77         34.53        50.34 o                         
  -3   9  11        420.14        452.38        71.19 o                         
  -2   9  11       1061.47       1201.65        56.23 o                         
  -1   9  11       2090.85       2110.50        55.45 o                         
   0   9  11       1517.70       1527.87        51.38 o                         
   1   9  11       1785.31       1772.65        56.04 o                         
   2   9  11        554.09        531.54        46.84 o                         
   3   9  11        365.10        340.62        45.90 o                         
  -4  10  11        142.90        197.49        70.17 o                         
  -3  10  11        730.70        701.98        69.26 o                         
  -2  10  11        887.65        836.11        62.41 o                         
  -1  10  11        386.01        278.44        59.99 o                         
   0  10  11       1193.03       1294.97        47.57 o                         
   1  10  11         32.15         30.70        51.07 o                         
   2  10  11       1213.97       1076.05        55.67 o                         
   3  10  11        876.07        798.66        71.13 o                         
  -3  11  11         88.96        204.72        73.87 o                         
  -2  11  11        765.89        660.79        57.01 o                         
  -1  11  11       1447.23       1424.37        58.60 o                         
   0  11  11       1190.31       1014.15        61.18 o                         
   1  11  11        514.64        429.39        52.25 o                         
   2  11  11        657.79        577.31        58.95 o                         
  -2  12  11       1760.38       1539.77        74.56 o                         
  -1  12  11         79.24        113.41        55.25 o                         
   0  12  11        729.41        663.42        60.11 o                         
   1  12  11        848.44        849.42        64.46 o                         
  -6   0  12       3107.32       2626.11       186.65 o                         
  -4   0  12       1415.09       1520.44       122.59 o                         
  -2   0  12       1934.79       2027.09       155.95 o                         
   0   0  12      20996.73      22067.69       267.90 o                         
   2   0  12       3259.59       3239.63       194.30 o                         
   4   0  12       1186.26       1011.43        61.05 o                         
  -6   1  12       1456.29       1248.59        80.33 o                         
  -5   1  12       6461.53       6096.73        77.97 o                         
  -4   1  12          2.50         23.61        71.49 o                         
  -3   1  12       3751.41       3863.58        86.60 o                         
  -2   1  12       1382.06       1285.47        52.06 o                         
  -1   1  12        558.51        684.84        52.34 o                         
   0   1  12          0.75         60.41        44.64 o                         
   1   1  12       1621.98       1575.89        50.24 o                         
   2   1  12       1237.48       1289.45        80.08 o                         
   3   1  12       1324.34       1337.77        50.89 o                         
   4   1  12         26.78        -15.29        50.83 o                         
  -6   2  12        972.50        759.06       170.75 o                         
  -5   2  12       1325.29       1376.51        57.93 o                         
  -4   2  12        154.51        222.12        62.61 o                         
  -3   2  12       5499.50       5334.66       126.71 o                         
  -2   2  12        151.16        140.74        61.26 o                         
  -1   2  12         43.99         96.47        45.10 o                         
   0   2  12       3678.69       3817.56        81.02 o                         
   1   2  12        119.83        107.40        36.83 o                         
   2   2  12        673.41        606.08        43.73 o                         
   3   2  12       2097.25       1992.79        60.23 o                         
   4   2  12        688.35        674.52        57.74 o                         
  -5   3  12        164.39         81.94        71.01 o                         
  -4   3  12        945.87        973.06        67.50 o                         
  -3   3  12         13.34         70.80        58.60 o                         
  -2   3  12       3553.82       3568.66        62.20 o                         
  -1   3  12         27.89         19.26        50.00 o                         
   0   3  12         38.78         77.85        41.47 o                         
   1   3  12         87.45         87.32        40.40 o                         
   2   3  12       2279.51       2486.38        58.83 o                         
   3   3  12        179.19        168.31        50.82 o                         
   4   3  12         32.19         10.95        60.82 o                         
  -5   4  12       3090.31       2877.27       114.37 o                         
  -4   4  12         16.32         88.48        71.65 o                         
  -3   4  12        887.59        879.98        76.93 o                         
  -2   4  12        104.24        152.75        55.14 o                         
  -1   4  12       1416.46       1504.63        50.07 o                         
   0   4  12       4456.02       4440.37        94.94 o                         
   1   4  12        990.96        997.42        40.13 o                         
   2   4  12        541.91        609.82        48.57 o                         
   3   4  12        113.41         70.59        46.73 o                         
   4   4  12         24.13         -5.08        51.72 o                         
  -5   5  12       4092.27       3883.70       119.78 o                         
  -4   5  12       3506.07       3432.45        81.16 o                         
  -3   5  12       2255.73       2355.97        63.82 o                         
  -2   5  12        137.25        158.88        50.01 o                         
  -1   5  12        886.10        779.78        43.63 o                         
   0   5  12        155.85         96.99        41.33 o                         
   1   5  12        842.33        832.59        54.55 o                         
   2   5  12          6.48         56.12        46.94 o                         
   3   5  12       1367.26       1229.41        54.54 o                         
   4   5  12       1018.82        838.53        67.30 o                         
  -5   6  12        658.89        589.91        96.65 o                         
  -4   6  12         25.66        126.86        71.99 o                         
  -3   6  12       3700.08       3833.05       147.85 o                         
  -2   6  12         56.97         27.06        51.78 o                         
  -1   6  12       5755.81       6171.14        74.09 o                         
   0   6  12       5039.35       5147.07        56.24 o                         
   1   6  12       5219.97       5280.09       252.78 o                         
   2   6  12         22.88         68.27        47.69 o                         
   3   6  12       2485.40       2231.24        55.64 o                         
  -4   7  12        720.00        692.44        63.27 o                         
  -3   7  12        153.63        169.44        57.82 o                         
  -2   7  12       3283.28       3430.34       117.27 o                         
  -1   7  12        873.42        933.18        61.70 o                         
   0   7  12        260.99        320.60        59.08 o                         
   1   7  12       2640.93       2677.60        77.31 o                         
   2   7  12       1386.41       1385.10        55.31 o                         
   3   7  12          2.89         35.06        55.10 o                         
  -4   8  12        119.72        135.14        64.71 o                         
  -3   8  12       4070.76       3686.99        94.84 o                         
  -2   8  12        555.68        503.23        55.31 o                         
  -1   8  12        206.30        156.21        48.92 o                         
   0   8  12          9.39         54.91        46.64 o                         
   1   8  12        969.39        798.96        47.46 o                         
   2   8  12        531.00        551.10        52.53 o                         
   3   8  12       4814.45       3945.47       112.40 o                         
  -3   9  12        218.66        257.58        69.93 o                         
  -2   9  12       1473.12       1376.21        56.15 o                         
  -1   9  12        125.03         45.55        51.17 o                         
   0   9  12         41.21         94.88        55.63 o                         
   1   9  12          8.22         53.42        66.30 o                         
   2   9  12        290.71        209.95        88.07 o                         
  -2  10  12        143.09        107.72        61.60 o                         
  -1  10  12       1339.95       1335.94        70.21 o                         
   0  10  12        571.86        520.43        54.76 o                         
   1  10  12       1588.60       1460.38        67.68 o                         
  -5   0  13        891.13        657.58       174.25 o                         
  -3   0  13       1815.10       1696.07        90.34 o                         
  -1   0  13        586.98        634.57       100.45 o                         
   1   0  13       6186.40       6389.73       251.44 o                         
   3   0  13        640.94        604.17        65.76 o                         
  -5   1  13         51.22         80.94        86.45 o                         
  -4   1  13       8367.07       7894.61       189.77 o                         
  -3   1  13          9.16         51.95        65.65 o                         
  -2   1  13       2795.70       2836.47       114.39 o                         
  -1   1  13       2030.60       1841.02        90.36 o                         
   0   1  13        941.38        962.01        53.27 o                         
   1   1  13          5.74         18.79        40.49 o                         
   2   1  13       3625.92       3229.46        76.20 o                         
   3   1  13        111.08         48.79        59.43 o                         
  -4   2  13       2084.08       1964.19       106.66 o                         
  -3   2  13        251.06        223.74        60.11 o                         
  -2   2  13        860.89        964.10        68.24 o                         
  -1   2  13        353.45        342.37        63.25 o                         
   0   2  13        306.57        398.31        51.67 o                         
   1   2  13       2096.88       2267.74        67.24 o                         
   2   2  13        399.15        397.92        43.51 o                         
   3   2  13        138.86        204.91        62.41 o                         
  -4   3  13         76.94        155.16        87.45 o                         
  -3   3  13        316.88        317.05        55.91 o                         
  -2   3  13        207.44        267.11        77.32 o                         
  -1   3  13       5913.16       5843.95        89.19 o                         
   0   3  13         33.39         27.17        46.89 o                         
   1   3  13        214.59        238.17        42.04 o                         
   2   3  13          5.99         45.01        41.23 o                         
   3   3  13         39.69         74.24        62.06 o                         
  -4   4  13        659.37        528.03        80.57 o                         
  -3   4  13       1619.99       1385.83       105.04 o                         
  -2   4  13        303.64        441.71        59.52 o                         
  -1   4  13         15.56         31.06        43.04 o                         
   0   4  13       2515.72       2494.12        62.32 o                         
   1   4  13       1635.65       1521.69        54.48 o                         
   2   4  13        285.45        357.15        58.07 o                         
   3   4  13         95.32         54.01        90.59 o                         
  -4   5  13       3781.41       3275.34       156.22 o                         
  -3   5  13       3654.53       3340.69       180.42 o                         
  -2   5  13        613.59        441.29        58.94 o                         
  -1   5  13        439.27        524.91        53.57 o                         
   0   5  13        119.14        127.23        55.25 o                         
   1   5  13       1866.00       1702.12        83.17 o                         
   2   5  13       2521.52       2303.15        74.41 o                         
  -3   6  13       1945.47       1827.59       104.37 o                         
  -2   6  13        194.20        156.54        60.92 o                         
  -1   6  13         23.07        -39.40        52.20 o                         
   0   6  13       1211.39       1142.59        48.91 o                         
   1   6  13       1751.15       1738.53        69.51 o                         
   2   6  13       2157.96       1965.30        73.56 o                         
  -3   7  13       1874.30       1623.62        69.89 o                         
  -2   7  13         56.70         23.19        60.23 o                         
  -1   7  13       7432.76       7442.13       250.05 o                         
   0   7  13        289.25        281.39        72.89 o                         
   1   7  13        744.18        641.48        66.67 o                         
  -2   8  13       1653.79       1514.66        78.61 o                         
  -1   8  13          4.02        146.25        62.29 o                         
   0   8  13          2.47        -54.03        66.20 o                         
  -2   0  14       6344.99       6401.10       407.23 o                         
   0   0  14         31.78          9.18        95.13 o                         
  -3   1  14       4250.81       3594.15        86.69 o                         
  -2   1  14         14.64         85.58        77.99 o                         
  -1   1  14        103.74        174.83        86.50 o                         
   0   1  14       1468.60       1498.90       109.52 o                         
   1   1  14       3029.86       2877.49        89.82 o                         
  -3   2  14        498.67        338.45        80.15 o                         
  -2   2  14        462.53        404.19        78.82 o                         
  -1   2  14        303.29        187.77        64.59 o                         
   0   2  14         77.76         67.74        66.98 o                         
   1   2  14       3056.42       2964.03        75.69 o                         
  -2   3  14        230.33        135.06        87.38 o                         
  -1   3  14         59.29         25.85        75.18 o                         
   0   3  14       1256.74       1097.76        71.10 o                         
   1   3  14         21.79         23.56        51.72 o                         
  -2   4  14       2252.45       1998.49        70.77 o                         
  -1   4  14        101.17        145.29        62.40 o                         
   0   4  14         43.41         24.65        55.59 o                         
  -1   5  14         90.49         65.85       134.13 o                         
                                                                                
